# Supplementary material for: NFE2L2-Associated Ferroptosis Resistance Reshapes the Tumor Immune Microenvironment and Guides Therapeutic Strategies in Prostate Cancer
Source: Int J Mol Sci. 2026 May 15;27(10):4448. doi: 10.3390/ijms27104448 (PMC13207672; doi:10.3390/ijms27104448)
Supplement: Supplementary file 1 [file ijms-27-04448-s001.zip]

Archive with 60 entries (48 files):
- Supplemental Figures/
- Supplemental Figures/S10_tf_violin_by_celltype/
- Supplemental Figures/S10_tf_violin_by_celltype/FigS10_tf_violin_by_celltype.pdf
- Supplemental Figures/S1_consensus_clustering/
- Supplemental Figures/S1_consensus_clustering/S1A_cluster_metrics.pdf
- Supplemental Figures/S1_consensus_clustering/S1B_cluster_heatmap.pdf
- Supplemental Figures/S1_consensus_clustering/S1C_cluster_PCA.pdf
- Supplemental Figures/S2_survival_additional_genes/
- Supplemental Figures/S2_survival_additional_genes/S2A_KM_clusters.pdf
- Supplemental Figures/S2_survival_additional_genes/S2B_KM_ALDH3A2.pdf
- Supplemental Figures/S2_survival_additional_genes/S2C risk_score_landscape.pdf
- Supplemental Figures/S3_multiomics_integration/
- Supplemental Figures/S3_multiomics_integration/S3A_multiomics_evidence_dotplot.pdf
- Supplemental Figures/S3_multiomics_integration/S3B_ferroptosis_pathway_correlation.pdf
- Supplemental Figures/S4_scrna_supplemental/
- Supplemental Figures/S4_scrna_supplemental/S4A_UMAP_malignancy.pdf
- Supplemental Figures/S4_scrna_supplemental/S4B_ferro_score_tissue.pdf
- Supplemental Figures/S4_scrna_supplemental/S4C_ferro_pathway_celltype.pdf
- Supplemental Figures/S4_scrna_supplemental/S4D_TF_celltype_heatmap.pdf
- Supplemental Figures/S5_spatial_supplemental/
- Supplemental Figures/S5_spatial_supplemental/S5A_spatial_cluster_ferro.pdf
- Supplemental Figures/S5_spatial_supplemental/S5B_multimodal_overview.pdf
- Supplemental Figures/S5_spatial_supplemental/S5C_spatial_subpathways.pdf
- Supplemental Figures/S6_cellcomm_pathways/
- Supplemental Figures/S6_cellcomm_pathways/S6A_top_LR_pairs.pdf
- Supplemental Figures/S6_cellcomm_pathways/S6B integration_evidence_heatmap.pdf
- Supplemental Figures/S7_nfe2l2_ko/
- Supplemental Figures/S7_nfe2l2_ko/S7A nfe2l2_grn_global_targets.pdf
- Supplemental Figures/S7_nfe2l2_ko/S7B nfe2l2_ko_multiaxis_heatmap.pdf
- Supplemental Figures/S7_nfe2l2_ko/S7C nfe2l2_ko_minor_celltype.pdf
- Supplemental Figures/S7_nfe2l2_ko/S7D nfe2l2_ko_responder_markers.pdf
- Supplemental Figures/S8_sorafenib–DHODH/
- Supplemental Figures/S8_sorafenib–DHODH/S8_sorafenib–DHODH.pdf
- Supplemental Figures/S9_NFE2L2_classical_targets_barplot/
- Supplemental Figures/S9_NFE2L2_classical_targets_barplot/FigS9_NFE2L2_classical_targets_barplot.pdf
- Supplemental Tables/
- Supplemental Tables/Table_S01_DE_all_genes.csv
- Supplemental Tables/Table_S02_DE_ferroptosis_genes.csv
- Supplemental Tables/Table_S03_univariate_cox.csv
- Supplemental Tables/Table_S04_risk_group_summary.csv
- Supplemental Tables/Table_S05_pathway_activity_GSVA.csv
- Supplemental Tables/Table_S06_LASSO_coefficients.csv
- Supplemental Tables/Table_S07_docking_8targets.csv
- Supplemental Tables/Table_S08_FDA_approved_drugs.csv
- Supplemental Tables/Table_S09_multimodal_integration.csv
- Supplemental Tables/Table_S10_drug_sensitivity.csv
- Supplemental Tables/Table_S11_ferro_score_by_celltype.csv
- Supplemental Tables/Table_S12_cell_communication.csv
- Supplemental Tables/Table_S13_TF_activity_by_celltype.csv
- Supplemental Tables/Table_S14_spatial_ferro_scores.csv
- Supplemental Tables/Table_S15_integrated_gene_evidence.csv
- Supplemental Tables/Table_S16_crossmodal_summary.csv
- Supplemental Tables/Table_S17_signature_genes_DE_LASSO.csv
- Supplemental Tables/Table_S18_GEO_validation_expression.csv
- Supplemental Tables/Table_S19b_TF_cancer_vs_benign.csv
- Supplemental Tables/Table_S19_TF_activity_statistics.csv
- Supplemental Tables/Table_S20b_NFE2L2_targets_by_celltype.csv
- Supplemental Tables/Table_S20c_NRF2_targets_bulk_DE.csv
- Supplemental Tables/Table_S20_NFE2L2_targets_correlation.csv
- Supplemental Tables/Table_S21_ferroptosis_subpathway_stats.csv
