# Supplementary material for: NFE2L2-Associated Ferroptosis Resistance Reshapes the Tumor Immune Microenvironment and Guides Therapeutic Strategies in Prostate Cancer
Source: Int J Mol Sci. 2026 May 15;27(10):4448. doi: 10.3390/ijms27104448 (PMC13207672; doi:10.3390/ijms27104448)
Supplement: Supplementary file 1 [file ijms-27-04448-s001.zip › Supplemental Tables/Table_S01_DE_all_genes.csv]

baseMean	log2FoldChange	lfcSE	stat	pvalue	padj	symbol	sig
3422.14021442011	-0.0825299712239704	0.0770080956189771	-1.07170513126717	0.283852495352886	0.33790394294403	TSPAN6	Not Significant
23.4584431242387	-3.33278610270737	0.306578036190087	-10.8709226013861	1.58588966349995e-27	7.29390674020182e-26	TNMD	Down
1385.45253909536	-0.0704935155140182	0.0422147956638049	-1.66987698046492	0.0949437056370273	0.126567603256295	DPM1	Not Significant
829.638101313433	-0.0671033776589414	0.0630986641447347	-1.06346748490619	0.287570002965647	0.341948847096733	SCYL3	Not Significant
175.710198132011	-0.0653111222754818	0.0706962429339328	-0.92382734308125	0.355576216604324	0.4119841967211	FIRRM	Not Significant
270.193882307025	-0.109345325401669	0.119268653694465	-0.9167985217791	0.359248227391662	0.415729759826894	FGR	Not Significant
1244.72330114438	-0.961556757721305	0.144244018788086	-6.66618114082057	2.62545190079201e-11	1.42546049141413e-10	CFH	Not Significant
2443.60183196719	0.416923581461843	0.0753081747162329	5.53623272683004	3.09046858967521e-08	1.12892028084246e-07	FUCA2	Not Significant
2324.83685650939	-0.327361629661598	0.0706466497238503	-4.63378845198204	3.59033896156508e-06	9.85540835433626e-06	GCLC	Not Significant
1721.19799927485	0.302595354727473	0.0645135927548551	4.69041238917361	2.72654957388851e-06	7.61428655261611e-06	NFYA	Not Significant
677.107424776165	-0.288606369551887	0.0660763680479043	-4.36776987110811	1.25521648974633e-05	3.18410896357714e-05	STPG1	Not Significant
8013.14416174082	-0.753298605280812	0.149008820656231	-5.0553960628861	4.29498489753962e-07	1.344730861291e-06	NIPAL3	Not Significant
2618.24180742244	0.238802951890086	0.0500922309999172	4.7672652449934	1.86743388650679e-06	5.33806670671306e-06	LAS1L	Not Significant
2979.85376170313	-0.295288225591752	0.107091326867478	-2.75734958403457	0.00582720160088274	0.00977396882013093	ENPP4	Not Significant
3281.30712394533	-0.425135452372254	0.11335372489266	-3.75052035365257	0.000176467979301487	0.000376793743378374	SEMA3F	Not Significant
575.652048316728	-0.660844300419085	0.25699032752144	-2.57147538116568	0.0101266214991373	0.0162827973997107	CFTR	Not Significant
2422.85027427693	-0.153919114348747	0.0806326992999345	-1.90889199648649	0.056276025709558	0.0787403553172628	ANKIB1	Not Significant
128.663585124115	-0.450473835558005	0.157634678670326	-2.85770770339259	0.0042671326342453	0.00731330121879501	CYP51A1	Not Significant
295.129993793986	0.0537301178945985	0.0536290387904964	1.00188478306495	0.316399242793374	0.371756268177526	KRIT1	Not Significant
455.176844871477	0.0602484508862838	0.0664117655550078	0.907195440187192	0.364303454607889	0.4206894501634	RAD52	Not Significant
8.39937114512914	-1.59849059905155	0.193872020361333	-8.24508145152837	1.65047753618176e-16	1.7474892536699e-15	MYH16	Down
852.128451166159	0.465875482707739	0.0992036460646701	4.69615282490764	2.65107224133511e-06	7.42119267011282e-06	BAD	Not Significant
3726.0666609944	0.148434827735131	0.0595054841845638	2.49447306864593	0.0126144298597892	0.0199326137381179	LAP3	Not Significant
14930.5741489389	0.0213811541732504	0.0681143946535437	0.31390067080539	0.753596480887798	0.789030041646107	CD99	Not Significant
639.768738749176	0.472013313790208	0.193610080131099	2.4379583618301	0.0147704752425324	0.023052284271074	HS3ST1	Not Significant
1416.95993570819	-1.99907766026865	0.352826096693836	-5.66590079078914	1.46254132999869e-08	5.59156183436106e-08	AOC1	Down
29.6042685435229	-1.28320276624105	0.206066474931965	-6.22713018536717	4.75056366590223e-10	2.21680958777148e-09	WNT16	Down
164.006342063286	-1.39165006226184	0.235797966443387	-5.90187474155325	3.59393991873844e-09	1.48851179330884e-08	HECW1	Down
12.8178721225015	0.38754589834017	0.1461827501526	2.65110553697759	0.00802287678374259	0.0131292169553585	MAD1L1	Not Significant
4564.87081187131	-0.263648655263933	0.0836618180625793	-3.15136177254388	0.00162511063839269	0.00299114703566215	LASP1	Not Significant
1212.28913144157	-0.0232908301931184	0.0529161572238679	-0.440145910342352	0.659831432264456	0.703854520410075	SNX11	Not Significant
485.877239097023	-0.793474932411284	0.148987118055662	-5.32579556384762	1.0051212979157e-07	3.43166569397997e-07	TMEM176A	Not Significant
2174.67473585231	-0.553318247741901	0.0865200178620999	-6.3952627543814	1.60271510121298e-10	7.90784194514669e-10	M6PR	Not Significant
402.288862760253	-1.11637181188031	0.11649547829332	-9.5829626028011	9.43003787109443e-22	2.06805269034001e-20	KLHL13	Down
185.356454615453	-1.92694022069533	0.195233735739587	-9.86991420000065	5.62126725265326e-23	1.40995822649119e-21	CYP26B1	Down
3519.50531612505	0.801428503850566	0.0719245937182715	11.1426212150709	7.77953754568331e-29	4.10906932216348e-27	ICA1	Not Significant
1794.55085178476	1.34421214604357	0.116957089304173	11.4932079281457	1.42712049128678e-30	8.95809357362308e-29	DBNDD1	Up
1199.55145844773	0.0409348129258364	0.0542299889215496	0.754837198750929	0.450346671099096	0.506339053646989	ALS2	Not Significant
380.286504601823	-0.353738914975466	0.130819424713279	-2.70402438896798	0.00685052608531251	0.0113488214404632	CASP10	Not Significant
4740.53838308373	-0.156831541584841	0.0551219536975405	-2.84517385659787	0.00443871888650761	0.00758676833296792	CFLAR	Not Significant
818.009564246403	-0.258458558079077	0.19723911963168	-1.31038182771104	0.19006669805215	0.236308482253105	TFPI	Not Significant
509.166445268185	0.118923185907543	0.0463686828556208	2.56473073168451	0.0103255901737632	0.0165745627122199	NDUFAF7	Not Significant
3985.55318046128	0.423834256996544	0.0655109616842858	6.46966929044806	9.8217637406459e-11	4.96353088113233e-10	RBM5	Not Significant
43.8992658247192	-0.479453358255493	0.0960977516082984	-4.98922555659555	6.06218312451763e-07	1.85830419785575e-06	MTMR7	Not Significant
4261.99241061286	0.151936063246232	0.106851963268538	1.4219304783796	0.155046434208811	0.196856169253974	SLC7A2	Not Significant
5592.86247092889	0.354229291657599	0.0748674584933052	4.73141868024376	2.22956132864218e-06	6.3058144888011e-06	ARF5	Not Significant
501.69198014267	0.141390037756473	0.0722858612180553	1.95598468876176	0.0504669578085924	0.0713262472049526	SARM1	Not Significant
6761.82846309364	0.191855912602776	0.0519034203212869	3.69640211406436	0.00021867651794451	0.000460208210788797	POLDIP2	Not Significant
2174.61186823071	-0.189033146415655	0.105894384807853	-1.78511019973966	0.074243443861044	0.1013106798827	PLXND1	Not Significant
5401.08368606127	0.203005125512946	0.0401915735220189	5.05093749070884	4.39646938540334e-07	1.37528001140649e-06	AK2	Not Significant
3340.00571126308	-1.52217232264963	0.268130833554296	-5.67697605856059	1.37096651772553e-08	5.25533605470548e-08	CD38	Down
11030.8632173796	0.41012403501299	0.0775254560788464	5.29018538885959	1.22192440161118e-07	4.11985089422372e-07	FKBP4	Not Significant
5753.2886552001	0.271997697424943	0.0492688773306722	5.52067983200444	3.37690590182594e-08	1.22844687493094e-07	KDM1A	Not Significant
4397.1623711444	0.547518783304183	0.0876348936515126	6.24772576870393	4.16472046080753e-10	1.9549239156549e-09	RBM6	Not Significant
718.361342021645	-0.267688737711262	0.110095131417505	-2.43143120194959	0.0150393041775327	0.0234302341770526	CAMKK1	Not Significant
530.922197577978	-0.640259224562646	0.113859102688947	-5.62325900557794	1.8738811854455e-08	7.06430526261251e-08	RECQL	Not Significant
1183.33386297733	-0.0671715796544609	0.0630275229463278	-1.06574995358237	0.28653668967789	0.34085191134707	VPS50	Not Significant
1041.22821317119	-1.00916402301843	0.218256853138281	-4.62374495237066	3.76873215756626e-06	1.03117339563077e-05	HSPB6	Down
518.388077112277	0.606207478479456	0.113251953872134	5.35273306775696	8.66356054444225e-08	2.97980948779069e-07	ARHGAP33	Not Significant
2459.67612279284	0.343336666851301	0.0791568146331082	4.33742399113287	1.44162364131025e-05	3.62002156526992e-05	NDUFAB1	Not Significant
6564.13297372954	-3.07411817218416	0.210214900229938	-14.6236930342313	1.98343150831725e-48	5.19194847804831e-46	PDK4	Down
23.7701174547851	1.70784033777339	0.269236698259293	6.34326727676856	2.24942673377774e-10	1.08934056704064e-09	SLC22A16	Up
141.212744771724	2.0360033657557	0.226030984094207	9.00762952439791	2.10558295069965e-19	3.24014847310291e-18	ZMYND10	Up
17.533117094281	0.231313971262371	0.233953255390962	0.988718754418783	0.322800764309452	0.378518662152039	ABCB5	Not Significant
282.315296109804	1.12292049302209	0.25529978323719	4.39843888147301	1.09032321682637e-05	2.78998472059376e-05	ARX	Up
1615.32480121915	0.122894366908842	0.074353520350125	1.65283857886138	0.0983637202222574	0.1305116041946	SLC25A13	Not Significant
1431.69323272483	-0.101708755442302	0.0742104992805501	-1.37054401234785	0.170517146355946	0.214418688840678	ST7	Not Significant
2240.79825438711	-0.207315085171991	0.0484643983489578	-4.27767788798824	1.88853027660683e-05	4.65483081099745e-05	CDC27	Not Significant
4.57039208981854	-0.919667717282777	0.243679991782803	-3.77407972872264	0.000160599397551745	0.000345217854124071	SLC4A1	Not Significant
877.371214632467	-0.095073837195807	0.0434538780240604	-2.18792525590385	0.0286750472685871	0.0423745248387998	HCCS	Not Significant
2182.26774793105	-0.21565156502541	0.0488222756793449	-4.41707319097059	1.00046360722007e-05	2.57800895583382e-05	DVL2	Not Significant
779.938211903208	-0.156918078862216	0.126094796799939	-1.2444453129274	0.213335714647752	0.261851578521604	PRSS22	Not Significant
9951.48404935195	0.201668264664765	0.0448437820773382	4.49712881747944	6.88772610268566e-06	1.81393502299595e-05	UPF1	Not Significant
1767.91572837006	0.144829058778763	0.0837014759865248	1.73030471770987	0.0835758471106086	0.112868676948608	SKAP2	Not Significant
8694.98727735207	0.230193751871113	0.0750642282312818	3.06662384061098	0.00216491108115726	0.00390054931997917	SLC25A5	Not Significant
230.546779104594	-0.108554763071266	0.11104200304263	-0.977600908636261	0.328271747779145	0.384128525102418	MCUB	Not Significant
736.44917296164	0.0533658064159734	0.0959285356998225	0.556307943477471	0.578000357798804	0.62808146988153	HOXA11	Not Significant
2246.02513065244	0.299670570012114	0.103202239869289	2.90372157030372	0.00368755939358978	0.00638971547523946	POLR2J	Not Significant
1238.18584605672	0.130693240342048	0.0547287124066861	2.38801964443953	0.0169394363050156	0.0261504341377259	DHX33	Not Significant
188.627213602713	0.0502648802834078	0.15933423674763	0.315468171244467	0.752406213846577	0.788018528045836	MEOX1	Not Significant
1145.01552074551	0.0119041407038252	0.213499154938528	0.0557573200102487	0.955535135716715	0.963839368264553	THSD7A	Not Significant
3286.75077367879	0.611215666750411	0.0754463929883934	8.10132390085819	5.43642954745858e-16	5.37872076577265e-15	LIG3	Not Significant
1380.59504294223	-0.0170468649430811	0.0403705792846316	-0.422259606999757	0.672835537954927	0.71603390553733	RPAP3	Not Significant
2147.23096732832	0.560223368260326	0.154310732334997	3.63048868852571	0.000282885102777396	0.000585717842388136	ACSM3	Not Significant
719.884383429176	0.287525420143795	0.095260221757476	3.01831567089786	0.00254183981268923	0.00452565198487925	REXO5	Not Significant
1877.78992636819	0.212356461373972	0.0599100527839219	3.54458812012535	0.000393227036009813	0.00079760485104752	CIAPIN1	Not Significant
2481.70217827626	0.619895613167237	0.0928718159034713	6.67474418516314	2.4766378925571e-11	1.35032466173853e-10	SPPL2B	Not Significant
1505.65905565017	0.4078780170483	0.0778646559063326	5.2382947346349	1.62067095658256e-07	5.37297622711808e-07	ATOSB	Not Significant
684.20245047102	-0.798608451294472	0.135150479012168	-5.90903160041755	3.44124691734483e-09	1.42791436168949e-08	COPZ2	Not Significant
1349.18820075436	-0.436492192913545	0.116228906127334	-3.75545298890921	0.000173028238589064	0.000369901326542975	PRKAR2B	Not Significant
1265.27205939595	0.219112664842746	0.0534703012460555	4.09783860828557	4.17025870802657e-05	9.79322253957833e-05	MSL3	Not Significant
5648.37004055339	-0.148491285169904	0.0648445551981142	-2.28995764896885	0.0220237718284058	0.0332975071956838	CREBBP	Not Significant
1829.28292226673	0.20232003210992	0.0941285113447234	2.14940222913938	0.0316025289018758	0.0462781542676639	TSPOAP1	Not Significant
9.93150724201229	-1.20084336664057	0.156157607398444	-7.68994470808307	1.47198626360016e-14	1.21257763649634e-13	MPO	Down
108.516552329507	1.0960344718341	0.415709950837981	2.63653653135975	0.00837571810385183	0.0136557725724475	PON1	Up
1234.7965720009	0.360180525111527	0.0645228077220939	5.58222026950315	2.37467357284923e-08	8.82113797305679e-08	GCFC2	Not Significant
733.037042815843	0.236434183453729	0.0920927307743866	2.56734903466982	0.0102479401719534	0.0164585089661957	WDR54	Not Significant
2591.85929270895	-0.643728689037235	0.0872826210318714	-7.37522179589653	1.64071673710092e-13	1.18426154394559e-12	CROT	Not Significant
52.2103503074284	-0.0739317445848117	0.117796741895343	-0.627621302552637	0.530252050219662	0.583097155331829	ABCB4	Not Significant
4267.26062455843	-0.33095308497019	0.0808968975206172	-4.09104792783733	4.29428365292344e-05	0.000100662230698137	KMT2E	Not Significant
6996.25253142723	-0.551775696662046	0.0886844180503433	-6.22178854856803	4.91519182786074e-10	2.28626106080041e-09	RHBDD2	Not Significant
181.553582286292	1.24034229366523	0.146219379532129	8.4827489874055	2.1993479609547e-17	2.59679251090457e-16	SOX8	Up
3497.58292765471	-0.0874946453480796	0.07107154406855	-1.23107843645115	0.218293529655584	0.267190498468154	IBTK	Not Significant
1247.30262873334	0.357632497555384	0.0543132438854082	6.5846278360749	4.56026216092051e-11	2.40948702451385e-10	ZNF195	Not Significant
3269.26570942234	-0.448358686555205	0.100673981177262	-4.45357063773764	8.44539056453444e-06	2.19808843062127e-05	MYCBP2	Not Significant
2866.48831496818	-0.252191389029086	0.0642367128061349	-3.92596971439362	8.63810245554575e-05	0.000193543206174794	FBXL3	Not Significant
449.313860035539	0.129347315898697	0.156249950706429	0.827823082912339	0.407770700184326	0.464089077184807	ITGAL	Not Significant
1141.68878844662	-0.792445060327107	0.074976824066093	-10.5692001521504	4.14010487139562e-26	1.54819787941582e-24	PDK2	Not Significant
3680.18411384998	-0.900968581774665	0.101794856230081	-8.85082621206572	8.68737458789463e-19	1.2306363794458e-17	ITGA3	Not Significant
2819.02109730587	-0.248288454692643	0.0982088549117235	-2.52816769848117	0.0114659570205658	0.0182522666198644	ZFX	Not Significant
15335.6038267938	-0.12588808177987	0.0730387997015067	-1.72357818439442	0.0847840196242961	0.114368487850196	LAMP2	Not Significant
28.582054330559	-0.540974616560378	0.161120858430751	-3.3575703470627	0.000786307321514401	0.00151831420805017	ITGA2B	Not Significant
9.26158938417537	-0.809367877554355	0.260437416255569	-3.10772503118414	0.0018853339140867	0.00343125194452791	ASB4	Not Significant
4322.24237397394	-0.212369204332268	0.0498584203973768	-4.25944509753144	2.0493502666179e-05	5.02955442453622e-05	GDE1	Not Significant
1728.85425905268	0.82968867225906	0.134029763969617	6.19033151805847	6.00378094240981e-10	2.75665299251606e-09	REX1BD	Not Significant
164.537785416585	1.08532883501248	0.210887128587665	5.14649159614931	2.65403348382466e-07	8.56124120385286e-07	CRLF1	Up
978.744880770007	-0.0941475794990527	0.103052870984276	-0.913585216984573	0.360934837121637	0.417347866645442	OSBPL7	Not Significant
5872.35715008032	0.0731530718546212	0.0768717946933832	0.951624352552262	0.341287526521656	0.39733716004693	TMEM98	Not Significant
53.7254564476475	-1.06549470252388	0.183449815899962	-5.80809905584704	6.31861317040901e-09	2.53300416538097e-08	YBX2	Down
686.770235917988	-0.569179398518034	0.0998164184062884	-5.70226228916841	1.18227719958802e-08	4.58127760205713e-08	MAP3K14	Not Significant
306.076004108793	-0.994972765431769	0.201026548729533	-4.94945952024693	7.44198533575042e-07	2.25264474315998e-06	ABCC8	Not Significant
2707.62885175178	1.64654502821746	0.137614660847029	11.9648954412476	5.42659029353963e-33	4.21219813131975e-31	TMEM132A	Up
11334.6064364102	-0.163172186868657	0.0443294289527602	-3.68089981584338	0.000232412316614742	0.000487115627139892	AP2B1	Not Significant
69.8369452890089	0.247135307616238	0.244337413306777	1.01145094511559	0.311800648403163	0.367019075517041	TAC1	Not Significant
1982.7833943061	0.233494797500278	0.0464307533041733	5.02888238686602	4.93346865387436e-07	1.53138551403094e-06	ZNF263	Not Significant
4045.04559860425	-0.726833714041614	0.14345576699084	-5.06660505386322	4.04973294871794e-07	1.27345340493487e-06	CX3CL1	Not Significant
5806.48697039538	0.384857306094519	0.0783696386578563	4.91079597514436	9.07074291874377e-07	2.71361337700437e-06	SPATA20	Not Significant
341.638521049223	0.18720717882725	0.199903073924462	0.93648974551532	0.349021089860856	0.405209631835246	CACNA1G	Not Significant
936.00229628138	-0.118790357564231	0.170062973775835	-0.698508058084482	0.48485952026277	0.539815092330018	TNFRSF12A	Not Significant
45.1944038454367	0.609313994936211	0.267843397507464	2.27488898590166	0.022912590232823	0.0345035003224506	DLX6	Not Significant
576.766706983253	0.401057106381448	0.0905952227728477	4.42691230405197	9.55915725912664e-06	2.47149966920322e-05	MAP3K9	Not Significant
2205.48346565116	0.0947462228500015	0.0483057029421772	1.96138793308555	0.0498337865613502	0.0704718478234817	RALA	Not Significant
4498.57870504332	0.713833412473427	0.0844160419286957	8.45613459437468	2.76386572816826e-17	3.23384118437034e-16	BAIAP2L1	Not Significant
1800.25121561647	0.416200054644508	0.0897611934873772	4.63674822575791	3.53933092324153e-06	9.72515652677622e-06	KDM7A	Not Significant
1522.28669864447	1.2048024508944	0.28967878219856	4.15909802488941	3.19506769987287e-05	7.61653127524431e-05	ETV1	Up
1446.15939888554	0.302512904419957	0.0530297993430298	5.70458323749473	1.16628091114779e-08	4.52142872218411e-08	AGK	Not Significant
342.935482480949	-0.689688548513789	0.111947716922728	-6.16080941596913	7.23740525328336e-10	3.28204190310155e-09	ALDH3B1	Not Significant
623.766183158715	-0.662386955241803	0.149129318855121	-4.44169503573816	8.92529965186199e-06	2.3168680581677e-05	TTC22	Not Significant
750.531237842692	-0.448391950019735	0.0773830255336006	-5.79444841976407	6.85460860074994e-09	2.73539570596907e-08	PHTF2	Not Significant
1567.54490636569	0.0637699892199805	0.0770411702738642	0.82773910356362	0.407818268590173	0.464100282903052	FARP2	Not Significant
9.19297991366049	-0.730172424054818	0.230957172892325	-3.16150572381328	0.00156955733699629	0.00289617756536414	USH1C	Not Significant
1841.23657360227	1.24475261467812	0.122660409794035	10.1479574115906	3.38371175357977e-24	9.94738487557753e-23	GGCT	Up
475.064573679063	0.65690103032509	0.080898814192044	8.12003286927898	4.66057440308391e-16	4.65036876570489e-15	DBF4	Not Significant
99.8965816641709	-0.736207703736524	0.129324893434271	-5.69269909439903	1.25046652339324e-08	4.82348005559086e-08	TBXA2R	Not Significant
672.654395780875	0.732144764602818	0.11529312593919	6.35028982550947	2.14909645562707e-10	1.04362872285691e-09	IFRD1	Not Significant
699.855678691705	-0.0994854831819906	0.0426595906404976	-2.33207777403159	0.0196966000606184	0.0300430536258105	COX10	Not Significant
1549.66413785468	0.0333293509451086	0.0492489872957771	0.676752005984222	0.498563313819863	0.553194845772526	GTF2IRD1	Not Significant
5136.47729295701	0.12425708827328	0.066418350147903	1.87082467415374	0.0613693864144004	0.085227177001509	PAF1	Not Significant
3377.46364466253	-0.0949709548818908	0.051153797807436	-1.85657681252525	0.0633713853951633	0.0878042856598563	VPS41	Not Significant
647.998789224696	-0.217527855726843	0.0790613357429583	-2.75138098392446	0.00593445798232319	0.00994234854722165	ARHGAP44	Not Significant
3694.27690335924	0.0287347094614344	0.0498519035578735	0.576401449306263	0.564343865029663	0.615279593376751	ELAC2	Not Significant
1144.69016718541	1.02026740520828	0.209929935959562	4.86003770993772	1.17363395297127e-06	3.45518509772806e-06	SCIN	Up
5804.75470760035	0.24128257689023	0.077446949327461	3.11545617981723	0.00183660634619016	0.0033492578191918	ARSD	Not Significant
1361.17012636381	0.124114713391023	0.0537186041612704	2.31046050672527	0.0208626725847857	0.0316978648731854	PNPLA4	Not Significant
7.35270198622478	2.13062501464317	0.369154518126748	5.77163466792956	7.85061800370544e-09	3.10966366064353e-08	MYH13	Up
4471.84269465874	-0.283762707174264	0.0563157476301857	-5.03878078717301	4.68506710245525e-07	1.45878801730222e-06	ADIPOR2	Not Significant
28.6679443234652	0.406348033916362	0.0960091215426175	4.232389874914	2.31221137458546e-05	5.62752453838277e-05	CDKL3	Not Significant
8.62439478404617	-0.00229102005075289	0.202305752140484	-0.0113245423153464	0.990964515655177	0.992739714689817	UPP2	Not Significant
161.682993245241	-0.673460761758165	0.278584366882951	-2.41743917396888	0.0156301460743122	0.0242769457331478	PRSS21	Not Significant
2159.72261683883	-0.0467855821002442	0.0463070907523132	-1.01033300386954	0.312335773987297	0.36752589807907	MARK4	Not Significant
352.16731218531	-1.46506625699724	0.255004709566085	-5.7452517621741	9.17843185211711e-09	3.59624990689799e-08	PROM1	Down
3006.99112328569	0.270566810931916	0.0928553857768359	2.91385156249508	0.00356999611496728	0.0062031865267202	CCDC124	Not Significant
36.3530268677666	-1.68028976057357	0.169150345426748	-9.93370575941997	2.97007727506042e-23	7.67665141072866e-22	CEACAM21	Down
4663.94287352722	-0.36327201145793	0.0489271816905481	-7.42474834858734	1.12994540984258e-13	8.32189067781701e-13	PAFAH1B1	Not Significant
64.2715209138015	0.0068913708046949	0.234589803433355	0.0293762589159281	0.976564507272023	0.981205560517261	NOS2	Not Significant
160.018558247753	0.165768158842449	0.154391425376667	1.07368759915278	0.282962721190403	0.336893633212903	DNAH9	Not Significant
6236.9694969549	0.137030403902512	0.0820598180060292	1.66988432624166	0.0949422519784958	0.126567603256295	BLTP2	Not Significant
106.330538449411	-6.36753930769642	0.391191775614488	-16.2772831757371	1.43081690958472e-59	5.86778014620695e-57	SLC13A2	Down
772.988739277933	-0.74557550715805	0.129535922444901	-5.75574321845113	8.62614249980948e-09	3.3939056979583e-08	GAS7	Not Significant
2392.17351561777	0.506114267462756	0.107359593363246	4.71419694884966	2.42665866166306e-06	6.83810845497954e-06	TRAPPC6A	Not Significant
531.116793975134	2.51862160703695	0.207973370950922	12.1103081395517	9.31435890222097e-34	7.95795538708504e-32	MATK	Up
11.5929053590075	-1.12381970545861	0.358109122121197	-3.13820463104055	0.00169986159754265	0.00311884232862087	CEACAM7	Down
101.569909620498	-0.108360431804368	0.184230780674329	-0.588177672632895	0.55641304222918	0.60789891293363	CD79B	Not Significant
28.4052861700121	-1.08504369040714	0.286136915365933	-3.79204371103079	0.000149412606782555	0.00032294857716897	SCN4A	Down
700.39961308547	0.0986633882967633	0.0451393713704447	2.18575016224891	0.0288338887626579	0.0425862345074406	ST7L	Not Significant
1333.9177485384	0.671049206247424	0.0936271901190672	7.16724709343557	7.65208488925937e-13	5.09435067059297e-12	RPUSD1	Not Significant
2956.14219446632	0.400925489300176	0.0600826503091397	6.67289953484606	2.50798090843837e-11	1.36559810208087e-10	RHBDF1	Not Significant
1945.36914803073	0.575574806511935	0.100076614472127	5.7513417050318	8.85379569785767e-09	3.47971920011913e-08	LUC7L	Not Significant
824.501021003628	0.454925772997033	0.0872172179060896	5.21600876431154	1.82819529077836e-07	6.03495751608428e-07	CACNA2D2	Not Significant
1766.82564013826	1.0108624348695	0.110457379274098	9.15160618070673	5.60932430831601e-20	9.4796039787379e-19	BAIAP3	Up
2039.41366236859	0.343169720093646	0.0861414013922	3.98379541715605	6.78232664697246e-05	0.000154124426925937	TSR3	Not Significant
2850.7301650405	0.33016340774419	0.0934018358015943	3.53487064692742	0.000407974820407527	0.000825545101229244	PIGQ	Not Significant
897.997273060628	0.356303901069281	0.0657039277535366	5.42287064489995	5.86494357817384e-08	2.0633800641199e-07	CRAMP1	Not Significant
3079.33794483508	-0.484602005274528	0.0603648723871369	-8.02788088686148	9.91706932740431e-16	9.47280310054776e-15	TEAD3	Not Significant
1268.01555437887	-1.16026541906658	0.264076245535261	-4.39367583674486	1.11449965174242e-05	2.84918217462587e-05	SELE	Down
1249.04402446644	0.0553765055666993	0.064836577496137	0.854093595085253	0.393053132456296	0.44958466796298	DNAJC11	Not Significant
39.5341164736602	-0.207229715338285	0.151586887727375	-1.36706887017155	0.171603719612038	0.215672387843676	FMO3	Not Significant
1909.11470587818	0.0902409623115381	0.069143014205019	1.30513491997848	0.191846909912021	0.238293037117374	MYLIP	Not Significant
126.292018898419	-1.6814001737585	0.170840765300362	-9.84191431595595	7.42837270618082e-23	1.84121149765177e-21	NOX1	Down
81.9476189063915	1.00496779011201	0.172678341150209	5.81988327787916	5.8888736954294e-09	2.36808982134698e-08	E2F2	Up
7635.11331342652	0.267933920914352	0.0721928860954789	3.71136181700778	0.000206147193795045	0.000435453519122292	PSMB1	Not Significant
56.3594932101498	-0.47557354829926	0.146558742409312	-3.24493469636271	0.00117477561173803	0.00221048625085464	SYN1	Not Significant
1225.33894206893	0.223037336532524	0.0642476674596681	3.47152426463634	0.000517512559649313	0.00102908631345814	JARID2	Not Significant
1665.70020055719	-0.149855714934351	0.125510471223765	-1.1939698215871	0.232489773199135	0.282417227455466	CDKL5	Not Significant
90.8058441541539	-1.37782781269844	0.165222469128854	-8.3392278299866	7.47772167467933e-17	8.22515956759765e-16	CAMK1G	Down
60.569594572273	0.476281863634154	0.119038964784468	4.00105851471833	6.30597601480137e-05	0.000144057975879865	CDK11A	Not Significant
3506.45463672701	0.323805042879865	0.044668426471151	7.24908102793802	4.19608819074002e-13	2.88082996711353e-12	NADK	Not Significant
81.9834723237624	-0.346223005190745	0.154080501399695	-2.24702672983014	0.0246383188864298	0.0368541321896347	DLEC1	Not Significant
2286.44502682647	0.776982777494583	0.104605134346341	7.42776903208254	1.10444589301748e-13	8.14872433091095e-13	CYTH3	Not Significant
1187.94439897457	-0.746785220381788	0.136531126043004	-5.46970674032653	4.50780825386639e-08	1.6124310204192e-07	ADAM22	Not Significant
7581.5288293417	-0.381556462435467	0.0536970520275811	-7.10572457943283	1.19692898185706e-12	7.7811451856208e-12	SYPL1	Not Significant
17782.4404547898	0.235651597800593	0.0766931450781417	3.07265528829846	0.00212163412824376	0.00382706028587097	CYB561	Not Significant
3210.81710005465	-0.404922203115923	0.0664202632937298	-6.09636552214854	1.08507148579598e-09	4.82030266938967e-09	SPAG9	Not Significant
392.976195613406	1.73510620398348	0.212777625213613	8.15455197529139	3.50476668883157e-16	3.55036184213214e-15	CELSR3	Up
1492.96787619923	0.231409611104846	0.0814316184684175	2.84176607879403	0.004486439670904	0.00766247897149052	AASS	Not Significant
265.537808577036	-0.315729226089866	0.1205703366923	-2.61863103937097	0.00882833768765707	0.0143499852782726	PLEKHG6	Not Significant
1712.31593608516	0.869419434142794	0.114255256875978	7.60944798440678	2.75269066248256e-14	2.19270658598401e-13	SS18L2	Not Significant
1019.77899280418	0.590195888683231	0.0812022746124063	7.26821867368059	3.64258802878448e-13	2.51909839899581e-12	MPND	Not Significant
6920.20270284962	0.224138974082212	0.143723253293113	1.55951781598693	0.118873871169239	0.154951023679096	MGST1	Not Significant
1274.21614768633	0.0411963214537821	0.06455199081685	0.638188240710752	0.523351151042792	0.576487528989119	CRY1	Not Significant
19852.1483435384	0.22391022542964	0.0710714478471168	3.1504947797222	0.00162994169461618	0.00299927799414641	NFIX	Not Significant
1268.53181608774	-0.986067603973021	0.134528476247258	-7.32980578892951	2.30486496895374e-13	1.63533758437358e-12	ST3GAL1	Not Significant
94.1956201621349	0.415810973290504	0.114271853817243	3.63878732514059	0.000273924894413385	0.000568313318038428	MMP25	Not Significant
1015.96084115924	0.227098839095731	0.147326173720412	1.5414697426861	0.123202501449745	0.159983152180718	IL32	Not Significant
2688.20196061289	-0.581292160676238	0.102524700932641	-5.66977670150092	1.42983752261701e-08	5.47163018375024e-08	PKD1	Not Significant
1126.3099619089	1.28746113520426	0.145237563304154	8.8645189709502	7.68350667857656e-19	1.09791152922796e-17	MAPK8IP2	Up
3650.42461379982	0.0491463051894093	0.0399748433149051	1.22943083984733	0.21891031333966	0.267852171558214	MED24	Not Significant
858.760708943991	-1.24455895902549	0.0869654377019111	-14.3109606748767	1.86913352858994e-46	4.33885845325322e-44	RHOBTB2	Down
2667.06636543589	0.155746880128049	0.0783704443734951	1.98731653716031	0.0468873302037156	0.0666306466643156	HEATR5B	Not Significant
11463.9092461348	-0.293428844640264	0.0664802145931644	-4.41377703781412	1.01582579411017e-05	2.61321583793778e-05	SEC62	Not Significant
57348.1937537157	0.410378311940876	0.105902693986257	3.87505073283718	0.00010660248763932	0.000235611318678981	RPS20	Not Significant
34132.2576205175	-0.298738345317432	0.0438056064084616	-6.81963725217891	9.12706775079033e-12	5.28430826830565e-11	CSDE1	Not Significant
4897.91496228017	0.0107563185744297	0.0637194462603331	0.168807470963943	0.865948081684131	0.887332632237527	UBE3C	Not Significant
1204.21809218618	-0.706314718131678	0.110704074877041	-6.3802052355903	1.76850813482634e-10	8.67715078076509e-10	REV3L	Not Significant
1412.73346146246	1.82005218232413	0.266460811646659	6.83046850708247	8.46377590454929e-12	4.93038991257907e-11	TENM1	Up
49.2396333013794	-0.0808906020665985	0.160080914962511	-0.505310717930006	0.613340616093167	0.661111757472773	MASP2	Not Significant
89.1737368369161	0.223791041852071	0.207751355066634	1.07720617167716	0.28138816869663	0.335229847920465	IYD	Not Significant
681.772342549849	-0.411319766830591	0.0447070068723797	-9.20034230886316	3.56811264975989e-20	6.21791642067931e-19	FAM76A	Not Significant
154.000002573712	0.152562016225258	0.160108688349331	0.952865317916997	0.340658314420305	0.396717236245257	TRAF3IP3	Not Significant
1030.83835057067	0.102669174435926	0.0506419899942006	2.02735268593677	0.0426263569861605	0.0610194973530436	POMT2	Not Significant
1942.3616223903	-0.121236447560421	0.0463312476560241	-2.61673176730559	0.00887760730108477	0.0144243532257324	VTA1	Not Significant
107.251121762224	-0.291934578233776	0.171441863452401	-1.70281967516545	0.0886018196571812	0.118990087025685	MLXIPL	Not Significant
6128.74971882773	-0.152151742238653	0.0561312629229259	-2.71064170509709	0.00671531471900894	0.0111480929682859	BAZ1B	Not Significant
2048.50606485527	0.0901359115980571	0.0693652272327211	1.29943943376196	0.193793166076987	0.240407090722982	RANBP9	Not Significant
168.351156797181	0.0421916904607792	0.151186217225767	0.279071010803678	0.780190329692882	0.811968161926281	ETV7	Not Significant
437.998928216191	-0.17382996666046	0.0537198227574936	-3.2358626245879	0.00121275734816753	0.00227673054924928	SPRTN	Not Significant
1874.65701975302	-0.00148890310104371	0.0508904865930063	-0.0292570026486703	0.97665961912496	0.981205560517261	METTL13	Not Significant
887.153390321027	-0.0522594464445662	0.0789804850625886	-0.661675430369323	0.508179254156578	0.562444167316335	DYRK4	Not Significant
5638.94698093678	0.179600344546173	0.0359324537451588	4.99827665040467	5.78449556994888e-07	1.77983366255048e-06	ZNF207	Not Significant
9241.03123907854	0.108746079363301	0.0735506463251012	1.47851969760581	0.139268728784448	0.178760894129897	UQCRC1	Not Significant
4109.21549595716	0.383814080193544	0.109846718495897	3.49408781117009	0.000475684530065982	0.000951446394635308	STARD3NL	Not Significant
29809.8624313123	-0.558650223711506	0.0727949667332787	-7.67429739693961	1.66327784631665e-14	1.3614974945598e-13	CD9	Not Significant
16.4443886360623	-0.519623944089622	0.330312375570612	-1.57312890015694	0.115688974299973	0.151272340398827	HHATL	Not Significant
2327.19354265731	-0.111527823794973	0.0654351298842509	-1.70440287949693	0.0883058463463679	0.118655562177706	NCAPD2	Not Significant
346.64368284656	-0.550914424003115	0.122152911920457	-4.51003922331263	6.48156404356452e-06	1.71544976719317e-05	IFFO1	Not Significant
94.4625011954088	-0.480867681095889	0.187673541161528	-2.56225612901934	0.0103994593698003	0.0166855175569448	GIPR	Not Significant
305.750212112218	0.0859064884204452	0.0604758333412072	1.42050937827937	0.155459440266326	0.197299435795543	PHF7	Not Significant
606.455167706468	0.0401716177842992	0.118136537936176	0.340043973575746	0.733823412804693	0.771412778035301	SEMA3G	Not Significant
8897.73259321871	-0.0649288991455439	0.0550266236334816	-1.17995426319483	0.23801840612877	0.288506448335198	NISCH	Not Significant
1489.42933404156	-0.0729765885330682	0.115153638030071	-0.633732375124883	0.526255492685083	0.579220014895739	STAB1	Not Significant
786.431682284477	0.100794730418338	0.0820559233754301	1.22836629303618	0.219309495273017	0.268287234796055	FUZ	Not Significant
14.8971892262513	-0.112874943309604	0.197883884405633	-0.570409983858142	0.568399659600588	0.61898836132472	SLC6A13	Not Significant
261.169204498563	-0.758830379188632	0.114905745211781	-6.60393766900029	4.00377919836381e-11	2.12950009172015e-10	IDS	Not Significant
10.5875054947077	0.861976023604109	0.308358379111569	2.79537084767278	0.00518402105518347	0.00876386273334554	PRSS3	Not Significant
433.11232969126	0.146807196731264	0.0514678728966938	2.85240458695341	0.00433898360801935	0.0074302338825892	ZNF200	Not Significant
1104.14286404294	0.0796301305536549	0.136087884745017	0.585137543307803	0.558455236547425	0.609805163330343	CD4	Not Significant
502.847206788676	-0.0336386686599228	0.100825141541914	-0.33363373604528	0.738655957828387	0.775598211928193	LRRC23	Not Significant
157.459637300638	-0.119369640368836	0.136076846579229	-0.877222270868354	0.380365921739983	0.436894086900864	BTK	Not Significant
465.189629055911	-1.35465110015133	0.123233861081022	-10.9925233882001	4.15154097900745e-28	2.03087111986993e-26	HFE	Down
4048.98409854357	0.0772910003010071	0.0458085516742763	1.68726138408802	0.0915531027593679	0.122532262523634	SCMH1	Not Significant
709.679618292305	-0.385014874780492	0.111563554942516	-3.45108108986732	0.000558345784655831	0.0011043935994567	FYN	Not Significant
1714.24796141558	-0.26891347577589	0.0881521171487505	-3.05056173888731	0.0022841371437597	0.00409915240021524	HIVEP2	Not Significant
25.5564858108402	-0.576565936851268	0.158665836015177	-3.63383795359776	0.000279236277149652	0.000578601080887945	FMO1	Not Significant
3129.30142555221	0.183273530209731	0.041931221265689	4.37081307621483	1.23784729233605e-05	3.14328900673074e-05	ELOA	Not Significant
4411.84378970802	0.406470613953607	0.0766067623970403	5.30593646350614	1.12096000850916e-07	3.80236310578666e-07	LYPLA2	Not Significant
1107.51847057274	0.058086368270462	0.0579423974191113	1.00248472375607	0.316109540937883	0.371451354551937	CLCN6	Not Significant
3165.26980526572	-0.575305144665501	0.117855650819248	-4.88143878266671	1.05314617370983e-06	3.12175819182075e-06	MRC2	Not Significant
4.36693293528626	1.32773611524829	0.263266132910501	5.04332289371859	4.57516232235025e-07	1.42646279908452e-06	SLC6A7	Up
5635.21957187986	-0.101711098929596	0.0606659238522617	-1.67657710409703	0.0936252070898897	0.124985994230351	TSPAN9	Not Significant
1911.63188737003	-0.332390090288873	0.0645891861092746	-5.1462188999645	2.65789253455344e-07	8.5725656973682e-07	BTBD7	Not Significant
777.310042038869	0.16847351345531	0.0547858257819408	3.07512958052089	0.002104111149043	0.00379740053787238	APBA3	Not Significant
761.975302954672	0.227743482003342	0.0459961815450984	4.95135627247762	7.36980398424639e-07	2.23244363949731e-06	MKS1	Not Significant
1175.52612139406	-0.156960783587812	0.0504195556603524	-3.11309335300705	0.00185137446898525	0.0033741885922414	ABHD5	Not Significant
951.334427411113	-0.148795216865854	0.137058345095667	-1.08563412729079	0.277640894823505	0.331262757989971	ANOS1	Not Significant
1660.02304970831	0.284842258131559	0.0639875709922184	4.4515247838709	8.5262689951747e-06	2.21796569294078e-05	AKAP8L	Not Significant
1265.09446486069	0.194884250982697	0.0707528138699502	2.75443816751812	0.00587929980438462	0.00985597840214525	MBTD1	Not Significant
1626.03438403121	0.265854944218214	0.0515126560568334	5.1609636265872	2.45681916457141e-07	7.96160837132148e-07	UTP18	Not Significant
2936.30523189016	-0.298230708808629	0.0438729310918042	-6.79760165065288	1.06375091738797e-11	6.09847508696376e-11	RNF216	Not Significant
3543.22369919302	0.160511237163884	0.0554868130455936	2.89278169629227	0.00381846596093828	0.00660091749522091	TTC19	Not Significant
12386.5258300277	0.274431702473056	0.0429749750872696	6.38584901831277	1.7044911006325e-10	8.37808789895392e-10	PTBP1	Not Significant
32.2721149882447	1.11427380254926	0.117482410945043	9.48460108697041	2.43311916019297e-21	5.02681192743142e-20	DPF1	Up
17126.3360837567	0.473279129653809	0.105148510908401	4.50105403837913	6.76173108683718e-06	1.78403554710182e-05	SYT7	Not Significant
1771.17262214219	0.231437255147634	0.0638450342736413	3.62498442957503	0.00028897886190478	0.000597329794693297	LARS2	Not Significant
3801.44974652117	-0.267423114473864	0.0863326818761374	-3.09758840641067	0.00195102193516024	0.00354267919242512	PIK3C2A	Not Significant
464.649746014832	-0.256775848185275	0.154181474583064	-1.66541310413359	0.095830366823701	0.127604416151523	PLAUR	Not Significant
254.179059360069	0.839285496832665	0.17856192738692	4.70024886668055	2.59844628685849e-06	7.28797097166762e-06	ANLN	Not Significant
3511.10222144052	0.0691533325431578	0.0509466602820618	1.35736733596072	0.174664521577228	0.219208161681591	WIZ	Not Significant
4732.65053067363	-0.42354806782076	0.051209095798366	-8.27095384555247	1.3289149212272e-16	1.42232625279324e-15	RABGAP1	Not Significant
11440.3144021278	-1.07915579356941	0.162920940775034	-6.6238004054957	3.50079396233172e-11	1.87384242412735e-10	DCN	Down
1355.54017844283	0.64376439731168	0.0838610076189184	7.67656406225259	1.6341235108698e-14	1.33941516017529e-13	QPCTL	Not Significant
2760.69217108259	0.0607399065516713	0.0457647457343888	1.3272204527082	0.184435768635884	0.229900026497192	PPP5C	Not Significant
1284.25816392151	-0.764588036113989	0.0728391321368644	-10.4969405000231	8.92252490063485e-26	3.22390084735714e-24	CEP68	Not Significant
2119.6421473532	0.0689224003677844	0.0749575522343043	0.919485739773691	0.357841561104399	0.414277286747663	MAP4K3	Not Significant
36.2401228727668	0.670957576156028	0.143383291516225	4.67946836106844	2.87619737136239e-06	8.00750116401335e-06	ZBTB32	Not Significant
937.585254281074	0.272479971428019	0.125758010882961	2.1667007096797	0.0302576824557526	0.044502304616667	TYROBP	Not Significant
2435.76182117014	-0.0334124879275813	0.0613567576079677	-0.544560847577161	0.586055588688642	0.635879875441958	LDAF1	Not Significant
9.92346387227793	-1.7369064236779	0.333514694417486	-5.20788574761769	1.91004467092484e-07	6.28995706273776e-07	GABRA3	Down
321.764199264059	0.163303413147703	0.101705679476005	1.60564694114483	0.108351505415866	0.142457768755694	BRCA1	Not Significant
3315.10191573284	0.362336169893687	0.0654639994049512	5.53489205039743	3.11420097107112e-08	1.13725184170638e-07	ERCC1	Not Significant
160.099617306513	-0.180164734803277	0.195244340263944	-0.922765466900185	0.356129440679874	0.412469805477476	CD22	Not Significant
1194.25510686332	-0.816948060161135	0.122632587535557	-6.6617534260562	2.70579721295072e-11	1.46714072767442e-10	SEMA3B	Not Significant
1614.96697517942	-0.054819402775794	0.0694676699303316	-0.789135475981443	0.430032829278306	0.486277012739982	MBTPS2	Not Significant
413.69371110927	-0.43114584550308	0.052635583785558	-8.19114778435071	2.58746640906814e-16	2.66501458608332e-15	PRICKLE3	Not Significant
45570.8428937427	-1.1240849261314	0.354828693264124	-3.16796512646926	0.00153509933360332	0.00283727591096246	LTF	Down
2167.759598735	-0.34633080171373	0.0710168070289426	-4.87674419905396	1.07851148848345e-06	3.19348419802932e-06	EXTL3	Not Significant
15.1443068135603	-0.801622422234141	0.333947041508017	-2.40044774349317	0.0163750286104221	0.0253411291816381	NR1H4	Not Significant
17946.1530449604	-0.042683624428456	0.103712520388794	-0.411557102926871	0.680664078936143	0.723348895495497	ELOVL5	Not Significant
1060.24074771739	-0.243889852963081	0.109710448684528	-2.22303213492806	0.0262136331716707	0.0390490772382933	ALOX5	Not Significant
2894.8864688621	-0.0225362409124448	0.0719372568880434	-0.313276345072737	0.754070720163879	0.789492985292843	KDM5D	Not Significant
5489.0627656282	-0.297897976782284	0.051505701904976	-5.78378637246575	7.30376844575105e-09	2.90615340194292e-08	CALCOCO1	Not Significant
2061.29340998575	-0.0226028216676221	0.0428241806672021	-0.527805116536252	0.597634605548579	0.646334260905781	UBR7	Not Significant
1899.34457793511	-0.268071449403372	0.0512561052092003	-5.23003939353656	1.69473922559071e-07	5.60870926494756e-07	MAP4K5	Not Significant
991.864950139317	-0.241647759277618	0.0990628458096664	-2.43933795059659	0.0147142004126845	0.0229673696621742	EHD3	Not Significant
4639.26393475183	0.0950249347465385	0.0537846633704891	1.76676637523918	0.0772673621113942	0.105122233335893	PSMC4	Not Significant
5108.10018548913	0.0189055187696076	0.0714643036830627	0.264544923762943	0.791360053189342	0.821924168197922	MAN2B2	Not Significant
12.5217072220351	-1.3819999888684	0.270118479699822	-5.11627338641987	3.1163128654224e-07	9.97139068486134e-07	SLC7A14	Down
372.046011563846	-0.797327983176873	0.143466297109732	-5.55759784172186	2.73512671510401e-08	1.00689000526405e-07	CLDN11	Not Significant
10452.0548254537	0.674096208945987	0.0895900737504235	7.5242287535543	5.30324256886441e-14	4.06515846260055e-13	SLC25A39	Not Significant
4621.22877219955	-0.227648966923774	0.0958243308751344	-2.37569065022135	0.017516140972689	0.0269730374099747	MVP	Not Significant
3843.07597300324	0.0342699288872013	0.0355203341505268	0.964797480281953	0.334646258236818	0.390636469920095	NUB1	Not Significant
6044.23254440293	0.262360703543507	0.0914902875770663	2.86763448330522	0.00413553004158946	0.00710806231158676	PGM3	Not Significant
2183.9279162796	0.378326638102805	0.0847389477560654	4.4646133580969	8.02134714904111e-06	2.09214827166955e-05	RWDD2A	Not Significant
4921.47477579585	0.257078740543406	0.0846476129389019	3.03704654647454	0.00238908560809094	0.00427346906605741	CLK1	Not Significant
745.632066087025	0.0737842471358277	0.0607433978634691	1.21468751717957	0.224485295280824	0.273897217021865	POLR3B	Not Significant
1217.2352715071	0.203007253496518	0.0544515850886776	3.72821568308634	0.00019284030641856	0.000408842717537057	ANGEL1	Not Significant
3349.37194026345	-0.18965518002162	0.0448731600108307	-4.22647257237611	2.37383191145422e-05	5.76438448763866e-05	RNF14	Not Significant
531.406591879884	0.324432662763152	0.0604087142999169	5.37062684619325	7.84634192991275e-08	2.71275944256615e-07	DNASE1L1	Not Significant
801.007490165214	0.214732316317641	0.112288375057502	1.91232900295937	0.0558340080339969	0.0781796848394997	DDX11	Not Significant
2651.61650346456	0.146918789495215	0.0669433872072545	2.19467217934999	0.0281871217748247	0.0417086005407021	HEBP1	Not Significant
2489.48973457013	-1.06770134181177	0.200927723464469	-5.31385775642144	1.07328410144302e-07	3.65272871370774e-07	GPRC5A	Down
256.216957350412	-1.60129374738347	0.142352858413479	-11.2487642695051	2.34859358374251e-29	1.29864030834985e-27	MAMLD1	Down
244.272519255028	0.536261799992783	0.168315101800279	3.18605873303696	0.00144225314770275	0.00267592225549494	CD6	Not Significant
712.042057853526	0.550275685248274	0.14235307273449	3.86556942311053	0.000110830316969401	0.000244275419146281	TACC3	Not Significant
2792.96680707308	-0.315271264029909	0.0860941761470485	-3.66193485017415	0.000250317525723196	0.000522329803082171	UFL1	Not Significant
213.503323844637	0.306565349343112	0.103052839679402	2.97483650423258	0.0029314474150494	0.00515996817331036	POLA2	Not Significant
1514.29543943205	0.253535575444431	0.0690042975923713	3.67419978596319	0.000238595993558328	0.00049918314917917	ZC3H3	Not Significant
10317.7231706058	-0.364902245061417	0.0539613109184741	-6.76229392597075	1.35823794690537e-11	7.67764827051537e-11	CAPN1	Not Significant
287194.919644295	-0.861842463267867	0.201026717268895	-4.28720358655143	1.80936453960805e-05	4.47179829867373e-05	ACP3	Not Significant
6160.71421628878	-0.213139177445786	0.0509476939709234	-4.18349018048643	2.87067495080901e-05	6.89399061483568e-05	MDH1	Not Significant
5352.5595869618	0.0779142905288782	0.0568280249848884	1.37105399227928	0.170358125545124	0.214262524901009	SLC30A9	Not Significant
290.682883330508	-0.882617156770619	0.111547001216714	-7.91251353369748	2.52243438981944e-15	2.28439531085378e-14	MTMR11	Not Significant
1944.00331991208	0.0685761600062088	0.0523354237897178	1.31032014342228	0.190087555853715	0.236322473693236	COX15	Not Significant
3255.86833680311	0.147699183501864	0.0881050126569561	1.67639932221499	0.0936600016029067	0.125018878129604	CCDC88C	Not Significant
681.673370968125	-0.363094912614393	0.0467966091454958	-7.75900047555777	8.56013294939302e-15	7.25062414295231e-14	YAF2	Not Significant
5895.82770456458	-0.435343478632423	0.0553690687676579	-7.86257541117821	3.76314873776172e-15	3.32959503205196e-14	ZMYND11	Not Significant
305.641957463504	0.121661928981474	0.120401900855585	1.01046518466017	0.31227247140683	0.367468982852055	WAS	Not Significant
28.4602907490767	0.570613138344706	0.274089196645324	2.0818519858814	0.0373559915925903	0.0540504250927482	DPEP1	Not Significant
1027.00779347832	0.191170711722773	0.0596109884395767	3.20697100865135	0.00134140513519209	0.0025006905641743	BID	Not Significant
20.8904539742841	0.250734726308466	0.195491196500553	1.2825883251871	0.199636342531658	0.246846826348441	NPC1L1	Not Significant
2896.11299021252	0.0233594199775523	0.051022946161547	0.457821857318715	0.647080431281976	0.69214315302227	XYLT2	Not Significant
5.84232665405002	-0.0266377665240149	0.252728815443241	-0.105400591053683	0.916057947084856	0.93065738422667	STMN4	Not Significant
6000.57386443993	-0.185120467060756	0.0380382294214666	-4.86669516106038	1.13479859219682e-06	3.35007248465446e-06	NUDCD3	Not Significant
340.75663422543	-0.847863856102755	0.137806949237323	-6.15254789976242	7.6247931891621e-10	3.44501764988106e-09	ISL1	Not Significant
2830.3143410823	0.92322478439107	0.113543064081643	8.13105399134928	4.25573728676999e-16	4.27764181692248e-15	CHDH	Not Significant
1691.75531748797	0.142895106027031	0.109540890665356	1.30449100020166	0.192066226079815	0.238517288731197	IL20RA	Not Significant
148.037972567253	-2.52493487176621	0.352887007772398	-7.15508028392679	8.36239666785424e-13	5.54473544621993e-12	CLCA4	Down
3140.11999146131	0.18587300114892	0.0416200360220197	4.46595003066746	7.97142155990523e-06	2.08022906886232e-05	GLT8D1	Not Significant
19152.7638744479	0.46717752892207	0.0897109634565557	5.2075856831959	1.91313504043846e-07	6.29929088786683e-07	ATP2C1	Not Significant
622.460423439453	0.0759536533819289	0.237058894068636	0.320399931334945	0.748665177591696	0.784534532593214	IGF1	Not Significant
170.932441168326	-1.14496340543786	0.149552119915339	-7.65594901687797	1.91889845796514e-14	1.55419405716558e-13	SLC38A5	Down
6536.59845932332	-0.25338091219297	0.0825767710686367	-3.06842843228108	0.00215187864794165	0.00387763647098148	RALBP1	Not Significant
1735.16767853571	-0.000743108088349769	0.0612942310226296	-0.0121236220106166	0.99032698613746	0.992383865644404	RUFY3	Not Significant
1571.61886711817	-1.32888596110601	0.167989462583469	-7.9105316528156	2.56291999910899e-15	2.31935305252209e-14	CNTN1	Down
235.517479652544	0.617050060839384	0.11052290588851	5.5830061278142	2.36396412491936e-08	8.78400804254996e-08	SLC11A1	Not Significant
3801.90315163988	-0.82069145307951	0.0878223212124027	-9.34490732822498	9.1969977064087e-21	1.75155824739855e-19	WWTR1	Not Significant
969.967741796466	-0.824748332687558	0.0995735429262741	-8.28280593870417	1.20306383742356e-16	1.29268946653467e-15	AGPS	Not Significant
1088.9217852897	-0.120472397018128	0.0367609505889146	-3.27718394350927	0.00104848039906917	0.00198958191559313	STEEP1	Not Significant
1945.86287421994	-1.67539952042	0.210115148457136	-7.97372075608241	1.53967212227428e-15	1.43613238213347e-14	ATP1A2	Down
1072.96787216029	0.0769076773717643	0.0475497848991444	1.61741378083812	0.105788993003085	0.139468707770783	TTC27	Not Significant
198.587587507221	0.202844276181885	0.060743433778599	3.33936136902011	0.000839712513795109	0.00161383785944251	ZNF582	Not Significant
1943.24547626321	-0.788510044143636	0.249149120633999	-3.16481166835808	0.0015518336182589	0.00286562236479388	VSIG2	Not Significant
2048.20989926011	-0.479456061117963	0.10814586550346	-4.43342016715952	9.27498608235867e-06	2.40231902676334e-05	PHLDB1	Not Significant
49.8508481468273	-1.14805638785516	0.240980310315843	-4.76410867904704	1.89690253160556e-06	5.41852608459328e-06	MARCO	Down
131.891127312592	-1.19659839895488	0.304190905423501	-3.93370865999085	8.36451602526495e-05	0.000187823764662958	CYP24A1	Down
703.524690344045	-1.00738758704711	0.0808859206738452	-12.4544244369694	1.32302496944147e-35	1.39121164094345e-33	PRDM11	Down
768.10492276984	0.152016065839143	0.265149155955424	0.573322835184508	0.566426126767498	0.617194281960901	SYT13	Not Significant
748.945759334877	-1.57136887061558	0.172743040532877	-9.09656832349499	9.32310506633462e-20	1.52428121768923e-18	SNAI2	Down
47083.8476481077	-0.10604329261835	0.125515356301319	-0.844863096781372	0.39818728073338	0.454633020728761	CD74	Not Significant
444.345534102798	-0.278622027811801	0.173036735522485	-1.61019003837827	0.107356375453206	0.141292842019769	HGF	Not Significant
762.319057151629	-0.383680460440855	0.0909873961640185	-4.21685284574154	2.47735522183958e-05	5.99624263118086e-05	ZRANB1	Not Significant
3135.73976073454	0.474687319651856	0.0678393941766415	6.99722226905294	2.61086919706177e-12	1.6330210336274e-11	NCDN	Not Significant
4127.63438954997	-1.17962968168094	0.150619421456912	-7.83185641181341	4.80718369277022e-15	4.21244878719031e-14	ADGRA2	Down
1072.98539204646	0.0865076739921848	0.0470282952937987	1.83948138991106	0.0658444126812232	0.0908980934938386	ZFP64	Not Significant
631.682989203695	0.198214188186643	0.0461070129418723	4.29900302664443	1.71568129934544e-05	4.25522165625379e-05	MNAT1	Not Significant
1139.73512648559	-0.736228226780351	0.123947769209473	-5.93982635973156	2.85324126209454e-09	1.19541723982799e-08	SAMD4A	Not Significant
320.407898173113	-0.107937401591155	0.148071075959014	-0.728956691184116	0.466028154941791	0.521634389323464	RUNX3	Not Significant
1450.35409568179	-0.0271266505569031	0.0447447385355645	-0.606253415367305	0.544346487601368	0.596835828977777	MRE11	Not Significant
2249.38002448632	0.966486688090291	0.140301680175856	6.88863231629788	5.63313248565565e-12	3.36510944263275e-11	PLEKHB1	Not Significant
1120.75312280052	-1.19223110670754	0.13954075290896	-8.54396355081571	1.29694963816528e-17	1.57749593656426e-16	SERPINB1	Down
11.1384978467757	-0.450657494607677	0.213566239170559	-2.11015325436232	0.0348451574701123	0.0506737555974931	CYP3A43	Not Significant
18.9330327675916	0.695044100884831	0.15768348706146	4.40784329315299	1.04405038231409e-05	2.68066429848258e-05	SLC7A9	Not Significant
1306.39823139139	-0.0252924499908621	0.0534824654236954	-0.472911070768556	0.636276626252619	0.681980340008361	SPAST	Not Significant
528.147087965235	-1.46696824301768	0.170571142764504	-8.60033074318448	7.94866939232859e-18	9.94331261147114e-17	NRXN3	Down
3062.5802134335	0.160193026502654	0.0643692176504285	2.48865890172253	0.0128225921974494	0.0202368484132154	OSBPL5	Not Significant
2743.21707850448	-0.131945865274169	0.0640388347199635	-2.06040390727216	0.0393599436875795	0.056693249100075	AQR	Not Significant
220.761884865662	0.752361329726683	0.301520473987992	2.4952246849965	0.0125877395830265	0.0198981061403026	CPS1	Not Significant
10140.0863371733	-1.55223691023031	0.188761481210211	-8.22327150792853	1.98025846731469e-16	2.0708134231511e-15	FHL1	Down
3564.66903499442	-0.118329708498673	0.0394845587955854	-2.99686034511047	0.00272775643868594	0.00483080285952974	RTF2	Not Significant
14.2252991079401	-0.0635099067518659	0.442749433326132	-0.143444354687822	0.885939255172611	0.904652915830903	GABRA1	Not Significant
978.894665620543	0.539947302145852	0.334368927554241	1.61482499613623	0.106348598449831	0.140121680102411	NLRP2	Not Significant
1330.75484650135	-0.165105768884356	0.0619894808181266	-2.66344816419364	0.00773443272401562	0.0126875634404752	SLC45A4	Not Significant
11231.2830661984	0.178476667646223	0.0450519392700328	3.961575695476	7.44567692437715e-05	0.000168328120545042	RNF10	Not Significant
413.007176010974	0.212074094172401	0.0589039020811363	3.60034032856232	0.00031780093995213	0.000653065803278947	ZNF839	Not Significant
2197.38938734169	0.0185422348878644	0.0452696215066218	0.409595536051745	0.682102672057494	0.724596051834681	ZDHHC6	Not Significant
142.920376475567	-1.91732072534969	0.135717143727675	-14.1273288892441	2.57736277756639e-45	5.56303407936829e-43	GRAMD1B	Down
9389.14696464176	-0.147248261497625	0.0617874406042845	-2.38314227062214	0.0171655588860994	0.026472939012934	RNH1	Not Significant
5012.80197483562	-0.207594342574471	0.0600510381337998	-3.45696509212597	0.000546295610363948	0.00108229869473553	NDUFS1	Not Significant
3660.02353823883	-0.0395991737225917	0.0762175414607265	-0.519554592862279	0.603374053142705	0.651767942035621	RB1CC1	Not Significant
5553.76353329599	0.194663211299589	0.0581105686984797	3.34987620426923	0.000808476847920689	0.00155855384831843	ERP44	Not Significant
2725.13896411513	-0.278693490290635	0.0620933092679895	-4.48830145431318	7.17932907508693e-06	1.88612610742675e-05	ALAS1	Not Significant
1399.44134144601	-0.279586922957237	0.148862680676831	-1.87815321936999	0.0603602076524065	0.083929886386478	BIRC3	Not Significant
2678.37628162341	-0.635649205109404	0.0943583218158833	-6.73654631490495	1.62195609297724e-11	9.08901198446778e-11	AKAP11	Not Significant
2384.9865881501	0.11972282651776	0.080878579270942	1.48027855579275	0.138798923635233	0.178176456331831	GLRX2	Not Significant
375.009197569042	-0.504006965076829	0.0579482472394113	-8.69753597541165	3.39168230286382e-18	4.45810548847582e-17	SNAPC1	Not Significant
784.886706866949	-0.550715101473582	0.0610228177430389	-9.0247406108415	1.8012157936063e-19	2.81401370269692e-18	DERA	Not Significant
4835.58205943868	-0.0236033795015802	0.0550730369189775	-0.428583220066565	0.668226559100767	0.711483457950389	STRAP	Not Significant
35.0109232195045	0.267273747836225	0.121482654708122	2.2000980179301	0.0277999414844408	0.0411987629353803	ABCC2	Not Significant
1598.20299762337	0.184555274923854	0.0976839769904226	1.88930959416147	0.0588503567258511	0.0820669808782257	DEF6	Not Significant
2203.6307879691	-0.597471759854251	0.125470498944379	-4.76185051371405	1.91825760154191e-06	5.47253872968582e-06	PLEKHO1	Not Significant
963.234179939174	-0.186840572665442	0.0726984268832614	-2.57007724480021	0.0101675840862139	0.0163422544924802	GCLM	Not Significant
2964.25083351793	-0.161491139378853	0.0530626430822197	-3.04340549204504	0.00233916902554591	0.00419149381317963	UBR2	Not Significant
4087.0867346748	-1.18877774513531	0.129184911687571	-9.20214078878132	3.50888191467211e-20	6.12337222641291e-19	EHD2	Down
230.611141873394	0.727273605687221	0.224880061885927	3.23405107410606	0.00122047627551978	0.00228930013991765	DEPDC1	Not Significant
1719.63115065181	-0.0110824135444298	0.0763903890786751	-0.145076019092087	0.884650851951282	0.903412279025243	CCDC28A	Not Significant
1905.03350050074	0.0493089888198736	0.0922343173159568	0.534605667985391	0.592922563433699	0.641829231961012	RRAGD	Not Significant
726.088007996228	-0.278748226912727	0.0557483372826764	-5.00011732187297	5.72954396622261e-07	1.76358717579276e-06	HSF2	Not Significant
2998.75086383959	-0.0279430173057465	0.0443863749976478	-0.629540423321961	0.528995313127893	0.581975260432127	PHF20	Not Significant
3552.79403855257	0.637508324367465	0.242725606368984	2.62645682053975	0.0086278938383863	0.0140436565315428	HSD17B6	Not Significant
969.85669205369	0.046768196284843	0.0717385625614547	0.651925472367516	0.514449251658132	0.568233527238856	NR1H3	Not Significant
1013.07974313026	0.394597386053247	0.135996469281326	2.90152669505687	0.00371349137988297	0.00643072481479347	TYMP	Not Significant
2046.48200317829	0.0593149140912709	0.0766656953869511	0.773682594175837	0.439118515599959	0.495231010855834	NCAPH2	Not Significant
2155.70631342138	0.109628123137234	0.0576938040187915	1.90017151757798	0.0574106147680388	0.0802092656701319	TOMM34	Not Significant
7736.45594667783	-0.0554734904367814	0.0593539394859826	-0.934621878803552	0.349983199633746	0.406269123469734	SEC63	Not Significant
3821.87063245805	-0.226173259390595	0.0588462173851161	-3.84346300307487	0.000121310294302967	0.000265636833818529	KPNA6	Not Significant
9072.36862280554	-0.396800152780499	0.115730618472781	-3.42865317767073	0.000606584130636619	0.00119318963293985	VIM	Not Significant
58.4846920190495	0.8072702463705	0.146442493829392	5.5125409658141	3.5368983093526e-08	1.28285553950369e-07	RTEL1-TNFRSF6B	Not Significant
637.045978200838	-0.738166588651943	0.11304244621641	-6.52999482370356	6.57719644287948e-11	3.39925426745416e-10	FAS	Not Significant
2137.22897268535	0.438238879827419	0.110963220296278	3.94940664715117	7.83451577074308e-05	0.000176680501379254	RNASET2	Not Significant
9748.79069656405	-0.285344495865887	0.120352702399725	-2.37090227453454	0.017744722182629	0.0272976951563469	CD44	Not Significant
347.17880954511	-0.935794802864223	0.144059607935795	-6.49588608682935	8.25461009158949e-11	4.20175705241314e-10	KCNG1	Not Significant
261.13016167308	-0.53890561411491	0.118870390296153	-4.53355636144783	5.79987808456389e-06	1.54684370419227e-05	AGPAT4	Not Significant
252.543347385458	0.115958799002594	0.18441062892889	0.628807567525347	0.52947504513416	0.582398880669251	SLAMF7	Not Significant
1464.29848196323	-0.274280746714528	0.0918548212760328	-2.98602449935956	0.00282629999238108	0.0049902366254685	BTN3A1	Not Significant
4398.36351794524	1.635932338025	0.209728696068118	7.80023129259174	6.1793812277923e-15	5.33134132156583e-14	MIPEP	Up
2077.54624242308	0.217100282124573	0.0586824602915692	3.69957702942055	0.000215959087386402	0.000454917327645733	PRKCH	Not Significant
27.0172343596191	-0.996721184346541	0.26069609785424	-3.82330687935278	0.000131673730185059	0.000286621001851872	INSRR	Not Significant
4914.52928391917	-0.114817769014076	0.0680342806992427	-1.68764581375745	0.0914792391931061	0.122453386986485	IFNGR1	Not Significant
1994.5804968772	0.18119048914779	0.0703006941112302	2.57736415605099	0.00995570049902128	0.0160299677057268	B4GALT7	Not Significant
97.6629996852965	0.365886476239816	0.154222351551659	2.37246075266371	0.0176700402960684	0.0271947092522553	SH2D2A	Not Significant
492.50232909165	-0.214745993052532	0.0799619449787011	-2.68560242137347	0.00723991813253616	0.0119424432237839	VRK2	Not Significant
1189.72793008084	-0.0438235581154247	0.119080898533206	-0.368015010427591	0.712862041744597	0.752786721564206	TNFRSF1B	Not Significant
3123.44980348904	0.0238134826470015	0.0571402406734949	0.416755028790904	0.676857599364841	0.719645598667903	VEZT	Not Significant
365.742985835984	-0.697142838580488	0.117829759961722	-5.91652600163968	3.28812512653379e-09	1.36668254836977e-08	POU2F2	Not Significant
1625.88435206482	0.0482175496424238	0.0453734529584417	1.06268195384176	0.287926207366387	0.342289702312171	BRD9	Not Significant
8604.32069913432	-0.229916751801186	0.0467089918876459	-4.92232314399398	8.55228420666326e-07	2.57007212004343e-06	SNX1	Not Significant
1123.6710112018	0.346349086783295	0.107272473666119	3.22868556067134	0.00124360549481884	0.0023303752041362	TBPL1	Not Significant
161.153331880988	-0.500374266971657	0.147925278031645	-3.38261501772952	0.000717992051938127	0.00139516010660898	BMAL2	Not Significant
6639.54447047288	-0.0750927836149606	0.04756753707749	-1.57865612198148	0.1144149543209	0.149779276941421	BCLAF1	Not Significant
6890.64623687817	0.13864288720253	0.0606284894829476	2.28676136227218	0.0222097558649488	0.0335518942051161	SLC39A9	Not Significant
244.743249568914	0.162786649181243	0.205606074281806	0.791740466568736	0.428512021677736	0.484802372771271	ANK1	Not Significant
339.400417590958	-0.066100008236237	0.0528119476368055	-1.2516108796217	0.210711688263932	0.258979610460654	TFB1M	Not Significant
3428.53487419863	0.0704635292376348	0.0926801102318058	0.76028749924224	0.447082752470516	0.503129119930918	RABEP1	Not Significant
1753.63028747054	0.665051628090066	0.0847727201112357	7.84511370187731	4.32561387288545e-15	3.80672585680327e-14	HMGB3	Not Significant
1961.93556885892	-0.302563156131258	0.0696212572889615	-4.34584447211971	1.38740851804774e-05	3.4952978391607e-05	NUP160	Not Significant
639.794388164809	0.101997429737235	0.060280018982155	1.69206034535972	0.0906344683035945	0.121442261573313	BAK1	Not Significant
8.45410102322428	-0.634247376299346	0.293587127794529	-2.16033782224687	0.0307465270333346	0.0451590189328616	MUSK	Not Significant
966.428580638746	-0.412598663958775	0.107837653541583	-3.82610943773618	0.000130184432218184	0.00028368031696428	IKZF2	Not Significant
18198.3417298555	0.0720627743290104	0.0790622973813431	0.911468256246441	0.362048703893064	0.418419539147656	GRN	Not Significant
2032.46084579756	-0.827167342369473	0.0708458314686481	-11.6755965061335	1.69869947884907e-31	1.15464639161768e-29	FAM13B	Not Significant
749.081183216959	-0.527275518514237	0.112636090977372	-4.68123062456212	2.85157918921143e-06	7.94451511885603e-06	ARHGAP31	Not Significant
210.791438365689	-0.361695568694876	0.0597647573655759	-6.05198756990536	1.43069511808367e-09	6.2584327245452e-09	CENPQ	Not Significant
7296.83793250447	-0.0630423555670005	0.0499471270353034	-1.26218181723328	0.206883369918714	0.254808899800774	SARS1	Not Significant
3876.31275862749	-0.0533020536544353	0.0379418339504078	-1.4048359845785	0.160070055902882	0.202575929411424	RANBP3	Not Significant
1170.07558657503	-0.390578741225732	0.066954667938855	-5.83348037186026	5.42829955397338e-09	2.1907288637866e-08	ARID4A	Not Significant
1359.44249324784	0.283461799365078	0.0552240503562816	5.13294112866234	2.85249151486668e-07	9.17255700664003e-07	EIPR1	Not Significant
2631.01031480861	0.0372524139640737	0.0628662056177113	0.592566603917616	0.553471234553751	0.605222344566243	PNPLA6	Not Significant
795.206383548928	0.0484353453739069	0.0546273303888268	0.886650418923155	0.375267139907207	0.431951314242257	IFT88	Not Significant
1086.28735975311	0.195436734120809	0.0604753714983462	3.23167480047897	0.00123067026543033	0.00230754191504829	ALG1	Not Significant
1169.46150270292	-0.0200716805151801	0.0515840313800828	-0.389106473034017	0.697197385288063	0.738367860135925	ZCCHC8	Not Significant
949.47049021854	0.302778966756847	0.0685004072349245	4.42010462388137	9.86531268643558e-06	2.54530653205866e-05	ABCF2	Not Significant
3435.20830773921	0.295131395501107	0.0603162443456197	4.8930665147181	9.9276835254788e-07	2.95381597131719e-06	CHPF2	Not Significant
257.288553931358	1.21582166725641	0.218598173758768	5.5619022169788	2.66849808980675e-08	9.84276180449481e-08	LRRC7	Up
910.085914993251	-0.511306040217708	0.080719577440199	-6.33434981242944	2.38344205757034e-10	1.15129515643062e-09	FUT8	Not Significant
2224.8603826107	0.0764156853604797	0.0584363744102383	1.30767327938626	0.190984150173115	0.237341212078771	UBA6	Not Significant
832.809686448817	-0.42039754176116	0.102129164972653	-4.11633192020837	3.84949822491394e-05	9.08330967800463e-05	GAB2	Not Significant
4318.7085907076	0.117267160205771	0.0631770649734226	1.85616663666005	0.0634298099745861	0.0878753394648198	ATP6V0A1	Not Significant
2141.9105162577	-0.632666422332149	0.0783436865775103	-8.07552529081221	6.71867797655007e-16	6.58382279135767e-15	PIAS1	Not Significant
1333.61054897194	0.176724527319959	0.0988272711025407	1.78821620134177	0.0737411334124837	0.100686661602995	SLC4A7	Not Significant
709.767428382949	1.12285620829901	0.130042736572439	8.63451691262686	5.89757361730968e-18	7.5072786563643e-17	APBA2	Up
2986.04503591226	0.25618110531139	0.0689845042204088	3.71360363035848	0.00020432873798273	0.000432045452161472	MAP2K3	Not Significant
147.297494695932	-1.07089667074453	0.191081359467812	-5.60440156866756	2.08975706239052e-08	7.82418780845725e-08	CLXN	Down
23235.9511017683	0.838502668686394	0.135228120551726	6.20065312795393	5.62293204499771e-10	2.59194203632847e-09	TMSB10	Not Significant
318.354859940391	-0.124914556565197	0.0468520402586044	-2.66614977439016	0.00767255025204386	0.0125978093888824	ASTE1	Not Significant
2228.82090185461	-0.151723383495521	0.0881726579784342	-1.7207532014361	0.0852956178365245	0.115001861506056	RNF19A	Not Significant
724.016901440724	-0.466077692424272	0.0536404163783556	-8.68892756418533	3.65876839251292e-18	4.78361610340983e-17	PEX3	Not Significant
5577.56067361024	-0.0220931413686276	0.0612322041150324	-0.360809180200713	0.718242099641583	0.757460359325424	GABARAPL2	Not Significant
153.82836522547	-0.498301436056615	0.241624888168894	-2.06229349895572	0.0391798015960085	0.0564635233730459	MYOC	Not Significant
3748.38604847487	0.173677775579197	0.110769238439024	1.56792425430281	0.116898810644408	0.152659597426828	SH3YL1	Not Significant
2273.36517295098	0.552514914967306	0.0589309610854698	9.37563047997762	6.8763556694625e-21	1.34392063227001e-19	FAM136A	Not Significant
10068.1392560893	-1.44127436202683	0.127380258759276	-11.3147388462333	1.10932137052654e-29	6.36269502171935e-28	VCL	Down
90.3378532509668	1.85440517615382	0.185701034714094	9.98597115524352	1.7557327256377e-23	4.68055898667837e-22	DEPDC1B	Up
553.934109492183	-0.173970105570136	0.113997760707793	-1.52608353436055	0.12698906216569	0.164395896797965	DAPK2	Not Significant
2193.76052268782	0.302456226548994	0.0664676227849337	4.5504294252803	5.35365419470766e-06	1.43530197335996e-05	NSMAF	Not Significant
2298.5877034564	-0.079959172188511	0.067749910411521	-1.18021074423316	0.237916406820879	0.288411228014314	ADSS2	Not Significant
166.639536238595	-0.358521763987985	0.305899677547887	-1.1720240010121	0.241187420224311	0.291973711602843	STAP1	Not Significant
10333.9312860572	-0.80564980074936	0.115779230220917	-6.9585002354231	3.43914167348668e-12	2.11031221989559e-11	TIMP2	Not Significant
3418.23882612674	-0.00719772163994485	0.0749021117560962	-0.0960950428658513	0.923445088308559	0.936808486618034	RFC1	Not Significant
1519.54651154709	-0.228107986780069	0.0516080974467398	-4.42000379912239	9.86991660714295e-06	2.54584620859603e-05	TBC1D23	Not Significant
2753.66109653756	-0.129991913673604	0.0674642494036162	-1.92682665000696	0.0540012370751045	0.0758007802534496	CUL3	Not Significant
356.011159683199	-0.486028752252155	0.222856646694582	-2.18090310278356	0.0291905841807348	0.0430691080141009	MYOM2	Not Significant
102.129842786588	0.207126981311833	0.108878954147379	1.90236012950185	0.0571240896797579	0.0798406901823416	CYP46A1	Not Significant
2351.66067313412	-0.0286571685796393	0.0550029286307214	-0.521011685978355	0.602358630680438	0.650956847754528	ZZZ3	Not Significant
34.6974620977521	0.0723174083916715	0.233425096031689	0.309809911706555	0.756705513772038	0.791847234493271	SLC18A1	Not Significant
129.011917666405	-0.825848035247772	0.173253525357293	-4.76670263156068	1.87265384291463e-06	5.35236618175833e-06	USP2	Not Significant
780.570675767139	-0.618697018299097	0.0823531644094384	-7.51272914326761	5.79072594294563e-14	4.41681966993553e-13	TUBG2	Not Significant
762.463665360082	0.251810105838862	0.0626986531354651	4.01619641325959	5.91449682742865e-05	0.000135542617989857	RPL26L1	Not Significant
438.706329904062	-0.349217673858744	0.122018345683441	-2.86200957653318	0.00420964187170294	0.0072238264798886	FLT4	Not Significant
3104.42042883581	0.37022563757094	0.0466470956000534	7.93673502730396	2.07572839553391e-15	1.90154031647459e-14	NSUN2	Not Significant
2638.41852931374	0.0810219575640683	0.0416315754544207	1.94616602133573	0.0516348000572154	0.0728387255751787	FBXO42	Not Significant
645.220270210561	-0.351407275780002	0.129883549047796	-2.7055564646658	0.00681900545068986	0.0113019296860888	MFAP3	Not Significant
577.693955645096	0.245185276417141	0.0772290659158818	3.17477977377322	0.00149950259025524	0.00277502713115376	MRI1	Not Significant
729.461029876007	0.592320596469608	0.0747419111751626	7.92487892210123	2.28368737645618e-15	2.07965994023245e-14	METTL1	Not Significant
10.834665249634	0.356013852702376	0.291317922592731	1.22208015742338	0.221677316002323	0.270981769464611	HOXC8	Not Significant
1409.24132563263	0.145238526278701	0.0757456316923576	1.91745085536536	0.0551806787323688	0.0773573257115238	AGA	Not Significant
1678.71664371594	0.0746605247653085	0.0764841073935502	0.976157365361428	0.328986487319419	0.384873365995418	PI4K2B	Not Significant
2681.7403709946	-0.35442090793003	0.0914984580883202	-3.87351782024479	0.000107275558644949	0.000236907413033352	BOD1L1	Not Significant
2883.17060582254	-0.728825844802055	0.0539783024319504	-13.5022001798014	1.51774858422524e-41	2.62998039883425e-39	MAT2B	Not Significant
146.8821625447	-0.506211434233986	0.147460429472904	-3.43286287747454	0.000597244068577034	0.00117632174428932	TLL1	Not Significant
1788.57117305117	-0.0521373802697975	0.0773069135093009	-0.674420668256596	0.500043906266793	0.554537604002196	EDC4	Not Significant
3648.54563997958	0.130861444972264	0.084302642000808	1.55228165887149	0.120594844517779	0.15701130981557	TRIO	Not Significant
1855.23393854238	-0.371049063878647	0.201164762979158	-1.84450327375222	0.0651098291635056	0.0899849728374083	VCAN	Not Significant
1588.40510926371	-0.0189426994196218	0.0434065279750983	-0.436402087503726	0.662545024662579	0.706381683645193	CLEC16A	Not Significant
453.734460637933	0.388892052060639	0.139920854016508	2.77937162972687	0.00544641756502846	0.00918096530828871	MSR1	Not Significant
28567.0042359032	0.123408924399169	0.0917932205333338	1.34442308137947	0.178811614142237	0.223750944751012	CDH1	Not Significant
2507.77527931831	-0.399559387153876	0.0696293799343164	-5.73837347870673	9.55901342693289e-09	3.74060248700876e-08	MTREX	Not Significant
2348.4257540858	2.26153428940231	0.182383549612174	12.3998808785732	2.61712365033878e-35	2.66103076612546e-33	DNAH5	Up
1883.92443745303	0.0372855006258554	0.103572147377728	0.359995438637329	0.718850544650573	0.758069536779326	ZFYVE16	Not Significant
2542.91986428214	-0.00599130951609996	0.0595524607880614	-0.100605574258672	0.91986357154275	0.934007288960423	RIPOR1	Not Significant
30.3584304466592	-0.266390271711739	0.283610600501864	-0.939281787212281	0.347586086957988	0.403791287271057	C6	Not Significant
1813.30909594251	-0.404382391971866	0.0940061950725656	-4.30165683931482	1.69525715333581e-05	4.20923284712221e-05	RAI14	Not Significant
21.6808043082116	-1.04128965780711	0.170007159960701	-6.12497531308572	9.06976678264501e-10	4.0709719345816e-09	SOX30	Down
2695.26456230427	0.729823892228728	0.0886886950397088	8.22905210074364	1.88700696371023e-16	1.97834228159582e-15	PNKP	Not Significant
549.157927979757	-0.09529561361061	0.0770877535792058	-1.23619653169289	0.216385519601167	0.265145266436249	PHLPP2	Not Significant
339.872809488822	0.35003723853191	0.0761811182340858	4.59480310404912	4.33158078187845e-06	1.17420818242703e-05	SPDL1	Not Significant
2041.5557063207	0.106426003591979	0.0751659444055537	1.41588061499984	0.156810461462453	0.198777920495859	STAU2	Not Significant
940.159627343096	0.299612074400076	0.0726229354943086	4.12558473932187	3.69793988678247e-05	8.74666046853498e-05	SLC66A1	Not Significant
1082.47706947098	-0.299702268834971	0.0679769232103006	-4.4088825248501	1.03905364650793e-05	2.66850579542574e-05	CTNS	Not Significant
182.956835269886	0.0879756495006555	0.116646862350208	0.754205022990904	0.450726121936827	0.506649929482758	RTN4R	Not Significant
2788.44611901837	0.123454249779106	0.0640928406520952	1.92617847052892	0.0540820931133477	0.0759080476382998	PHF23	Not Significant
231.833496059699	-0.565968841563415	0.206710747964369	-2.73797491004663	0.00618187919822566	0.0103217289510443	CDH10	Not Significant
1150.5058145972	-0.141878924347898	0.0652851872444937	-2.17321769816727	0.0297639363659175	0.0438257087080227	INPP4A	Not Significant
4596.49572595267	-0.101811813287924	0.11728488129543	-0.868072782812213	0.385354489716999	0.441785052135138	RAB27B	Not Significant
7109.89341391682	0.320584360369112	0.0703984576534508	4.55385488624263	5.26716964390082e-06	1.41365593649459e-05	PSMA4	Not Significant
68.4912609450888	-0.551446830784767	0.184780393881293	-2.98433626642785	0.00284194256616885	0.00501641598157466	MYO16	Not Significant
1904.443702876	-0.0940713339539034	0.0454658936590586	-2.06905278623421	0.0385411335485203	0.0556180360151833	LSG1	Not Significant
849.621095752923	-0.839239943169618	0.0846028753535706	-9.91975674186348	3.41587657807318e-23	8.7462080208188e-22	PARP3	Not Significant
5752.33522307109	-0.765183832185826	0.144713290768328	-5.28758504573579	1.23941742055148e-07	4.17482615333193e-07	TNC	Not Significant
832.340370789607	0.0683969051751564	0.0784574944277568	0.871770194473084	0.383333757692087	0.439775757262752	THAP3	Not Significant
81.9012462978234	-0.593790802000339	0.131119175648665	-4.52863434400629	5.93661310123093e-06	1.58057024419918e-05	RIPOR3	Not Significant
810.895749191845	0.3201068024445	0.0545872898431153	5.86412704064429	4.51501706215881e-09	1.84283789834889e-08	TDP1	Not Significant
627.401315964585	-0.903926802664418	0.0937282378803317	-9.6441245787477	5.20534237599065e-22	1.16757205563925e-20	AIFM2	Not Significant
496.794561493906	-0.0550359726445412	0.0558430459890421	-0.985547469157407	0.324355226608431	0.380160269883159	SPATA7	Not Significant
253.205859964337	0.288621172287554	0.0550145900933977	5.24626597776271	1.55212782551751e-07	5.15964026947904e-07	MED17	Not Significant
4979.94053700393	-0.178468654753478	0.0661374120962997	-2.69845234484859	0.00696627110765851	0.0115180800211696	RETSAT	Not Significant
2486.51784999734	-1.26188384239141	0.139650611458939	-9.03600656816628	1.62499930050363e-19	2.56806247836817e-18	CAPG	Down
5440.41587116877	0.680327520161345	0.11359638088094	5.98898939284337	2.11148932353418e-09	9.02158470131655e-09	AP2S1	Not Significant
12.624214149871	0.607588820571482	0.143541440705073	4.23284605189288	2.30752465722743e-05	5.61722909732274e-05	USH2A	Not Significant
429.888996410596	-1.02276959589471	0.27192427995171	-3.76122939840584	0.000169080273790419	0.000361961825029324	TG	Down
381.701347073793	-0.821556719664732	0.161281782079214	-5.09392139070748	3.50732237773839e-07	1.11356354098879e-06	ADAM28	Not Significant
513.463132373673	-0.48178683537932	0.155200516349255	-3.10428629177451	0.00190738666949365	0.00346933444630106	BARX2	Not Significant
1733.46598875194	-0.0851749394461803	0.0660343373065643	-1.28985832099375	0.197099854182556	0.244029335413906	DCUN1D1	Not Significant
2046.36680682248	-0.577276055992397	0.0806711442639926	-7.15591753729545	8.31150977163015e-13	5.51248003883373e-12	JADE2	Not Significant
214.827675335669	4.39970962567876	0.29325312614091	15.0031124427457	7.00556562352252e-51	2.05213033014756e-48	ZIC2	Up
529.621796025391	-0.192602020565979	0.133930168598549	-1.43807793704268	0.150411941889001	0.191690716866052	LCP2	Not Significant
1399.20609723893	0.0894018245712645	0.0508743131651645	1.75730774548287	0.0788653682980227	0.107071355790176	TRIT1	Not Significant
1784.55482687553	1.00229010169824	0.13686579396337	7.3231599559966	2.42198814731115e-13	1.70956512773202e-12	ADRB1	Up
2853.38119505163	0.451667732648099	0.0599187351451839	7.53800512567067	4.77215108421148e-14	3.67983546155148e-13	CUL7	Not Significant
18998.6582559568	-0.100636135937182	0.0428730117665312	-2.34730735701996	0.0189096488129119	0.0289467972309638	CTNNA1	Not Significant
1555.63848973875	0.288841968499911	0.0753798873770737	3.83181745888042	0.000127200105007057	0.000277675860243659	PHKA2	Not Significant
617.899346066131	0.143652840964166	0.140833565332724	1.02001849221655	0.307719690637366	0.362875045903528	CNTLN	Not Significant
2182.01295632809	-0.954196235788291	0.164779469278552	-5.79074711167608	7.00740173205898e-09	2.79345454435012e-08	EPHA3	Not Significant
43827.7400311476	0.185386368602578	0.0794927026437567	2.33211807420085	0.0196944804679077	0.0300416828710767	HSPA5	Not Significant
6660.48603196065	-0.0408172110906049	0.109212564875265	-0.373740980602584	0.708597033033781	0.748829178613178	DSG2	Not Significant
850.381320179101	0.140157153544309	0.0572270012121469	2.44914377087017	0.0143196277638413	0.0223969463995093	GEMIN8	Not Significant
2088.31273787186	0.243483061398313	0.0552489016904697	4.40702084472954	1.04802105850399e-05	2.6895709392521e-05	OFD1	Not Significant
1002.19546907077	-1.22292610213374	0.120927863005432	-10.1128563073906	4.84507246019731e-24	1.39599359432804e-22	GPM6B	Down
431.82893868072	-0.860166071729405	0.137536072864823	-6.25411249436222	3.9978277738667e-10	1.88089006125744e-09	PREX2	Not Significant
1378.77306874244	0.247452177985274	0.0639185812339015	3.87136530893507	0.000108227454167185	0.000238880941625202	WDR37	Not Significant
1848.38481209102	0.203745016161299	0.0750890792796587	2.71337747267455	0.00666011930063105	0.0110691587646962	YTHDC2	Not Significant
1884.300152218	0.199936154622974	0.0495258643543468	4.03700485048527	5.41379499523578e-05	0.000124765233354661	CTPS2	Not Significant
3414.14305572536	-0.0514546548141802	0.0639604613583397	-0.804475979713538	0.421122136274993	0.477407569001727	ATP6V1H	Not Significant
3975.18180917862	-0.160137086285605	0.0724761747990649	-2.20951349501507	0.0271389448088947	0.0403005960149465	POLR2B	Not Significant
2476.59353047115	0.0435124754269145	0.0750315728995875	0.579922208016963	0.56196707877351	0.613097814554343	ATOSA	Not Significant
620.867688039653	-0.017581299755552	0.104684375173107	-0.167945786813739	0.866625928997567	0.88776842668252	ARAP2	Not Significant
5699.02004535363	-0.18673634188582	0.0712644846319396	-2.62032824414937	0.00878451680473232	0.0142834745587288	TPR	Not Significant
1270.48256993285	-0.198795524219248	0.247790077190042	-0.802273950892643	0.42239450720621	0.478673570870723	CP	Not Significant
2339.15073280833	0.331906917710654	0.0638698787487516	5.19661105066904	2.02954380738141e-07	6.6603034041647e-07	KATNIP	Not Significant
1040.45484146051	0.124623604781702	0.0572285640303535	2.17764689527423	0.0294323353568874	0.0433867747299049	DTNBP1	Not Significant
199.452013952092	-0.605890415632433	0.174371126560106	-3.47471756124477	0.000511391483077933	0.00101757228146657	XK	Not Significant
65.9143605631294	-0.0093434795359852	0.123994850470616	-0.0753537707454985	0.939933240182329	0.950713088663887	ANO2	Not Significant
800.690379224926	-0.278803362795879	0.0556872766754607	-5.00659000476382	5.54027615535736e-07	1.70939228938838e-06	C12orf4	Not Significant
536.561970745652	0.0316435619420469	0.104562035925505	0.302629550600862	0.762172191741577	0.796382392033345	SCML1	Not Significant
2640.2002515396	-1.42940383932635	0.0798645017358849	-17.8978621071655	1.22536312096309e-71	8.14899593362645e-69	WWC3	Down
5250.86430764349	-0.11161541312523	0.086331374890521	-1.29287195144028	0.196055349878323	0.242858333623944	ARHGAP6	Not Significant
26.1793015739191	0.156254012801769	0.115651243547848	1.35107940051784	0.176669999392021	0.221442718406605	FAM184B	Not Significant
13967.1735793749	-0.426326394194515	0.0617274332807837	-6.90659519658392	4.96423853374437e-12	2.99020938460989e-11	MAP4	Not Significant
1660.65504998317	-0.307761698366305	0.0577103068283063	-5.33287232871463	9.66712821135322e-08	3.30879617149196e-07	GOPC	Not Significant
20.0746501995826	-2.76231096660439	0.298315792450967	-9.2596873397456	2.05031708626912e-20	3.70140148383992e-19	ROS1	Down
1264.65266814731	-0.344980947457241	0.0715337771175487	-4.82263011067271	1.41677553415941e-06	4.11924598765527e-06	USP28	Not Significant
1316.99907213694	-0.348057088274825	0.197451225936297	-1.7627496948898	0.0779427152107673	0.105959030413046	HDAC9	Not Significant
2145.64973481945	0.385446642327747	0.0632304892775269	6.09589846183178	1.08824476438752e-09	4.83258449242361e-09	TSPAN17	Not Significant
692.864470971992	0.942816868374875	0.0980913127908235	9.61162453178092	7.14132467590845e-22	1.58021074618169e-20	NOP16	Not Significant
999.698534351483	-0.389771508963766	0.0884954206181957	-4.4044257458857	1.06064461973763e-05	2.71856474096502e-05	CC2D2A	Not Significant
2475.73323608878	-0.0726036274792967	0.0764191113712047	-0.950071600893468	0.34207587214345	0.398160780982107	RRM2B	Not Significant
1221.97722174349	-0.0647080994841016	0.0660592048679847	-0.979547053486592	0.327309751274395	0.383195651938134	ZNF800	Not Significant
13.618519261367	0.45400203654583	0.266364578648553	1.70443847620163	0.0882992008672405	0.118654914343254	TNFRSF17	Not Significant
1116.3947508271	-0.359712663517875	0.0708449264413196	-5.07746541053752	3.82503113156111e-07	1.20680492400555e-06	SNX29	Not Significant
497.481456839834	-2.2368513054215	0.179566616258886	-12.4569441248287	1.2818912893044e-35	1.35374322165768e-33	LMO3	Down
1703.57873964487	-0.17569849913952	0.0386004102509664	-4.55172621216174	5.32075475900281e-06	1.42694813732995e-05	MRPS10	Not Significant
3048.38927418838	-0.256499440016776	0.0681086364727201	-3.76603399070414	0.000165861221449961	0.00035547262564217	RSF1	Not Significant
5576.70561083716	-0.246350682677828	0.0697538929463869	-3.53171231413814	0.00041287826848194	0.000834643663676192	VPS13D	Not Significant
1547.46174426474	-1.05048602629969	0.131921640217452	-7.96295455823723	1.67979163691408e-15	1.56150181405016e-14	CELF2	Down
11405.8165337417	0.0929157719947723	0.0499549846978316	1.85999000013317	0.0628869407636909	0.0871772430665566	FAM120A	Not Significant
1490.63692745977	0.183259375428828	0.0620088155420481	2.95537616429005	0.00312288036759178	0.00547304802884354	R3HDM1	Not Significant
13411.4594323414	2.20943866212709	0.250288533240193	8.82756646308989	1.06977804293218e-18	1.50073879842584e-17	COL9A2	Up
1286.00669301811	-1.32262446513094	0.121617890570731	-10.8752458945317	1.51247421883302e-27	6.98235283838748e-26	KITLG	Down
435.663569792076	-0.0383501440441414	0.0525600434340347	-0.729644451155613	0.465607543748748	0.521258438576901	ERCC8	Not Significant
43.8583316015706	0.147858522439102	0.171581996348554	0.861736811470248	0.388832363771856	0.4453364896188	ADAMTS6	Not Significant
5622.02416900875	-0.328776676457201	0.0661299168497756	-4.97167835858721	6.63757602038714e-07	2.0243455076555e-06	H6PD	Not Significant
4155.63727854835	-0.498710778098776	0.0420760214008458	-11.8526125212198	2.08584851752161e-32	1.52783050537187e-30	VAMP3	Not Significant
1488.81962103541	-0.660147710792246	0.111740213852945	-5.90787942880645	3.46539491816772e-09	1.43696507172961e-08	PER3	Not Significant
9.23705147151737	-0.894017944300993	0.289638430774457	-3.08666892687722	0.00202412899361594	0.00366434064279825	UTS2	Not Significant
41.9742847450553	0.68201931503169	0.201453033602777	3.38550034633129	0.00071048619870099	0.0013817754825511	TNFRSF9	Not Significant
2980.06996293526	0.335456633256916	0.0715016536220962	4.69159265923956	2.71086447156574e-06	7.57564238357144e-06	EPN3	Not Significant
5779.32523121392	-0.594471438874061	0.125977369295133	-4.71887484395204	2.3715266021162e-06	6.68887936401549e-06	LTBP1	Not Significant
4180.41140897428	0.469599817433575	0.100900150169375	4.65410424707284	3.25392155460464e-06	8.98811787699934e-06	RCN1	Not Significant
4380.62636190722	0.0587436778522879	0.147529033201551	0.398183846104607	0.690494672544101	0.732120132400575	ELN	Not Significant
1188.53007421866	0.211097978859606	0.0708591846614197	2.97911950113846	0.00289078013261357	0.00509348628307121	RFC2	Not Significant
4811.56940928133	-0.21047596854158	0.0667117627172405	-3.15500535390869	0.001604951601465	0.00295616731085021	ARID1B	Not Significant
6775.78864819559	0.371986167822868	0.0555683199339491	6.69421296639932	2.16835441426507e-11	1.19148121298361e-10	CLPTM1L	Not Significant
22663.8022395442	0.874533966279746	0.120425818780188	7.26201386993285	3.81369081917635e-13	2.63107299159313e-12	NEDD4L	Not Significant
105.009145253992	0.311072680749133	0.123692069982581	2.5148959087914	0.0119067532210115	0.0189066578314538	FOXP3	Not Significant
256.731942521288	-0.286236370317105	0.0940942022504016	-3.04201920491742	0.00234996900694583	0.00420961978632128	PPP1R3F	Not Significant
7778.63765879152	0.264497108090579	0.100164171724047	2.64063590341734	0.00827505963470944	0.0135023950511711	HEXB	Not Significant
540.674054610478	-0.204519118873279	0.0572634316822403	-3.5715484186867	0.000354876923157232	0.000724306316767377	PTCD2	Not Significant
451.864083539093	-0.0415921345538234	0.108608741820775	-0.382953838305745	0.701753991368239	0.742554343837915	NEXMIF	Not Significant
2213.66846995331	0.103416650084986	0.0570175059108861	1.81377014713022	0.0697131203392944	0.095782067065089	JKAMP	Not Significant
4342.43787415088	-1.10180644852985	0.144436698887532	-7.62829985049571	2.37869785355495e-14	1.9115035723244e-13	DKK3	Down
1110.54418442787	0.169104354859105	0.0583380520045231	2.89869731759289	0.0037471644456925	0.00648675449210001	ARHGEF5	Not Significant
374.785298527832	1.09041200410441	0.138525831155001	7.87154276579879	3.50294357213519e-15	3.11279991101331e-14	NFE2L3	Up
1880.73243243737	-0.104656626026173	0.0582548554911096	-1.79653052340238	0.0724101827609387	0.0990562604667626	MCUR1	Not Significant
5550.94357094185	-0.402550039958205	0.0669215197243901	-6.01525550549464	1.7960318872466e-09	7.74367629535481e-09	LIMA1	Not Significant
3538.90065681349	0.304288331351321	0.0526525424731297	5.77917640931793	7.50671842133578e-09	2.97967919786076e-08	LETMD1	Not Significant
83.1510405971047	-0.35155533543542	0.143680271781337	-2.44678918738714	0.0144135116706494	0.0225280358361176	SLC4A8	Not Significant
728.838019898885	0.257809790252429	0.159714572673975	1.61419077756101	0.106486051783337	0.140274949953466	LAMC3	Not Significant
224.638264955505	-1.16860129220074	0.16491891133878	-7.08591442130108	1.38129153927304e-12	8.90439078212013e-12	PTGER3	Down
8.29582152239398	0.202829774593947	0.208816703790677	0.971329261078982	0.331384342059952	0.387383871952453	TNIP3	Not Significant
3106.64238349994	0.107420375253965	0.0471332099065489	2.27908040778354	0.0226622859366641	0.0341600225286423	MAPK9	Not Significant
230.676436745065	-1.3799825344206	0.174426302935905	-7.91155067322439	2.54202430012362e-15	2.30128954852251e-14	COL23A1	Down
3235.8091459475	0.000430975787026122	0.0717923378452296	0.0060030889083905	0.995210256810942	0.996100861498944	BCAR1	Not Significant
2324.54556276207	0.121436185186144	0.0489488169819881	2.48088090118356	0.0131058154718665	0.0206441134050795	FHIP1B	Not Significant
22304.9326974948	-0.281758859293365	0.10436304963284	-2.69979518885872	0.00693821743363383	0.0114786376771327	HERPUD1	Not Significant
395.27989999066	0.754563411120547	0.0947997651587969	7.95954937078794	1.72666964941783e-15	1.6032616374934e-14	HOMER3	Not Significant
130.540924809649	1.01586100691026	0.148779750628562	6.82795207424712	8.61353493894644e-12	5.00814368401976e-11	RAD51	Up
70.0774496079992	1.13411553213596	0.179562615259038	6.31598916344521	2.68438859519036e-10	1.28831803731722e-09	POLQ	Up
3205.00576885636	0.143083221459602	0.0796499103800916	1.79640153738787	0.0724306795354654	0.0990787914526162	PIK3CB	Not Significant
1362.95368310567	-0.862243055430094	0.139626820891404	-6.17533973720357	6.60213466164937e-10	3.01227749832272e-09	CYBA	Not Significant
383.250178120846	-0.0193405215104132	0.0720692884961613	-0.268360100591853	0.788422148525371	0.819564673508313	THOC3	Not Significant
10672.4306604686	0.691851032822423	0.0873743398998459	7.91824045383882	2.40895165533388e-15	2.18564396870006e-14	HEBP2	Not Significant
606.30231954567	0.0836016921102513	0.104748474052939	0.798118472523047	0.424801742607625	0.481135635378745	MPHOSPH9	Not Significant
1889.50174634226	-0.380036444616214	0.0734797680581964	-5.17198753696695	2.31617036404034e-07	7.53811513623845e-07	PLEKHA5	Not Significant
10188.5160985685	0.734567643788903	0.108166893206012	6.79105798471871	1.11314170687792e-11	6.36088361343201e-11	PRSS8	Not Significant
1454.47717339915	-0.0861661258009442	0.0527771758687743	-1.6326399505572	0.102544743717406	0.135627605026365	SIKE1	Not Significant
2328.87741784332	0.721560371680084	0.0766847043815116	9.40944321947532	4.98771948260496e-21	9.91339463562017e-20	RRP12	Not Significant
3953.12881805343	0.726344279142203	0.136978042663661	5.30263292581632	1.14144295164939e-07	3.86757715068644e-07	FNIP2	Not Significant
3462.03192560415	-0.971091635695343	0.103714887661518	-9.363088150513	7.74395209720916e-21	1.48981771152407e-19	MSMO1	Not Significant
4625.38619094453	0.126426319222274	0.0521693379994951	2.42338362092113	0.0153766792581946	0.0239104252924126	TTC17	Not Significant
81.2458689477478	1.87080030049434	0.283891986857343	6.58983129888208	4.40326619100717e-11	2.33003801926715e-10	ALX4	Up
197.977481691745	-0.28113947298178	0.207257310204322	-1.35647554580643	0.174947910893665	0.21953023078431	FSTL4	Not Significant
3243.86586682467	-0.568734426076248	0.0866761424645089	-6.56160288062111	5.32324280968863e-11	2.78629467294615e-10	FOXN3	Not Significant
57.7338218007609	-1.56257295834548	0.166017249265523	-9.41211208629498	4.86265774182232e-21	9.70401917236658e-20	METTL24	Down
2743.03892172444	0.0560157637045987	0.0665169590871887	0.842127548722945	0.39971656248292	0.456068561346933	AKR7A2	Not Significant
2300.34290026319	0.471760433425973	0.0691297498361191	6.82427514267506	8.83703697929119e-12	5.12839933755753e-11	MRTO4	Not Significant
51.9352762001312	-0.260221741094828	0.158850609686478	-1.6381538705355	0.101389599683166	0.134179126004625	NNAT	Not Significant
1502.02649319965	0.506552407621028	0.0920400431852343	5.50360897377645	3.72094351734689e-08	1.34485217667211e-07	USE1	Not Significant
72.2689979400326	0.0902242870649141	0.154370396206281	0.584466253130229	0.558906663469466	0.610189784423182	MCF2L2	Not Significant
245.247862025502	-0.277498227347143	0.0833113252075875	-3.33085839957171	0.000865786311764318	0.0016608355802037	NRIP2	Not Significant
2192.03244780011	-0.572638429123416	0.17163897811168	-3.33629595924778	0.000849027262775978	0.00163046630983109	LAMA3	Not Significant
1864.8710569561	-0.303807597539065	0.0504240875993208	-6.02504897963008	1.69058419023495e-09	7.31081099910741e-09	AP5M1	Not Significant
1067.95708553253	-0.459678410183376	0.0599152872601947	-7.67213896825906	1.69151540725303e-14	1.38277169803548e-13	ANAPC4	Not Significant
1501.11507295533	-1.92872536817241	0.13219421307359	-14.5900892582849	3.24772449073737e-48	8.32432383532122e-46	KCNQ1	Down
3113.91053011279	0.0754777878764683	0.0501347984915668	1.50549698308181	0.132196351913969	0.170492344210657	TRAPPC3	Not Significant
11459.8830098797	0.122179817838628	0.0483793145910105	2.52545574222192	0.0115548334598778	0.0183763076598858	THRAP3	Not Significant
4668.38074243224	0.339383432850734	0.0957526245041078	3.54437734326723	0.000393541567770693	0.000798177037303467	PHPT1	Not Significant
1191.61964020011	0.410278302039999	0.130040250768044	3.15501008046979	0.00160492560072561	0.00295616731085021	ENTPD2	Not Significant
137.042193424199	-0.90545433909515	0.146826627874379	-6.16682649600747	6.96741345472755e-10	3.17129440375557e-09	LY75	Not Significant
2890.08995515068	-0.0780773327612451	0.0612257007289648	-1.2752378793814	0.202225057708434	0.249646285870647	ARID4B	Not Significant
37.5182013691484	0.146575417798984	0.115840612271846	1.26531977796364	0.205756719507152	0.253548169080178	OPN3	Not Significant
1064.56023614598	-0.119030544600797	0.0432619741705674	-2.75138957208702	0.00593430238237783	0.00994234854722165	SDCCAG8	Not Significant
30.613430592251	-0.0663707184230547	0.228317842566021	-0.290694400740331	0.771285054328458	0.804367213986863	PTPRN	Not Significant
611.834593710601	-0.657546229975402	0.112061362133104	-5.86773369035427	4.41792085156956e-09	1.80697075255519e-08	HHAT	Not Significant
4105.83543918001	0.051664048337556	0.0758989517182522	0.680695150169404	0.496064405731433	0.550670430723975	KIF1B	Not Significant
799.590589690798	-0.598428220810936	0.122270881046424	-4.89428239732505	9.86650776076571e-07	2.93703472007502e-06	FOXC1	Not Significant
1345.18845739541	-0.152877888549256	0.053868158056499	-2.83800103929509	0.00453970348214729	0.00774484808165543	TBC1D22A	Not Significant
5074.2618841812	-0.214051014334874	0.0993434042135145	-2.15465753392971	0.03118864322114	0.0457319441689632	SYNE2	Not Significant
5243.37410153588	0.893794148985285	0.128926326884339	6.93259608479435	4.13186714672508e-12	2.50971915606806e-11	PLEKHH1	Not Significant
7172.89321220353	-0.159336978203847	0.0749381374216352	-2.1262468442116	0.03348271149235	0.0488309387731605	ATP9A	Not Significant
9.95324284465805	-2.38310201404348	0.279452776516348	-8.5277449870106	1.49228055773854e-17	1.79819076413881e-16	CBLN4	Down
448.450650103086	-1.06146171493909	0.214097572870165	-4.95784095405318	7.12808772333639e-07	2.16241803132062e-06	CHRDL2	Down
3590.02572741121	-0.106021902800781	0.063062982955728	-1.6812065942902	0.0927227931011294	0.123929225803715	FAM168A	Not Significant
80.6817704393379	0.147564575696026	0.131574568568828	1.12152809848533	0.262063137978596	0.314613855049831	RELT	Not Significant
2180.60814435569	-0.00108447797237095	0.0991507535948525	-0.0109376674715184	0.99127317799565	0.992887235111983	GALC	Not Significant
2282.82814298376	0.309343281718978	0.0528578037603998	5.85236728943955	4.84624915882398e-09	1.96939400168494e-08	NOP58	Not Significant
4785.87757185216	0.0437544804411047	0.0400060376432005	1.09369692723222	0.27408792239234	0.327547713374741	SZRD1	Not Significant
1023.30353743324	-0.984407813583424	0.13484239078772	-7.30043280775969	2.86843513253009e-13	2.00798619832248e-12	KCNH2	Not Significant
3340.82656754757	-0.275402051689613	0.0334098090085643	-8.24314953788021	1.67735723856077e-16	1.77137563141744e-15	CUL1	Not Significant
1296.20778675631	-0.0629303514052165	0.0503828247908246	-1.24904373001089	0.211649079821272	0.259988880139894	FAM114A2	Not Significant
2345.84610240348	0.457172974318274	0.0843296090769615	5.4212628200499	5.91794776277804e-08	2.08113509576842e-07	CYFIP2	Not Significant
5721.98290789413	-0.181624321202205	0.0631351029264943	-2.87675655512375	0.00401785435022416	0.00692126324150208	TAB2	Not Significant
2376.80504330624	-0.337876658727257	0.0464459892906174	-7.27461431843184	3.47411568804747e-13	2.40868105438422e-12	GINM1	Not Significant
4102.71533420285	-0.0419023737925493	0.0768409536399756	-0.545313036963014	0.585538239204782	0.635374577256697	EIF2AK2	Not Significant
2585.57858341573	0.0360878429925565	0.0558088527012832	0.646632948821159	0.517869528167911	0.571404488724301	USP36	Not Significant
5228.77293641658	-0.103444405115289	0.0988533827335061	-1.04644274434351	0.295356666581183	0.349973328416478	KMT2C	Not Significant
75.808635108373	0.482076234683777	0.186807260677384	2.5806075895322	0.00986266186537037	0.0158936837945709	MCOLN3	Not Significant
30.4665649457528	-1.86329542535074	0.17197307440843	-10.8348090639206	2.35456087641993e-27	1.05723220666403e-25	CCDC85A	Down
8439.14026441269	-0.126492808253784	0.0467895411122606	-2.70344194977877	0.00686254338190562	0.0113656688736064	PUM2	Not Significant
2893.38465289548	0.00488815352571055	0.0653108657294261	0.0748444148016885	0.940338502993089	0.950966635347825	MRPL43	Not Significant
5.40538803985686	0.524336346496019	0.17785496314745	2.948111974032	0.00319721234133658	0.00559773778788444	ITIH4	Not Significant
938.767042844861	0.107644675849638	0.0571147669294589	1.88470830989448	0.0594692298272548	0.0827939271884934	HPF1	Not Significant
4808.91354762316	-0.301733868548212	0.0573146068482027	-5.264519555152	1.40556439069722e-07	4.70612564940752e-07	ZFR	Not Significant
213.444222183917	-0.0687919306757716	0.0803591951666588	-0.856055495990253	0.391967083589274	0.448467500176587	ZNF280C	Not Significant
423.760069597363	1.39087118256385	0.156091425982213	8.91061872112275	5.074855511084e-19	7.43285087534125e-18	PHF21B	Up
504.027737863153	-0.0933358962613786	0.101100498963749	-0.923199165365599	0.355903423733431	0.41228808163503	TRAF1	Not Significant
2581.37325565965	0.0681836346987876	0.0668759077654664	1.0195545298302	0.307939779166097	0.363082380859695	RC3H2	Not Significant
475.203608460392	0.584327963844516	0.0824217241847972	7.08948969005305	1.34607428573167e-12	8.68191451499699e-12	IL17RB	Not Significant
1528.70953452089	-0.963748754254051	0.0960663098951201	-10.0321200565132	1.10126206846741e-23	3.03785363864452e-22	TRAF3IP2	Not Significant
609.531892480243	-0.0217714872047778	0.0873457921838174	-0.24925627967241	0.803162547929893	0.832215338963361	GYG2	Not Significant
1601.8390312159	-0.731717735422162	0.0811789184642699	-9.01364232567622	1.99323990835471e-19	3.0865740204516e-18	DCBLD2	Not Significant
47.286199495863	-1.31380018856543	0.33613868906733	-3.90850631389911	9.28685207237176e-05	0.00020705830430319	SERPINB3	Down
8128.54546542685	0.330785478863764	0.0884392268139703	3.74025747149014	0.000183831850404669	0.000391260834794334	SOAT1	Not Significant
1346.55056824719	-0.483253845612757	0.084384880362363	-5.72678237543957	1.0235333093682e-08	3.99255875242769e-08	PKP2	Not Significant
7.19446812597762	0.52797246714052	0.215208976351005	2.45330132642515	0.0141551708133797	0.0221650841946049	MSH4	Not Significant
21.4918263754191	-1.29243299500865	0.193196298435144	-6.68973994572943	2.23567530974647e-11	1.22628236004506e-10	F7	Down
12509.9372193951	0.144804189015452	0.04844005182045	2.98934835066217	0.00279573190314289	0.00494122821496437	GDI2	Not Significant
517.50059858796	-0.260510936044776	0.158604359087891	-1.64252065670158	0.100482148830442	0.133107066170759	PRDM1	Not Significant
1912.4189007921	-0.511668540793263	0.0606817542414214	-8.43199981921415	3.39807508186815e-17	3.92549462274403e-16	ATG5	Not Significant
2383.06289773431	0.183132253060416	0.103923070939738	1.76219054541419	0.0780371089782197	0.106063914246469	TMCC3	Not Significant
4030.47473854158	0.166819426370247	0.0569462508047775	2.92941895230531	0.00339596361546529	0.00592337709804628	PITHD1	Not Significant
2498.17770751549	-0.0803617515144218	0.0443076716323671	-1.81372093260069	0.0697207007023998	0.0957871335278196	MTA3	Not Significant
1456.76650099604	0.183948387309941	0.0734755814608686	2.50353088267709	0.0122960948770718	0.0194683553532739	USP13	Not Significant
7032.9136430009	0.441423200305628	0.102485678035907	4.30716963350693	1.65356798844524e-05	4.11194481290386e-05	ATP11B	Not Significant
2361.4731930158	0.236054865161269	0.180550613955365	1.30741657416698	0.191071271368653	0.237415112543251	LAMC2	Not Significant
1735.95821585484	-0.275854644107017	0.0880720602290286	-3.13214705537336	0.001735329328886	0.00317870270725593	CDK14	Not Significant
30587.2205444876	0.399985614561948	0.0676348104128231	5.9139016154633	3.34097493399469e-09	1.3881801625443e-08	SEC61A1	Not Significant
4319.71583241661	-0.91141368724664	0.077927765644027	-11.6956219611116	1.34200376679469e-31	9.27565861959277e-30	PPP1R12A	Not Significant
50.7755575567804	-1.4976688002243	0.21328832418731	-7.02180396386371	2.19021702593935e-12	1.38383017209488e-11	RASGRF1	Down
1298.73210051867	0.829752964155001	0.15669899579613	5.29520281823972	1.18884387058648e-07	4.01767508304503e-07	CAMK2B	Not Significant
1566.93166119563	0.414560544746852	0.0880931659020389	4.70593309369594	2.52707394667639e-06	7.10398509447267e-06	CROCC	Not Significant
2645.19004522166	0.433397310158144	0.0502127524603029	8.63121993762	6.07010348771061e-18	7.71094302625748e-17	POLR3E	Not Significant
5418.16010944841	-1.50158599312827	0.143964609883678	-10.430243893562	1.80424585101919e-25	6.24406095783097e-24	ATP2B4	Down
4.25967199340878	0.448085096822834	0.180430018668636	2.48342875608606	0.013012436067016	0.020508839473802	ZC3H11A	Not Significant
1001.32512806796	-0.0193413526073604	0.0479386339177774	-0.40346065431347	0.686609373929048	0.728565710246158	RIOK2	Not Significant
5334.79340751996	0.325636191713738	0.0886170611524219	3.67464444745738	0.000238180864942894	0.000498357003638167	YIPF1	Not Significant
1224.9061748222	0.298588300072252	0.0653155473025362	4.57147359860916	4.84306316180715e-06	1.30466840551157e-05	NDC1	Not Significant
108.374651092001	-1.45394509719558	0.184258920023024	-7.89077183896392	3.00323277205699e-15	2.70093368381704e-14	DGKG	Down
2367.99261103264	-0.111011415847648	0.0617292113180587	-1.79836115636832	0.0721197940946526	0.0987138929461547	FLYWCH1	Not Significant
941.905271903376	0.376893554642464	0.0777880592103836	4.84513379647546	1.26526383662492e-06	3.70852673781928e-06	UNKL	Not Significant
1137.86903412017	0.32081895990682	0.119477302497068	2.68518750592559	0.00724891260660086	0.0119556768951016	TBXAS1	Not Significant
2033.26566202212	0.594035640290761	0.0836393219534022	7.10234882848183	1.2265416518266e-12	7.97154883382072e-12	PARP12	Not Significant
6239.99477382295	0.269411131649456	0.0640974680031044	4.20314780041558	2.63228588312446e-05	6.35187078946362e-05	ALDH18A1	Not Significant
2398.12996801298	1.00207322067132	0.0929071624049471	10.7857477801729	4.01960741379425e-27	1.76289399759237e-25	TARBP1	Up
803.53425882672	-0.169434100858735	0.0517184006319486	-3.27608933741985	0.00105255260617309	0.00199669334881621	GATB	Not Significant
782.398821775635	-0.194638220741891	0.0789033698872887	-2.46679224245969	0.0136329431037085	0.0214072876841003	MXD1	Not Significant
1977.40923083441	0.351118395336593	0.0922105671308512	3.80778913156818	0.000140214755436853	0.000304324272054264	CDK17	Not Significant
801.759114031162	0.0830573388110454	0.0676980078953842	1.22688010169216	0.21986765843138	0.26891657239102	DNAJC25	Not Significant
1557.41395540038	-0.210845734498241	0.164284765848984	-1.28341622796636	0.199346291471759	0.246525347939594	SLC2A3	Not Significant
180.247883578384	-0.178204892465037	0.126581331136576	-1.40782918669706	0.159181655649137	0.201534541749558	PSD	Not Significant
1422.42463193	0.0955334999737297	0.0602511083264927	1.58558908918399	0.112832552903727	0.14785162406801	CTDP1	Not Significant
9053.25646944049	0.0418337981552157	0.0863877224904297	0.484256291857332	0.628203991240509	0.674620844431719	YBX3	Not Significant
1368.93923702396	0.172861297142927	0.104546174847404	1.65344449373911	0.0982404338702481	0.130376008718682	STYK1	Not Significant
8304.83793599707	-0.207666884346813	0.0820218487729889	-2.53184837276188	0.0113463044128421	0.018078557688428	WNK1	Not Significant
3390.62329018307	0.065302988125952	0.0546581306599121	1.19475341248447	0.232183387154156	0.282184353665671	CCAR1	Not Significant
2971.40174777596	0.463060085301858	0.0709647362683263	6.52521392527933	6.79045458071095e-11	3.50247470638362e-10	OGFR	Not Significant
845.218733427356	-0.141907004264609	0.152661089860601	-0.929555818016154	0.352601112140308	0.408980058702952	GNA15	Not Significant
1611.06165761629	-0.0196018526291153	0.0529948498602061	-0.369882218382025	0.711470250998612	0.751445980000508	PIGV	Not Significant
2178.60923220283	-0.767709297269679	0.112928904836848	-6.79816472477806	1.05960263920612e-11	6.07752506767037e-11	PTPRU	Not Significant
2156.58526932977	0.161889971812858	0.0640444367853498	2.52777571228311	0.011478765595206	0.0182683206930754	SNRNP40	Not Significant
185.262489731527	0.323343389040164	0.208657036356253	1.54964047552223	0.121227832397094	0.157726948179087	RIMBP2	Not Significant
64.9232924460591	1.00199388342026	0.290780798037511	3.44587362777304	0.000569216481444814	0.00112453960196155	COL11A1	Up
1005.34691616758	-0.614277143731724	0.12628643217033	-4.86415787646301	1.14945140233381e-06	3.3884510849198e-06	QSER1	Not Significant
1572.20710899348	-0.200197674700189	0.0633668750924291	-3.15934270718217	0.00158125429611268	0.00291601163232771	MPC1	Not Significant
4512.05942095887	0.13309060135712	0.0737856456296811	1.80374651765035	0.0712710535192846	0.0976499550584953	ACAA1	Not Significant
257.775413065968	0.152618608752299	0.17682438975497	0.863108358319722	0.388077892849209	0.444612618943667	BCAT1	Not Significant
3446.76534644306	-0.0383089099486022	0.0491902361247769	-0.778790934270513	0.436102878931474	0.492326456184064	HDAC7	Not Significant
303.715994609474	-0.171628978108797	0.123583422173481	-1.3887702338253	0.16490262937664	0.208220562346262	LZTS1	Not Significant
219.998464549991	-1.14537696739059	0.161726541382181	-7.0821830331727	1.41901059517037e-12	9.14035987035655e-12	PRDM6	Down
128.843532110932	-0.303803729887379	0.135411566134731	-2.24355820229642	0.0248608411116224	0.0371621320935897	SPAG4	Not Significant
8352.72928325636	-0.471077606503343	0.0687765862682961	-6.8493891898862	7.41659715402681e-12	4.3523202855231e-11	NCKAP1	Not Significant
3650.75268166742	0.31556806250341	0.060087423010033	5.25181554966533	1.50607244062192e-07	5.02078559462713e-07	MRPS35	Not Significant
1199.23996098614	-0.0751141416078323	0.112265234100712	-0.669077495001244	0.503446045089344	0.557832817826289	GUCY1B1	Not Significant
1893.30756342301	0.12530841363315	0.0468640111405619	2.67387299088217	0.00749808428551972	0.0123310962391056	SFSWAP	Not Significant
4838.79124975387	0.884872223086519	0.0844400960970813	10.4792896264492	1.07548520570003e-25	3.8241891577247e-24	TNK2	Not Significant
2832.64142285988	-0.030835086409284	0.0631619553747811	-0.488190814016433	0.625414690527028	0.671918695153825	MON2	Not Significant
2341.22500758497	-0.602921060687978	0.144404878295268	-4.17521255379732	2.9770795173781e-05	7.13212137129837e-05	CDH3	Not Significant
5.18873399606784	-2.22365588251289	0.273247800897847	-8.13787293147951	4.02282718653646e-16	4.05180866770021e-15	ARSF	Down
4986.83757922231	-3.50556912607609e-05	0.0441329522799269	-0.000794320104361235	0.999366224319041	0.999488083387974	GPBP1	Not Significant
299.704785634031	0.42430741940364	0.139491000751627	3.04182647710119	0.00235147407827175	0.00421200925747649	DGAT2	Not Significant
330.688254385665	0.0551130523634327	0.0526085261005412	1.04760685099037	0.294819779693727	0.349421294694083	ZNF112	Not Significant
7264.6218824084	0.243827354741465	0.0467916537737193	5.21091551755352	1.87911012631642e-07	6.1955492118641e-07	CS	Not Significant
21.1580931776696	0.358516412837142	0.187538265740727	1.91169738837616	0.0559150195107318	0.078270848223977	LTK	Not Significant
6.91633018389386	0.628427477879798	0.14688496723981	4.27836482989988	1.88271263164148e-05	4.64235163986074e-05	MRPS24	Not Significant
3247.28508575983	0.0948929357634627	0.060610171457169	1.56562724509895	0.117435907827289	0.15327964926789	ELMO2	Not Significant
2774.61864915597	-0.124119625556906	0.0641826381649074	-1.9338504789722	0.0531315142670168	0.0747401120543228	WAPL	Not Significant
10619.5226180162	0.337570872201778	0.0991155345456884	3.40583213064518	0.000659627250163433	0.00129071873697984	VMP1	Not Significant
3232.2167122733	-0.120330605043062	0.0603227939061984	-1.99477837896858	0.0460670564848123	0.0655596293733541	APPBP2	Not Significant
619.017654085081	0.200405704403195	0.0760292192080957	2.63590375503759	0.00839135287608581	0.0136803570442568	POLD1	Not Significant
29.6777858074574	0.850661166556775	0.213499264044343	3.98437517039917	6.76579107731067e-05	0.000153805483414917	SEZ6	Not Significant
21725.50131721	0.206759865496849	0.0550628490701169	3.75497942784548	0.000173355716475258	0.000370534291138829	EIF4B	Not Significant
99.702783911547	-0.574778491409975	0.133220585508226	-4.31448705331266	1.59973908198429e-05	3.98574117570935e-05	SLC6A16	Not Significant
1175.67132687222	0.341155864621725	0.0621365933851446	5.49041790088363	4.00983847390312e-08	1.44375308002429e-07	BICRA	Not Significant
1059.00567039248	0.299984798760502	0.0687734382067935	4.36192818888135	1.28921188427695e-05	3.26260903265645e-05	SPHK2	Not Significant
65588.6180950336	0.563375777674648	0.110459243159978	5.10030452461741	3.39107440092432e-07	1.0788825537774e-06	RPL18	Not Significant
426.539362653873	-0.97203533259705	0.136137270818407	-7.14011179123494	9.32550447945257e-13	6.1534825213572e-12	CA11	Not Significant
2905.77730446197	0.212708494612345	0.0944052746427193	2.25314205606995	0.0242501934846265	0.0363177273817845	ISOC2	Not Significant
8006.11826105327	0.247627960145784	0.0484054016447174	5.11570923351295	3.12564245605705e-07	9.99994256582236e-07	U2AF2	Not Significant
10507.7099258619	0.43669254744656	0.0751411092018778	5.81163296742561	6.18663647658936e-09	2.48171465834623e-08	EPN1	Not Significant
4857.22866595457	-0.00936074755218898	0.0393232772530802	-0.238045966818693	0.811845442354475	0.840044951832389	MED29	Not Significant
2402.01483337374	-0.302284752155286	0.0683060665254175	-4.42544516954145	9.62436009438141e-06	2.48757357649526e-05	ZNF275	Not Significant
1722.3377907696	-0.105286532659679	0.0543676961946419	-1.93656417374653	0.0527986408920512	0.0743296174450363	MTMR1	Not Significant
4497.2049531454	-0.372868914275359	0.0959228369915996	-3.887175629595	0.000101417376753877	0.000224736668984681	GPC1	Not Significant
684.19960538241	0.369318081817704	0.0682516418032039	5.41112377754357	6.26304609528849e-08	2.19434019963931e-07	ADCK1	Not Significant
2538.02188841291	0.118217561335819	0.0723712766015373	1.63348730169157	0.102366549250455	0.135413757908537	HAGH	Not Significant
3304.4830448625	0.127420110064753	0.0460407923411933	2.76754815860866	0.00564797001536976	0.00949535051914378	RNF4	Not Significant
1003.80097396253	0.260819446786803	0.0759196784968209	3.43546563882939	0.000591536473040944	0.00116554664122722	CASP8	Not Significant
8671.87430317141	-0.406002701515736	0.0915903564326902	-4.43281058540379	9.30125749355205e-06	2.40887003353691e-05	LIMCH1	Not Significant
1018.25027633377	0.189908165693242	0.0607044662195039	3.12840516555313	0.00175757718342974	0.00321586437949675	INTS13	Not Significant
2528.78136053479	-0.625687438347786	0.0764105305472014	-8.18849749984758	2.64507426879654e-16	2.71979512987914e-15	TM7SF3	Not Significant
47.3169523714275	-0.868387970880273	0.182293274872835	-4.76368627140001	1.90087972083641e-06	5.42862655651123e-06	DLX3	Not Significant
165.747638670623	0.0556580302068149	0.103756661248999	0.536428500462682	0.591662438496736	0.640861291616441	SPA17	Not Significant
36.8029545875457	-0.186563129231211	0.12992254079881	-1.43595659447663	0.151014692776272	0.192372516590027	TSPAN32	Not Significant
351.61241039541	-1.6906077169814	0.269644011019972	-6.26977662358012	3.61566420466403e-10	1.70958942006078e-09	CCN5	Down
328.249336010343	-0.165097943690172	0.115328409721191	-1.43154617400257	0.152273743467761	0.193795786271218	ST3GAL6	Not Significant
1639.23629038372	-0.0231485726356067	0.134041335655897	-0.172697269259032	0.862889390357436	0.884787945957206	ATP2C2	Not Significant
981.677984254336	-0.913484505187196	0.161951980287591	-5.64046517717813	1.69591365811871e-08	6.42686762231156e-08	NGFR	Not Significant
449.653861607592	0.139755510501707	0.157033718635545	0.889971349567674	0.373481270257745	0.430197553410826	CDON	Not Significant
1614.31985695875	0.032704640160182	0.0941939137624974	0.347205449416236	0.728436977168062	0.766536383705997	TAF2	Not Significant
10844.2966827571	0.611805799788305	0.112549861805232	5.43586451351704	5.45313806951143e-08	1.92759539345494e-07	HIPK2	Not Significant
2894.15101980709	-0.161184250279844	0.0470963567391242	-3.42243564980354	0.000620627864809284	0.00121964453649846	TNPO3	Not Significant
1857.21016152401	0.362738036239642	0.083232825814623	4.35811271201504	1.3118882115086e-05	3.31522248458259e-05	RFXANK	Not Significant
2618.96563082061	0.626504492973269	0.0815907008989977	7.67862619232587	1.6080370559347e-14	1.31935177720338e-13	TMEM161A	Not Significant
1578.41951892463	0.489304141079034	0.0898899243773566	5.4433702605527	5.22818161695039e-08	1.85340205830113e-07	LPAR2	Not Significant
3100.97818177487	0.220075941754053	0.0616408780636303	3.57029212865648	0.000356583333340485	0.000727355508594544	CTSA	Not Significant
5329.52963773119	0.496518539757151	0.0572961847401851	8.66582202652167	4.48266748780638e-18	5.79613852889983e-17	SUGP2	Not Significant
8932.23283740387	0.423467617959562	0.127212785704185	3.32881333912675	0.000872168363104461	0.001672035429883	SLC12A2	Not Significant
346.320178958706	-0.261113904621807	0.0856322284045053	-3.04924803998291	0.00229414981440551	0.00411592054927175	SNX24	Not Significant
2753.43009546722	-0.121525992035554	0.0935545610737543	-1.2989852193283	0.193949001695768	0.240551899577905	EYA2	Not Significant
3760.04609659081	-0.825474770897529	0.103975096134652	-7.93915852531175	2.03557477304425e-15	1.86893107707189e-14	CNN2	Not Significant
762.497343573254	-0.00942199120375789	0.0993569520765542	-0.0948297125348439	0.924450086023478	0.937673392006831	ABCA7	Not Significant
279.484571720006	-0.536629745862926	0.158630173854344	-3.38289830253647	0.000717251870437695	0.00139383190048886	SNCAIP	Not Significant
800.098653192975	-0.0716647717816907	0.0446420051943923	-1.60532152329691	0.108423064888339	0.142529006017869	DDX20	Not Significant
3149.85588171182	-0.0587760750326337	0.0472925660689442	-1.24281847905966	0.213934731393386	0.262521344537485	BTBD1	Not Significant
179.280414427415	-0.311604206224411	0.105007968147681	-2.96743391688312	0.00300296827537818	0.00527906246938312	FAR2	Not Significant
4262.55175756361	-0.139715787659493	0.163070147918508	-0.856783350250679	0.391564628961791	0.448048700717719	BCAS1	Not Significant
400.058568136074	0.626310645266594	0.297253491743116	2.10699171805809	0.0351182974685167	0.0510589002310519	CHI3L2	Not Significant
3741.76356087358	0.458563846558596	0.092809193784073	4.94093125758075	7.77503190463175e-07	2.34796802952097e-06	SBNO2	Not Significant
762.015166259368	0.129258216672231	0.056654297027385	2.28152538208622	0.0225173765048907	0.0339728104898731	PMS1	Not Significant
11182.2797558427	0.892085972578626	0.103094383252823	8.65309965908544	5.01192222176928e-18	6.41640781419641e-17	HMG20B	Not Significant
943.516129186647	-0.369868270367071	0.140818916208601	-2.62655245705179	0.00862546964216796	0.0140415683767903	CALCRL	Not Significant
1066.00126497182	0.131975871099623	0.0493092916653646	2.6764909136248	0.00743975830654536	0.0122466345257463	TAF11	Not Significant
2438.6192364604	-0.585199985980004	0.0584484962971647	-10.0122333858637	1.3467727517573e-23	3.6576920893753e-22	ANKS1A	Not Significant
10405.2306996866	0.210598391772842	0.0486142968938984	4.33202586951895	1.47743577066478e-05	3.7023917479354e-05	AP3D1	Not Significant
2383.14741513994	0.235327898774176	0.0429574332774622	5.47816479756116	4.29759787582745e-08	1.54082315798645e-07	ZNF76	Not Significant
10633.8111677149	0.679109088627217	0.101332861916606	6.70176560478579	2.059161557995e-11	1.13655740906292e-10	NHERF2	Not Significant
949.636735062467	0.528027432518251	0.121156159067946	4.35823846332177	1.31113481391733e-05	3.31399930469951e-05	NTHL1	Not Significant
1608.2629271879	0.350274843571098	0.0821242345004407	4.2651824482969	1.99738914003562e-05	4.91084704033938e-05	BLTP3A	Not Significant
4367.54009984436	-0.107188341119748	0.0405853405068062	-2.64106053518936	0.00826469508389568	0.0134881665606113	GNAI3	Not Significant
7056.13060267152	-0.280529400004561	0.0537147417046404	-5.22257747318416	1.76449695479489e-07	5.83251102494399e-07	IPO5	Not Significant
3773.87259736019	-0.96850657773599	0.115996420955018	-8.34945224828586	6.85802656205886e-17	7.58761697778868e-16	OAT	Not Significant
1867.44452653873	0.334326170169276	0.0755023512213805	4.42802329677122	9.51006317420563e-06	2.45984037069803e-05	WDR3	Not Significant
2597.68572901071	-0.350841294386404	0.0632636414073149	-5.54570186890693	2.92777325030097e-08	1.07251434564397e-07	PKN2	Not Significant
2064.19960425462	0.490130285770694	0.0933563003374207	5.25010399940015	1.52013362067232e-07	5.06012011231914e-07	WDR18	Not Significant
1744.87336338171	0.762698223121337	0.0992235139063653	7.68666814038733	1.5101617864538e-14	1.24319307184618e-13	TRAM2	Not Significant
580.186828779307	-0.956207770277373	0.158682922528854	-6.02590218933926	1.68168867153676e-09	7.27490004427454e-09	NTN1	Not Significant
6.37935504192492	-0.455144197699725	0.209169902817771	-2.17595453059156	0.0295586606753321	0.043557336482047	GLP2R	Not Significant
63.0323332408336	1.01539191330085	0.187317557097891	5.42069803296769	5.93667668387399e-08	2.08712482473787e-07	MCM10	Up
1412.02090752253	-0.263801699732018	0.116902467756713	-2.25659650129045	0.0240332991936261	0.0360345569859197	DGKA	Not Significant
15256.4885499112	0.759599733982541	0.0836715541949612	9.07835095560213	1.10232221818644e-19	1.77658359616471e-18	ERBB3	Not Significant
486.952024315563	-0.418589901967852	0.109805360147424	-3.81210809204447	0.000137786592540817	0.00029926532757166	ANKRD44	Not Significant
6587.00012581993	0.0688922364096807	0.0614080616220118	1.12187609558069	0.261915125736904	0.314497539717074	KARS1	Not Significant
948.9402719246	-0.180821187189048	0.074684803955321	-2.42112421286158	0.0154725893108852	0.0240504442567051	ADAT1	Not Significant
5751.77516164934	0.789198287461493	0.0911958818509155	8.65388076132267	4.97772150649648e-18	6.37594041586946e-17	PDIA5	Not Significant
1209.28451093104	0.274983430339303	0.0651404931075045	4.22139006355823	2.42800365043006e-05	5.88489537258492e-05	TBC1D22B	Not Significant
5432.19595308833	0.323087811022472	0.0779253310933037	4.14612047827713	3.3815594461569e-05	8.03540818272686e-05	NDUFB4	Not Significant
4655.71067199943	-0.172159496333785	0.0793918803628733	-2.16847737510313	0.0301223842147773	0.0443269772136122	SPEN	Not Significant
31962.9741788184	-2.07848738676253	0.175280356489187	-11.8580737077104	1.95419271971838e-32	1.43966664854463e-30	MYLK	Down
2990.0529732562	-0.0952884252346653	0.0507699568841466	-1.87686638088164	0.0605364096414214	0.0841558698099895	ZC3H15	Not Significant
2287.70565595408	-0.0341170792487894	0.0612826026445413	-0.556717204826945	0.577720660073322	0.627832990096465	MAP2K4	Not Significant
548.69406365542	0.418399100140626	0.0759532076977432	5.50864292401778	3.61610577166377e-08	1.30830611112423e-07	PACC1	Not Significant
654.197846353453	0.524407699814651	0.220601450135618	2.37717249588461	0.0174459275694986	0.0268750074359909	SNAP91	Not Significant
4386.93195846685	-0.331174839453422	0.0648944452925706	-5.10328484911691	3.33807973663129e-07	1.06298421120162e-06	SLK	Not Significant
603.223527674386	-0.258866142267816	0.0720417486325249	-3.59327955222542	0.000326541924721707	0.000669909171227474	CYB5R4	Not Significant
1556.01222259509	-1.94079799497529	0.220432729774238	-8.80449104342634	1.31447691771101e-18	1.82219825561674e-17	COL17A1	Down
1552.18403572383	-0.158072748098055	0.148999641519936	-1.06089347924307	0.288738313016642	0.343037442268002	GSTO2	Not Significant
293.785526998458	0.171511109183231	0.0748086763725496	2.29266333131067	0.0218673951856165	0.0330854778292614	SEC61A2	Not Significant
91.1217090120646	-0.653332534095538	0.173456678648715	-3.76654585562929	0.00016552169394841	0.000354806760283525	PRKCQ	Not Significant
2173.70280330434	-0.822299644373637	0.0978824396640713	-8.40089036599145	4.43105951221762e-17	5.0314097996136e-16	TLE2	Not Significant
1221.68593053279	-0.392703215422074	0.0605981564244197	-6.48044822802272	9.1450530603119e-11	4.64060993198669e-10	ASB1	Not Significant
4399.58627031103	-1.16499739960993	0.112950802625569	-10.314202046637	6.07841232144924e-25	1.94240796859195e-23	FAM107B	Down
559.325609827119	-1.85697501391784	0.144147721495127	-12.8824444441921	5.65167410392139e-38	7.13154323082512e-36	ME1	Down
2484.26831464192	-0.986237329707312	0.0948589630546642	-10.3968807790886	2.56182231573037e-25	8.64694100148991e-24	TBC1D1	Not Significant
2656.70542218677	0.0373267564410177	0.0530385722183421	0.703766238038156	0.4815783624168	0.536599066504904	CDK13	Not Significant
1995.69626525866	0.714194803497468	0.084206698503261	8.48144881811048	2.2240689788857e-17	2.62131676586571e-16	MTHFD2	Not Significant
3738.51773009138	0.507369265464195	0.0730530084190803	6.94522068897683	3.77869144581825e-12	2.30372848651645e-11	SLC9A7	Not Significant
1744.97602614317	-0.486962185770789	0.0524538724313956	-9.28362698879262	1.63805418104802e-20	2.99895544485622e-19	FOXJ2	Not Significant
15603.9159495108	-0.000758428485928551	0.0542607359792203	-0.0139774824694416	0.988847945669428	0.991143938699823	YBX1	Not Significant
673.863352902586	-0.978598862918423	0.117876339459599	-8.30191086188107	1.02450063667058e-16	1.11199217758784e-15	PDE4A	Not Significant
2634.11563553771	-0.401844374566868	0.0505430960312054	-7.95052947130047	1.85716051940636e-15	1.71729769787722e-14	PPP2R5A	Not Significant
53.4575097059727	-1.36328020935651	0.287774560146734	-4.73732010453385	2.16562950661356e-06	6.13416365140246e-06	CTNNA2	Down
4711.74910533864	0.152234269592209	0.0370240751826362	4.11176427341538	3.92647088017063e-05	9.25162716436641e-05	ELAVL1	Not Significant
969.549235546215	-0.13608598700316	0.108036972521631	-1.25962421777334	0.207804954892147	0.255810087145868	TIE1	Not Significant
2908.7542619151	0.417967546860774	0.083659145821898	4.99607715037619	5.85082612942725e-07	1.796648293282e-06	DIP2B	Not Significant
2699.61957810748	0.148695405314477	0.0386599816257868	3.84623579891446	0.000119946335953939	0.000262884077891034	SMARCD1	Not Significant
1170.02525786264	0.274489798598553	0.0435993450804545	6.29573215129799	3.0595228403754e-10	1.4586827942313e-09	KDM4A	Not Significant
2565.20738124809	-0.0963784969788526	0.0364560981241925	-2.64368656926823	0.0082008556296872	0.0133946401343567	NFYC	Not Significant
217.665233183854	0.245057309401299	0.101512589611873	2.41405829895837	0.015775937907681	0.0244817563166245	ZMYND12	Not Significant
100.722229000763	1.44567389079937	0.224417105637707	6.44190596207595	1.17982378571227e-10	5.91980914992578e-10	SLC9A3	Up
149.584727483753	0.258153459996098	0.159495833762984	1.61855926832373	0.105542124920351	0.139180530885373	NGEF	Not Significant
163.768811849585	1.37940177766346	0.190707997051218	7.23305681456554	4.72241715404576e-13	3.21793953177651e-12	ASPM	Up
332.101109161656	-0.992710256938898	0.172613416007608	-5.75106083813986	8.86851915786508e-09	3.4831409800228e-08	CD84	Not Significant
4804.22060030296	-0.0640295124166916	0.0609566442326391	-1.05041071769511	0.293529320142835	0.347966323058505	ELOVL1	Not Significant
468.555714860374	0.216747785700862	0.120743666515246	1.7951068735642	0.0726366738490177	0.0993274422990402	SPI1	Not Significant
457.640607539224	0.318129612118833	0.0851897837890242	3.73436341741039	0.000188190586274335	0.000399811566729951	POLR1H	Not Significant
1201.58587363142	-0.505959021305244	0.134300275599015	-3.76737142979441	0.000164975455993881	0.000353789966026272	MPPED2	Not Significant
7.23820544353527	0.20571710519682	0.22666011725424	0.907601688770287	0.36408870176163	0.42052039971586	CLDN18	Not Significant
1428.30711174823	-0.0162835844501157	0.0645754972344116	-0.252163516310306	0.800914676781863	0.830130856650991	ZBTB11	Not Significant
1308.88993883292	0.0931388271754968	0.0453486872218456	2.05383734086639	0.0399914375233393	0.0575253894364134	ATXN3	Not Significant
4753.58286219477	0.177535346923826	0.0589994480089943	3.009101829169	0.00262021278994332	0.00465307129830726	GOLGA5	Not Significant
2015.88295332965	-1.37301133074	0.192433260645961	-7.13500008330715	9.67871011842129e-13	6.37628758162983e-12	FGFR2	Down
742.767573817921	0.000510286125512012	0.072690268771241	0.00702000603571713	0.994398891571619	0.99557103100146	LRRC40	Not Significant
1632.34667440204	-0.0398305353142985	0.0580939309715884	-0.685623001373037	0.492950873093282	0.547510570702053	ISOC1	Not Significant
1034.60973415949	-0.449673491733811	0.0822247839099658	-5.46883154142665	4.53012045672308e-08	1.61994105447069e-07	EML1	Not Significant
532.160648692912	-0.084548896106928	0.0583763673028643	-1.44834116977984	0.147521659054203	0.188303052481596	TRMT11	Not Significant
5896.32415918297	-0.111490098612383	0.0606539579884105	-1.8381339373382	0.0660426714561321	0.0911615602967344	THUMPD1	Not Significant
643.505722934681	0.0874501239479258	0.04918707237525	1.77790870090347	0.0754188509660151	0.102783508549973	MSANTD3	Not Significant
119.707097512415	-0.975640293381705	0.138263526471877	-7.05638224539392	1.70893327179872e-12	1.09249187024888e-11	KIF26A	Not Significant
2656.27224725693	0.0888393506456821	0.0709162475014156	1.25273620327851	0.210301725901485	0.258553226118314	ATG2B	Not Significant
3953.12785902036	0.00043310151421496	0.0751262884505311	0.00576497951845642	0.995400237327737	0.996209966634926	ARFGEF1	Not Significant
646.418703242831	0.177169277114357	0.0581131271662854	3.04869632307694	0.00229836683194471	0.00412288505262313	ZFAT	Not Significant
1246.16872798451	0.26107177600355	0.074667179077508	3.49647300499387	0.000471452192702662	0.00094374818204049	MTFR1	Not Significant
103.606055736843	0.255469812732423	0.118165673168113	2.16196299553906	0.0306210286048075	0.0449854337482771	STAG3	Not Significant
3300.83782487237	0.278397910477774	0.117709330572908	2.36513035222247	0.0180237258351704	0.0276991941727688	FECH	Not Significant
1880.43320294054	-0.441913938606625	0.099949607457607	-4.4213674255205	9.80782333644672e-06	2.53153572869619e-05	MYO9A	Not Significant
2997.09553678058	-0.39635658397749	0.0675667414011905	-5.86614916981192	4.46032554173271e-09	1.82219442603146e-08	DDX3Y	Not Significant
3225.47615936787	-0.635042122692237	0.0877752073995211	-7.23486895111229	4.65978874798199e-13	3.17878463911408e-12	PFKP	Not Significant
3851.22046960502	-0.516071816221486	0.0929425362567707	-5.55259020257144	2.81467390017579e-08	1.03385379889126e-07	IDI1	Not Significant
2791.43952351851	-0.33933856947348	0.0826162083327692	-4.10740914309043	4.00122092021575e-05	9.4142323544491e-05	SP100	Not Significant
5705.59759055797	-0.47451857830654	0.149569284895127	-3.17256700558044	0.00151097687810105	0.00279416030832364	KLF6	Not Significant
14379.3346957509	0.548698514623321	0.125112880666344	4.38562769637295	1.15651786429187e-05	2.94863522627353e-05	PLPP1	Not Significant
8775.34756622232	-0.0379040866211057	0.094568826399194	-0.400809527455748	0.688560363790706	0.730383942381951	NEO1	Not Significant
10922.7393555016	-0.211545334441567	0.0714005733118	-2.96279602010711	0.00304858518642634	0.00535313545259448	TRAM1	Not Significant
1457.48093139644	0.121441120197139	0.0596534139606653	2.03577820838915	0.0417726316003529	0.0599089219069933	PHKA1	Not Significant
5175.69292761974	-0.19234364175651	0.0646494915226476	-2.9751764047383	0.00292820106946667	0.0051553602973166	TNFRSF1A	Not Significant
296.435244490254	-1.04067477313523	0.14007360640565	-7.4294851102888	1.09021218439153e-13	8.05094868221425e-13	CACNB1	Down
1127.29426446026	-0.253393279636786	0.0649152359945089	-3.90344848562547	9.48317419263794e-05	0.000211093707421792	EVI5	Not Significant
957.374295548432	-0.0921750892107579	0.0750118399389519	-1.22880720277991	0.219144100340452	0.268111561902205	STOML1	Not Significant
34146.9591618333	-0.270718973128022	0.0624677022695111	-4.33374309111018	1.46595239991507e-05	3.67736005222859e-05	PKM	Not Significant
2461.89963020088	-0.283625131782376	0.0632772464525906	-4.48226096555697	7.38563485413618e-06	1.93701696035893e-05	DHX29	Not Significant
2722.32290115006	-0.197871800868712	0.0403849549004843	-4.8996414965995	9.60116841471792e-07	2.86463380638474e-06	DNTTIP2	Not Significant
702.786487966394	-0.0833479393068231	0.0591073461518841	-1.41011134373466	0.158506808242649	0.200733036960696	METTL22	Not Significant
2189.21135325244	-0.201256196423228	0.0981720176765817	-2.05003626477605	0.0403608920796971	0.0580195192214189	TP53BP1	Not Significant
279.320549287442	-1.1662370403006	0.137223751888554	-8.49879867187829	1.91562813465861e-17	2.27051762434536e-16	TRO	Down
1062.65379734493	0.0734971909372175	0.0542034949980645	1.35594929699352	0.175115300944081	0.219717867269903	RRP15	Not Significant
20340.5386463923	-0.196474895993806	0.0371731941111884	-5.28539181772035	1.25435984085336e-07	4.22400140194852e-07	RHOA	Not Significant
2367.93191855471	-0.196761267826933	0.0510565566586184	-3.85379039841144	0.000116303170445568	0.000255354315337168	DHX8	Not Significant
216.434655049825	-0.103546158691662	0.0998641163681137	-1.03687052424292	0.299796202570859	0.354533828060679	ENSG00000067601.8	Not Significant
1136.05327087989	0.30943908018818	0.0582716700064115	5.31028337018886	1.09454916316201e-07	3.71687506331278e-07	PRKCZ	Not Significant
739.912430944477	-0.146694584299522	0.0926160605508777	-1.58390006470786	0.113216462672618	0.148323090220554	ZFY	Not Significant
6437.94880408751	0.153223599264416	0.063413848208782	2.41624824218121	0.0156813662480818	0.0243472802814424	IARS2	Not Significant
836.825604050028	-0.379101542502541	0.225157663048974	-1.68371592318438	0.0922365825282369	0.123346377700532	SYT1	Not Significant
314.058103800371	-0.789485180237716	0.160520707420916	-4.91827623315624	8.73096473573195e-07	2.62024781421418e-06	NAV3	Not Significant
3410.07415260389	0.232775942414964	0.0694742055939452	3.35053766250262	0.000806548405911472	0.00155520179263833	IDH3G	Not Significant
1039.16396650373	0.478502810432267	0.109143488988308	4.38416267308009	1.16432746622558e-05	2.96670204348624e-05	ROGDI	Not Significant
830.670845728428	-0.034158416911831	0.115448069372644	-0.295876900302026	0.767324092550999	0.800813361382274	PDZD4	Not Significant
3226.00125428794	-0.363830593837042	0.0869097913616488	-4.18630154481756	2.83536613216999e-05	6.8158478945071e-05	ROCK1	Not Significant
1946.39619799543	0.182116027895988	0.0687983123763228	2.64710022100287	0.00811852885876535	0.013276036492243	CBFB	Not Significant
1980.38118531382	-0.486922797153654	0.0876011543216925	-5.55840617539761	2.72249239788074e-08	1.00268893791728e-07	PDK3	Not Significant
2203.63748415738	0.141020952829155	0.0746922140209884	1.88802748288501	0.0590222610095512	0.0822647419508902	HYAL2	Not Significant
1182.53090608389	-0.241139000878286	0.0711957397906302	-3.38698637850269	0.000706648962261239	0.00137528370615645	HDAC4	Not Significant
1486.34150833321	0.161320684478912	0.0624634391413122	2.58264172925145	0.00980470813446798	0.0158033963288824	RASSF1	Not Significant
1519.95786701033	-0.200679098935743	0.140427580589878	-1.42905758322384	0.152987683565542	0.19454340784567	FGFR3	Not Significant
2074.45695207214	0.18692907627881	0.108304379835577	1.72596045111562	0.0843545280035618	0.113857790238927	IFI35	Not Significant
1211.66797217733	0.0589811231390417	0.0458399236793455	1.28667585818031	0.198207291081673	0.245301710308603	HEATR6	Not Significant
4686.53181285091	0.250285326253725	0.065276537152814	3.83423106020162	0.000125957699135365	0.000275201131675084	COASY	Not Significant
2194.78293068672	-0.240549554460182	0.0813043787384555	-2.95862975884725	0.00309010115711941	0.00542061945334571	PLEKHH3	Not Significant
2128.69981274232	-0.763554822228405	0.0897733081156266	-8.50536577358782	1.81023949416678e-17	2.15598998032274e-16	MEF2A	Not Significant
4870.8264783192	0.139548483820211	0.0414941540274064	3.36308781540746	0.000770758414688405	0.00149086404778106	OTUD5	Not Significant
2888.08581618737	-0.594563794605637	0.0487713943543042	-12.1908303520374	3.47858736647271e-34	3.12387301968713e-32	TFE3	Not Significant
932.041860875691	-0.0028797262809261	0.0400305558243654	-0.0719382037451824	0.942651086603363	0.952874564003054	TBC1D25	Not Significant
1197.47040271523	-1.13483870046379	0.114275069749733	-9.9307635772976	3.05903931644261e-23	7.89001272750386e-22	ACSL4	Down
2312.23751137198	-0.248463513917931	0.053813634324817	-4.61711083139665	3.89119476572132e-06	1.06231818934138e-05	INPP5A	Not Significant
1296.77219834995	-0.068077350170776	0.047022548128112	-1.44775969999117	0.147684267095162	0.188491056390039	GPKOW	Not Significant
3133.00774060542	0.245428639680973	0.0421924888888178	5.81687987944269	5.99561937666809e-09	2.40941058929111e-08	GRIPAP1	Not Significant
1587.43581350772	0.0227990821943914	0.0441490176608192	0.516411992890723	0.605566691337868	0.653898213801982	FTSJ1	Not Significant
187.128474658565	0.610199496392147	0.136233288249543	4.47907779539481	7.49662104835409e-06	1.96417452310329e-05	PRR11	Not Significant
514.028941033302	-1.21315903919764	0.143043562136983	-8.48104606089075	2.231782349849e-17	2.62878106751482e-16	REEP1	Down
2957.11249790261	0.767665357208416	0.172592573679626	4.44784697766538	8.67352815352907e-06	2.25460420183537e-05	ATP11A	Not Significant
3218.262267314	0.333165862790911	0.0660511982146871	5.0440547907703	4.5576869803208e-07	1.42137447196164e-06	POLR1A	Not Significant
15985.9544727647	-1.03763249519773	0.0612652067215304	-16.9367337633266	2.41147410238436e-64	1.23618191173478e-61	LAPTM4A	Down
1196.61426866037	-0.443503299885088	0.0608494439659973	-7.28853496398287	3.13343581176099e-13	2.18541160952922e-12	TTC7A	Not Significant
5763.0520328276	0.373295074930998	0.0494699698776638	7.54589250517301	4.49200455691674e-14	3.47798187940507e-13	IP6K2	Not Significant
4.63410338421401	-0.363416814766001	0.28259232861697	-1.28601089967513	0.19843925774195	0.245527046613286	STON1-GTF2A1L	Not Significant
1155.95776797392	-0.142296886628545	0.0618242388687833	-2.30163588314541	0.0213557147735614	0.0323750057124177	SRBD1	Not Significant
1178.87851350594	-0.408869039453814	0.0679602909486881	-6.01629324633883	1.78456169745846e-09	7.69557047452908e-09	KIF2A	Not Significant
445.971271516971	-0.642165215496061	0.134797655075722	-4.76391978135917	1.89868011304816e-06	5.42297421493478e-06	RASGRP2	Not Significant
4851.87811798436	0.291334635119763	0.0613346010959322	4.74992304366817	2.03494073150174e-06	5.78329309763593e-06	PSME4	Not Significant
441.490727828623	-0.0704112135429372	0.0632816171375809	-1.11266457350254	0.26585251596513	0.318696629047939	IFT80	Not Significant
3171.96881571468	0.100944134611241	0.0526197678350225	1.91836906099107	0.0550642312010872	0.0772028759506526	SIRT2	Not Significant
6373.4470541495	-0.422525038272066	0.0719003618592828	-5.87653562994573	4.18941268807197e-09	1.71893761218441e-08	ERLEC1	Not Significant
1023.52861150233	-0.269905138145814	0.0599076305361005	-4.50535492274508	6.6262097039312e-06	1.7516368318598e-05	PPP2R5B	Not Significant
934.831325985484	-1.35461216920301	0.214535900637335	-6.31415145520532	2.71647806124472e-10	1.30346449249196e-09	PYGM	Down
518.321834258117	-1.16179171655527	0.172318863408109	-6.74210410617531	1.56109156952854e-11	8.77191577068261e-11	PITX1	Down
23.2669022814091	1.80710623395695	0.31793209571307	5.68393772860178	1.31628221678918e-08	5.05911281260773e-08	TRPC7	Up
1798.07634052925	-0.734451486570138	0.106034439623396	-6.92653716263034	4.3126663081462e-12	2.61630836238277e-11	MAST4	Not Significant
3056.01762259411	1.21626816684214	0.25366211542468	4.79483570026162	1.62808211617986e-06	4.69423348379676e-06	ADGRF5	Up
1672.76747676576	0.267082999286826	0.130871531227691	2.04080289105928	0.0412704231043713	0.0592577482001611	SDK2	Not Significant
159.439082918564	0.180733022748496	0.394375683543789	0.458276283985011	0.646753960415384	0.691854097468957	ADAM7	Not Significant
2326.09395733388	-0.161387630015325	0.0520569535868187	-3.10021272655091	0.00193381700632515	0.00351429108254333	NUP133	Not Significant
18521.387359069	-0.262509346090531	0.0568912636301937	-4.61422948516142	3.94556290742018e-06	1.07537129929088e-05	NUCKS1	Not Significant
7067.77261380717	-0.186939508740599	0.0543566145412873	-3.43913082737348	0.000583585135276792	0.00115052446427536	VPS35	Not Significant
4364.49611309202	-0.0827127963269569	0.0443721688422887	-1.86406926875586	0.0623119774880146	0.0864288905338268	DNAJA2	Not Significant
2990.94989217614	0.135180393561912	0.129794188817738	1.04149804234871	0.297644461296438	0.352446564709343	BCL3	Not Significant
647.956131824234	0.164437115469641	0.0860825268164796	1.91022640192947	0.0561040691667795	0.0785220821294452	KCNAB2	Not Significant
661.976563949848	-1.03718957086054	0.152180825990182	-6.81550756550275	9.39315302691285e-12	5.42044848452668e-11	ABCC9	Down
176.612670734696	2.35100367843851	0.209545545967149	11.2195354360196	3.26983612358656e-29	1.79994603259443e-27	GAL	Up
264.035271330367	0.151689933787659	0.133814277946001	1.13358556438104	0.256968431110909	0.309098927656046	CLEC2D	Not Significant
942.762122623703	0.196849509140678	0.0641295691664258	3.06955920177515	0.00214374913332069	0.00386355315128462	FUNDC1	Not Significant
4558.81316335131	-0.937861088254482	0.207561180294636	-4.51848022314759	6.22850898801128e-06	1.65274120736553e-05	MAOB	Not Significant
855.735233837645	-0.65561059865839	0.102077599391437	-6.42266866155737	1.33905751979008e-10	6.68198120704821e-10	RORA	Not Significant
26.3574111903507	0.410162415970136	0.158174365078427	2.59310297067901	0.0095114288368318	0.0153669217307343	DRD4	Not Significant
2031.88471790288	-1.69623477175035	0.127158756334179	-13.339504259483	1.36363318599344e-40	2.15086911375349e-38	TGFBR3	Down
13.1952529324795	-0.0254396096493378	0.155495418441415	-0.163603596198061	0.870043213498428	0.890824039253592	PLA2G10	Not Significant
300.407659645412	0.0264287700503464	0.159865893644982	0.165318376845517	0.868693395199258	0.889627072970947	HES2	Not Significant
4111.7858872832	-0.258545845438064	0.0637726396945277	-4.05418133350766	5.03101804065951e-05	0.000116533210871193	ATP1B3	Not Significant
730.070637587641	-0.561781588454011	0.10723154806959	-5.23895811043808	1.61485684636839e-07	5.35514387624537e-07	NEDD4	Not Significant
436.29876803746	-0.0962322721428471	0.0542141777782831	-1.7750388567434	0.0758914715182529	0.103381805247087	PIGB	Not Significant
2812.56580663192	0.325062212047535	0.0944245441655533	3.44256056431268	0.000576234819671	0.00113676212401384	MAPK6	Not Significant
932.829673230293	-0.682421662083489	0.0701639387852533	-9.72610252357892	2.3336345566338e-22	5.50540861941815e-21	GNB5	Not Significant
5936.75240274311	-0.0408838539653252	0.15444702228805	-0.264711182900471	0.791231962018372	0.821860511521131	RAB27A	Not Significant
2638.9363326586	0.551049761401948	0.0620825699617127	8.8760784507115	6.92590017683185e-19	9.96018116605052e-18	HDHD5	Not Significant
2066.26238286041	0.285691892035685	0.0527617083711052	5.41475818080492	6.13715907032138e-08	2.15452897823267e-07	UFD1	Not Significant
2307.82560324896	-0.208522595999836	0.0842434083367707	-2.47523931090547	0.0133146925193146	0.0209479274620148	LRP6	Not Significant
12.3998600401018	-0.924648651466087	0.23994548693583	-3.85357800754707	0.000116404153352195	0.000255553229602436	GUCY2C	Not Significant
9.71770291099934	0.101714050034748	0.250565946909912	0.405937244422595	0.684788711381607	0.726978644932946	SCT	Not Significant
3036.76508373735	0.185250229034852	0.0480201694696648	3.85775875180694	0.000114431510918269	0.000251559167127215	PHRF1	Not Significant
2489.74856875254	0.19938631150309	0.055629060800952	3.58421135701932	0.000338098226745655	0.000692232065843201	ELP1	Not Significant
7736.81595028879	-0.232084564082864	0.13847313488304	-1.67602592574287	0.0937331145203642	0.125102897368631	NUCB2	Not Significant
6229.87658632928	0.00466931799503448	0.07326247662808	0.0637340997730458	0.949181952239905	0.958255902712637	PFN2	Not Significant
2095.47914898983	0.0720743249840224	0.0639594545570204	1.12687522873991	0.259795237991695	0.312180574597043	PTPN3	Not Significant
140.216160118053	-0.63393253671241	0.235077604431162	-2.69669472873178	0.00700314381551548	0.0115759342150056	SPTB	Not Significant
156.646138814837	-1.05456499248787	0.19029512859704	-5.54173404365472	2.99490940085433e-08	1.09580283594679e-07	DAPP1	Down
239.861431559467	-1.68941568237382	0.185402833174656	-9.11213520012571	8.07763032156033e-20	1.33126705755066e-18	FGF10	Down
4055.08455312329	-0.484507464413929	0.0769809804463895	-6.29385936116189	3.09668413623488e-10	1.47497115478505e-09	SLC44A1	Not Significant
843.205172567857	-0.0211154163158298	0.0459895989489724	-0.459134604310386	0.64613750829851	0.691314876475917	TMEM260	Not Significant
1365.19170072841	-0.58074983751869	0.09928858000336	-5.84911011416456	4.94209852294705e-09	2.00503340899646e-08	SMG6	Not Significant
2837.58661009464	-0.178033279132678	0.0648864260047867	-2.74376768909332	0.00607385044326496	0.0101572083734523	EXOC5	Not Significant
447.156397945667	0.0960762789127907	0.111589677057561	0.860978196605334	0.389250051666685	0.445690403504442	CLTCL1	Not Significant
34.1243918155629	1.09032297407155	0.160796836543705	6.78074890966654	1.19554504344602e-11	6.80332593409637e-11	FGF22	Up
1205.36946533134	-0.0969868802417203	0.11922739746942	-0.813461354522945	0.415953594637353	0.472135536011012	FSTL3	Not Significant
10497.0175905693	0.164975246530072	0.0482827237463022	3.41685873806378	0.000633481407778737	0.00124298837554922	DGCR2	Not Significant
1778.96449845185	0.438556316976151	0.0748456800991335	5.8594740056511	4.64335559828707e-09	1.89096123142608e-08	RNF126	Not Significant
1197.12809057349	0.0908898205276871	0.0538310730963451	1.6884266892658	0.0913293507600178	0.122286009947271	MNT	Not Significant
1495.75224505287	0.108846110689866	0.0570689187970484	1.90727480008778	0.0564850116791591	0.0790147923466395	ZXDC	Not Significant
1429.88916775621	-0.126387969232711	0.073965327343922	-1.70874616217184	0.0874979792415015	0.117726119707808	JMJD6	Not Significant
2144.35908260776	0.756899088758521	0.116035749670181	6.52298184749028	6.89232071868846e-11	3.55018722219067e-10	POLB	Not Significant
2000.10062389081	0.596035014644569	0.181301971740152	3.28752637891234	0.00101071719624049	0.00192207336971122	ST6GALNAC1	Not Significant
1125.59580155029	-0.0412048215021739	0.0995796119242146	-0.413787729294758	0.679029571261915	0.721767749383156	WIPI1	Not Significant
41.3314904156023	0.775455885707727	0.195879215101275	3.9588472176938	7.53123925652171e-05	0.000170168662209342	FRMPD1	Not Significant
3995.09292458131	0.160708437883576	0.0580786987190771	2.76708055497097	0.00565607772440986	0.0095083315219532	GBA2	Not Significant
5753.43796293888	0.178899687779961	0.0727415715997151	2.45938716810267	0.0139174437553117	0.0218178275384301	NDST1	Not Significant
26.9222500894385	0.785977258935699	0.130952069793616	6.00202242067972	1.94874783205838e-09	8.36693232518381e-09	ASNS	Not Significant
1238.42219530956	0.00878294384400882	0.0701351260181432	0.125228888043015	0.900342347906528	0.917114746339958	AP3M2	Not Significant
83.1207184878014	-1.70149607478903	0.183104709431316	-9.29247576467864	1.50740462117689e-20	2.77213737733023e-19	ST6GALNAC2	Down
11.6095877131286	1.69050642748899	0.442213087823408	3.82283219117222	0.000131927567062255	0.000287148139330726	CHAT	Up
86927.6455284719	0.57815058982666	0.091148116879278	6.34297898433159	2.25364183784387e-10	1.09095241121358e-09	PABPC1	Not Significant
1650.29175232151	0.20488610805926	0.0919839713212823	2.22741098385101	0.0259198190065452	0.038637127671597	TESK2	Not Significant
1109.84646536818	-0.138131456904255	0.0531683181885588	-2.59800312686924	0.00937676400938294	0.0151632922722711	CFAP20	Not Significant
1383.88816047376	-0.135159684357292	0.0534649644830122	-2.52800475347247	0.0114712798842459	0.0182575881521187	CSNK2A2	Not Significant
1242.41940414003	-0.57500618519039	0.0776208435844279	-7.40788374149732	1.28330724277054e-13	9.38675921986086e-13	PTPN21	Not Significant
1347.59624212416	0.119962910325329	0.0586898954186805	2.04401301909878	0.0409522610096898	0.0588146462618588	EIF2B3	Not Significant
36.6498097228233	-1.56913624763199	0.252315254675974	-6.21895116744762	5.00489024494217e-10	2.32534609832037e-09	CAMK2A	Down
2641.99342947857	0.0524870092176279	0.0485015148032739	1.08217257606323	0.279175851745845	0.332852069389391	TCOF1	Not Significant
9752.25493662127	-0.181799154704499	0.0401039797615844	-4.53319485460752	5.80981739647967e-06	1.54899086420824e-05	CDC42	Not Significant
244.327229096432	-0.84793455322203	0.137669681317429	-6.15919601983332	7.31151804910963e-10	3.31320834468493e-09	OSBPL3	Not Significant
34.4293191260785	3.00562513862246	0.269074734428979	11.1702243059011	5.70366643829625e-29	3.0576125573141e-27	EPHA8	Up
29.5119083269365	0.871781371618267	0.243782826716437	3.57605735957891	0.000348815148264319	0.000712987667236405	SLC12A3	Not Significant
720.097097697529	0.0206063529781401	0.0566695428191017	0.36362306722535	0.716139499143882	0.755534387340152	RAD18	Not Significant
2585.38670244526	0.119286290367348	0.0789281729344546	1.51132714634619	0.13070512087542	0.168763719591781	ATP2B1	Not Significant
21.0365933177044	-3.31524605970157	0.301147521300135	-11.0087110974341	3.46931315681589e-28	1.71073987047318e-26	TRPM5	Down
1969.93000436538	-0.0960773659809137	0.0494765920426258	-1.9418751780264	0.0521522130088612	0.0735052365052544	NCK2	Not Significant
4137.29421616913	0.384652410250181	0.0645135794680182	5.96234798041036	2.48638936359191e-09	1.05138506067267e-08	MAP4K4	Not Significant
3040.18213332175	0.625500678809813	0.100208483323711	6.24199327305662	4.32029537263486e-10	2.02408964088068e-09	MGAT4A	Not Significant
51777.1133673777	0.583642994487807	0.0898770212461826	6.49379548181896	8.37003581848947e-11	4.25610872803786e-10	RPL31	Not Significant
13763.0665263473	-0.607076108156781	0.0501346644472083	-12.1089093713997	9.47455417642783e-34	8.06681245900288e-32	WDR1	Not Significant
2590.34129050358	-0.16579859471099	0.0707499292397117	-2.34344537857047	0.0191065596797806	0.029222775203921	SNX13	Not Significant
1371.69355428025	-0.915017965522722	0.105056662495614	-8.70975665689855	3.04527835771593e-18	4.02860856290098e-17	ARHGAP10	Not Significant
3922.23746920798	-0.0196015475091374	0.0655065685396027	-0.299230259592778	0.764764362585805	0.798378952303196	RPS6KA2	Not Significant
679.994370714076	0.149467766999202	0.0798975682561764	1.87074238004293	0.0613807975843175	0.0852334032370043	ING3	Not Significant
337.634749372362	0.0642992895061836	0.112627805618175	0.57090066838528	0.568066977859553	0.618708217829858	VASH1	Not Significant
1053.07556069749	-0.533186263019917	0.127100845647489	-4.19498596019333	2.72888490398787e-05	6.57336680837254e-05	LMCD1	Not Significant
4419.24734275757	0.228235154127556	0.0677789163389949	3.36734734716092	0.000758950308223735	0.00146987259221985	BUD23	Not Significant
13901.8182628165	0.571550920055986	0.10906875361186	5.24028102576426	1.60332240455423e-07	5.31761033649566e-07	SEL1L	Not Significant
211.563693653708	1.18653045629186	0.136898116505779	8.66725187005603	4.4267498240928e-18	5.72684575034844e-17	TRIP13	Up
17920.2144474641	0.423976029192462	0.0663718844055362	6.38788596993787	1.68194679185512e-10	8.27388699727852e-10	ATP6AP1	Not Significant
3225.73440193001	0.410602599598377	0.0594893962160727	6.9021140861309	5.12342610316344e-12	3.07662214867046e-11	TCF3	Not Significant
2244.12183413173	-0.149451008510431	0.119725705531556	-1.24827836968595	0.211929132630066	0.26028195157768	TRIB2	Not Significant
4770.11464269714	0.469630021477031	0.0535352043125272	8.7723588152467	1.7496182341166e-18	2.37457839319764e-17	DAZAP1	Not Significant
3366.39543304942	0.498788823263896	0.0917258254230098	5.43782321896417	5.39354483143269e-08	1.90899833317366e-07	MBD3	Not Significant
1373.20902205184	0.127852869848581	0.148052817619929	0.863562557632617	0.387828240160811	0.444393297820477	HLTF	Not Significant
4849.82964797975	0.605985101859299	0.097140730820574	6.23821847684673	4.42582247704655e-10	2.06958927917536e-09	FAM50A	Not Significant
3469.6328102977	0.23854414766244	0.0792157218528388	3.01132328385002	0.00260111757056795	0.0046208287445957	FAM3A	Not Significant
4809.20484257547	0.464996721356351	0.0766917980924458	6.06318710634264	1.33450263351113e-09	5.86056965914242e-09	CPSF1	Not Significant
33.9430971693884	-0.956376615869157	0.205769802582862	-4.64779867533785	3.35496113065413e-06	9.24850701107723e-06	MYO3B	Not Significant
7090.70436415516	-0.525515872205382	0.122508013135947	-4.28964488732846	1.78959033648692e-05	4.42648369718508e-05	CYBRD1	Not Significant
96.0171211786218	-0.952520430571448	0.234197251698497	-4.06717168396882	4.75871842955366e-05	0.000110621658646762	CDH19	Not Significant
2535.86495078209	0.255569013495432	0.0469581783793763	5.44248142316516	5.25434415382606e-08	1.86214017354233e-07	PDCD2	Not Significant
48.530863209169	0.607470847903037	0.303233277289194	2.00331194957765	0.0451438156734383	0.0643313099241687	SLC6A15	Not Significant
71043.3422232209	0.135366527592527	0.146734195624821	0.922528842142837	0.356252793085497	0.412585642486115	RDH11	Not Significant
4437.82155341587	-0.333929610942194	0.047530875803644	-7.02553035887029	2.13254635103166e-12	1.34962539900939e-11	PRKACA	Not Significant
1720.04928159159	-0.399847530934559	0.118811187715826	-3.36540302829832	0.000764319279481954	0.00147922291890302	ADGRL1	Not Significant
15671.113894551	-0.910544165957924	0.0959091342700054	-9.49382113485187	2.2271703881123e-21	4.62852656840297e-20	ACTN1	Not Significant
1365.4690284629	-0.304031282435941	0.0619230595103578	-4.90982333302	9.11584803528823e-07	2.72644410789233e-06	ZFYVE26	Not Significant
1186.46097204689	0.128975835132169	0.0821603853762325	1.5698056251995	0.116460338513737	0.152151592304822	RPS6KA6	Not Significant
1123.18252892957	-0.465454492261418	0.101560725589177	-4.58301660963141	4.58315619650749e-06	1.23844873019178e-05	EPN2	Not Significant
7574.89960551875	0.464839052606564	0.0730215788243958	6.36577652921502	1.9430416027768e-10	9.48056348957482e-10	PTPN18	Not Significant
3418.34120471718	-1.20247787303807	0.15699606388731	-7.65928675703102	1.86968511278117e-14	1.51833240544863e-13	LIMS2	Down
8.75670369935479	0.510245850988396	0.207318843823122	2.46116484917175	0.013848671849408	0.0217212173922028	ASIC4	Not Significant
1505.27483479384	-1.19448589096153	0.155989815155368	-7.6574607757039	1.89645241675454e-14	1.53803916172255e-13	SPEG	Down
781.661231809917	-0.426310821929793	0.147818716892262	-2.88401111099152	0.00392644899380755	0.00677566476903208	LNX1	Not Significant
8141.84421820856	-0.466289929219895	0.0827344491455596	-5.63598276214451	1.74062791391363e-08	6.58718708855104e-08	ALDH3A2	Not Significant
1838.59975291439	-0.414193517581917	0.109593917232238	-3.77934768682651	0.000157239740574403	0.000338564087779918	TFRC	Not Significant
11776.0518744428	0.44513927464024	0.116295273433546	3.82766437102539	0.000129364991927899	0.000282069560600609	SREBF1	Not Significant
7147.95583651459	-0.181458260895956	0.08516699300198	-2.13061720861434	0.0331206906870894	0.0483316163590631	AFF4	Not Significant
952.156631111883	0.000625081217696996	0.0674326084159205	0.00926971731304728	0.992603941594062	0.993977396502665	UBE2D1	Not Significant
3146.02683919301	-0.224082942935868	0.0762348394637122	-2.93937712090981	0.00328872647658093	0.00574855464109898	PALS1	Not Significant
775.522029557313	-0.603415373327726	0.175785254219744	-3.43268481765493	0.000597636403297978	0.00117690606959184	RHOBTB1	Not Significant
4041.05003027362	-0.222221692884257	0.0629980339554536	-3.52743853945333	0.000419601162622328	0.000847329192243332	SMC1A	Not Significant
3951.3004950808	0.453782064910202	0.0831474152079982	5.45756069235633	4.82720175374061e-08	1.71743965229239e-07	HSD17B10	Not Significant
5262.91253317789	0.325896719277251	0.049587150528241	6.57220097959945	4.95768809518884e-11	2.60437389560667e-10	MARK2	Not Significant
186.410711373407	1.39056891926735	0.175516461641778	7.92272648536777	2.32358324967725e-15	2.11286361572647e-14	HMMR	Up
1131.83451044975	0.308107147883795	0.0504984593012961	6.10131778566733	1.05197518689772e-09	4.68335470396334e-09	CHFR	Not Significant
121.992211347791	-1.72507829275699	0.191446365451125	-9.01076543653369	2.04623255876315e-19	3.15869500256751e-18	TRHDE	Down
1045.33851552871	-0.735393674257271	0.08624380558472	-8.52691586684299	1.50301100241328e-17	1.81023439673917e-16	P4HA2	Not Significant
99.7212213425076	0.204936172923177	0.157893113567666	1.29794243898642	0.194307115330402	0.240923198781551	FCGR2B	Not Significant
818.532684084017	-0.518060540112434	0.10998689591108	-4.71020239112179	2.4747091983716e-06	6.96394036312117e-06	NFATC3	Not Significant
1363.31650546367	0.550075832693249	0.102973193793676	5.34193232653751	9.19609882758078e-08	3.15503636017084e-07	TRNT1	Not Significant
15444.9296425668	0.00220718773432502	0.0821988542647311	0.0268518065618836	0.978577932433668	0.982651346941839	ACADVL	Not Significant
800.234580223257	-0.282825938431689	0.0921685960224916	-3.06857162457668	0.00215084762558033	0.00387606244873515	STK10	Not Significant
3148.95069911273	-0.0685312441249071	0.0622373439168572	-1.10112739091915	0.27084121732024	0.324108500796704	FBXW11	Not Significant
607.872420195498	0.124770121107379	0.101525240475643	1.22895666656719	0.219088053522231	0.268056319674209	ACAP1	Not Significant
802.132435839833	0.0158655008321253	0.0919659983146071	0.172514854651508	0.863032784112656	0.8848243619115	CRMP1	Not Significant
1573.54517613103	-0.417246043700499	0.108703336555419	-3.83839224187733	0.000123842541436874	0.000270964749652829	EVC	Not Significant
2814.25455572422	-0.0965807148464169	0.0696063720315295	-1.38752691783259	0.165281148936846	0.208639053650571	DERL2	Not Significant
1171.76127658011	-0.0530642271149502	0.14410816441051	-0.368224988029063	0.712705479549433	0.752653692265809	SIDT1	Not Significant
745.847833677109	-0.502531385283062	0.0812321520240048	-6.18636060675286	6.15690772198107e-10	2.82274774375007e-09	NDE1	Not Significant
3169.54587469618	-1.33418106825974	0.152581514503224	-8.74405443282939	2.24891022992655e-18	3.02056141471467e-17	IRAG1	Down
976.137416544685	0.0105083391946885	0.0869770560855204	0.120817370322998	0.903835691362861	0.919987632236062	TMEM38A	Not Significant
2241.76794708436	-0.0943702140440003	0.0463670893296267	-2.03528440987779	0.0418222639278901	0.0599766071925436	AP1M1	Not Significant
2306.41039161091	0.404512265960005	0.0641750257567838	6.30326612556513	2.91437844752747e-10	1.39407457386977e-09	PVR	Not Significant
1278.053402127	0.0557912939101002	0.0580464427386251	0.961149232887888	0.336477138099469	0.392498172943754	XRCC1	Not Significant
3139.48459224324	0.725371400126664	0.0742781843029405	9.76560489373659	1.58165307022837e-22	3.80060111777727e-21	SCARB1	Not Significant
66.1074102983409	-1.32527915202971	0.232114690250275	-5.70958757759252	1.13250269961488e-08	4.39671212160362e-08	CYP2W1	Down
697.362288909111	0.0760609375882439	0.116544296477898	0.652635434653538	0.513991335736234	0.567855190693506	MCM2	Not Significant
150.944730614247	2.21299788800331	0.213161217685765	10.3818035570881	3.00052346931352e-25	1.00041843476868e-23	MOV10L1	Up
601.34315092968	0.622814468353562	0.120596418806944	5.16445243163142	2.4114378931986e-07	7.82794733509825e-07	PANX2	Not Significant
1763.0503296555	0.662987102256702	0.0997054506079328	6.64945695761144	2.94176358384149e-11	1.58948253719815e-10	SELENOO	Not Significant
1590.99459121261	-1.85840706896449	0.230682662912502	-8.05611936979149	7.87547276985408e-16	7.63830835534212e-15	TP63	Down
648.935664322401	-0.382222377072681	0.0863775856212276	-4.42501806833032	9.64342115685916e-06	2.49197669592183e-05	ALPK1	Not Significant
4209.56477506741	0.256704169116426	0.0766981312166476	3.3469416404856	0.000817084101191399	0.00157428325063938	LLGL2	Not Significant
1040.69588665227	-0.293571786277128	0.0557417449231614	-5.26664148533221	1.38942171642004e-07	4.65524383908381e-07	PDE8A	Not Significant
321.268689267313	-0.407208616372173	0.13011424026533	-3.12962374865188	0.00175030332034962	0.00320398478652899	CLCN4	Not Significant
1378.44512511545	0.712611106435716	0.0718664892904594	9.91576343120908	3.55527951049802e-23	9.08423755299215e-22	NLE1	Not Significant
299.372314564566	0.793385029815185	0.100388330509506	7.90315991697921	2.71920361459481e-15	2.45626740604699e-14	SDHA	Not Significant
612.535455025108	0.077874744219162	0.0621957880360275	1.25209032119751	0.210536954103999	0.258790703001449	SMARCE1	Not Significant
420.698758180195	0.713980744744123	0.147680425693248	4.83463357714823	1.33391110313611e-06	3.89534970374641e-06	GSDMB	Not Significant
2931.41160222374	-0.263218231488821	0.073803547094027	-3.5664712856345	0.000361820434567187	0.00073736571251948	KDM5A	Not Significant
134.871294594379	-0.177620030847114	0.107570871048041	-1.65119078349556	0.0986996244628486	0.130929050597491	ADAM11	Not Significant
833.809583477405	-0.62860957906069	0.0797604529523715	-7.88121877186506	3.24203100711989e-15	2.89453610163977e-14	PPP2R3A	Not Significant
3108.58980714823	-1.37708902002061	0.112705804713788	-12.2184391790438	2.47796553406546e-34	2.26664758108604e-32	FERMT2	Down
11.097744432994	1.31627539586088	0.285050321820343	4.61769482474215	3.88026325659248e-06	1.05956894564105e-05	ABCB11	Up
61.77049894629	0.159725918317034	0.201087048556856	0.794312311326565	0.427013638621311	0.483396098266285	DHRS9	Not Significant
3581.24498640126	-3.07345876934729	0.233677170633001	-13.1525846578067	1.64455195460538e-39	2.38034384676588e-37	PTGS2	Down
118.688326625952	-1.07580172269231	0.167715442551438	-6.41444643573807	1.4133547191579e-10	7.0284976191591e-10	IGF2BP2	Down
2365.01864379132	0.224614940247851	0.0517960327939307	4.33652787929679	1.44751074721894e-05	3.63406279421173e-05	MAP3K13	Not Significant
15955.8370437975	0.297154431189936	0.182370250349042	1.62940189324304	0.103227968272683	0.136443241690892	ST6GAL1	Not Significant
30.4782282170128	0.28277404301353	0.162388482708349	1.74134297148028	0.0816234780990988	0.110468472697125	TBX21	Not Significant
6.85176087029513	0.0450191998573602	0.126995169905794	0.354495370892892	0.722967672587117	0.761693108613942	ENSG00000073905.8	Not Significant
1456.32513287179	-0.6137168413427	0.115385384480878	-5.3188438388781	1.04428716569412e-07	3.55797978386452e-07	FRY	Not Significant
8501.97853749627	0.11550057134689	0.0548190145463186	2.10694359070062	0.0351224694999741	0.0510619488635961	PICALM	Not Significant
3670.42703318667	0.626681196982225	0.0805136827419172	7.78353660695191	7.05247336424841e-15	6.04434551029942e-14	NSF	Not Significant
219.374159265867	-0.95017862037569	0.139154806079349	-6.82821274483241	8.59790204309348e-12	5.00023582302903e-11	GLI2	Not Significant
3027.0005137312	-0.328284896547275	0.0631779454128941	-5.19619456444487	2.03409369040671e-07	6.6743444920853e-07	CLASP1	Not Significant
3409.27306050286	0.567934058020957	0.0955586636874646	5.94330263845515	2.79336022990623e-09	1.1723251205368e-08	MRPS34	Not Significant
4171.76656762081	0.223909992904036	0.110129109900798	2.03315901768142	0.0420364600116884	0.0602556876993827	NOTCH3	Not Significant
3923.50378811148	0.284934061571566	0.0516199666473593	5.51984203163259	3.39304547873986e-08	1.2334063679993e-07	CLNS1A	Not Significant
1220.37180986153	0.0525698903469993	0.1554642769276	0.338147717185738	0.735251873089204	0.772584344247041	PPP2R2C	Not Significant
1024.67454078142	-0.371425450957704	0.109994599686088	-3.37676078659961	0.00073344806806954	0.00142272157374215	TEAD2	Not Significant
784.30478382822	0.00714169369676185	0.0405685530707723	0.17604013838756	0.860262408952548	0.882572416389526	EED	Not Significant
12.3321694137463	1.03539856084918	0.213695574269016	4.84520357705557	1.26481920543251e-06	3.70766516188615e-06	CDHR2	Up
3799.58346757411	0.147817077590838	0.0400996038047357	3.68624783203919	0.000227584730690526	0.000477648403562869	TSG101	Not Significant
2426.2439755503	-0.0750338178422277	0.0424173086657889	-1.76894339132707	0.0769033219940597	0.104673257051988	NCBP3	Not Significant
3083.88697095845	-1.21514503335249	0.148865328560467	-8.1627135418501	3.27580745194749e-16	3.32801478788687e-15	ATP2A3	Down
630.055788919611	-1.54066663506959	0.165806911070091	-9.29193255652844	1.51511926082352e-20	2.78424380372096e-19	CA12	Down
3554.55514001245	-0.544690534276546	0.117298562097596	-4.64362499024794	3.42348720279307e-06	9.42684938584672e-06	MGLL	Not Significant
3496.17567391187	-1.04780563288815	0.139929150991854	-7.48811541741681	6.98695737217568e-14	5.28825201783312e-13	NTN4	Down
1409.43281343659	0.46611442144925	0.0647183460186405	7.20219922361733	5.92490362115633e-13	3.9941966712924e-12	BCS1L	Not Significant
902.90213131956	-0.439229111632332	0.131870237323856	-3.33076758293566	0.000866068803366578	0.00166124797128454	NUAK1	Not Significant
2076.17992065921	-0.462687554037009	0.0588492407413054	-7.862251886493	3.77288377295116e-15	3.33700855921051e-14	DPP8	Not Significant
706.180848348645	-0.113340425238544	0.0791785253402561	-1.43145410641943	0.152300111047853	0.193819318978198	SLC24A1	Not Significant
5978.09389284612	-0.508241231269398	0.105633386188232	-4.81136929913187	1.49899747035564e-06	4.33984371756334e-06	ZNF532	Not Significant
329.224864172002	-0.140771003471975	0.0955660045508615	-1.47302384497047	0.140744606258809	0.180419993831949	SCARF1	Not Significant
12167.839688849	-0.00531191634905593	0.084819233088295	-0.0626263190039261	0.950064071015301	0.959028410379164	LMAN1	Not Significant
6761.98534678366	0.00314792196619595	0.0847078468236748	0.0371621058052457	0.970355752914832	0.975948238553948	HACD3	Not Significant
143.158308627235	-0.207941351327484	0.122246517957799	-1.70100019862543	0.088942949888919	0.119402598339612	IPCEF1	Not Significant
3075.62216771073	-0.196551354499541	0.0676092610955281	-2.90716613840557	0.00364719435063805	0.00632526530813362	ZZEF1	Not Significant
33450.0389646127	0.177423752468424	0.0784082880355269	2.26281885389506	0.0236468581859946	0.035513585969518	ENO1	Not Significant
34.3666113703388	0.980539265551493	0.301720470878311	3.24982677740471	0.00115475323662826	0.0021751403307414	SLC12A1	Not Significant
8144.36337958283	0.596853825188707	0.096151614970641	6.20742382092023	5.38602024269825e-10	2.48926397618019e-09	MYDGF	Not Significant
696.006036796695	0.478883453457273	0.0789964902662122	6.0620851868668	1.3436801020412e-09	5.89771541042199e-09	ANO8	Not Significant
474.927498940907	-0.431556294884833	0.0654305103224049	-6.59564311447923	4.23416361119214e-11	2.24538426329728e-10	TUBE1	Not Significant
1967.15985956533	-0.600072555487517	0.0649251145861076	-9.2425336376059	2.40728242268194e-20	4.29540183411978e-19	ARHGEF10L	Not Significant
32.233116270763	0.272286914390126	0.132146424799228	2.0604939922046	0.0393513396065388	0.05668417412238	TXK	Not Significant
336.106434771177	-1.51869275478185	0.188196500377219	-8.06971836212578	7.04605108296216e-16	6.87723653103399e-15	WSCD2	Down
195.978438012317	0.687682212588136	0.322363543545915	2.13325056867104	0.0329041768372873	0.0480299089552287	KCNQ2	Not Significant
164.255973016556	-1.14995203350325	0.170673617422529	-6.73772578837631	1.60884820371993e-11	9.02377909750004e-11	TACR2	Down
1192.83346014378	-0.0572637394914026	0.048552531549599	-1.17941820258959	0.238231690440423	0.288736527188309	ACTR6	Not Significant
227.571025530846	0.236386345481961	0.0676500200829117	3.49425388480664	0.000475388701456259	0.000950931988296293	TIPIN	Not Significant
3355.26475138638	-0.0915337427950604	0.0581277466624978	-1.57469965809143	0.115325786787973	0.150861405246987	SRI	Not Significant
4110.74370063685	-0.0790933212207503	0.0660217037238678	-1.19798970277341	0.230921025765601	0.280802706201551	EIF4G3	Not Significant
660.246736601121	0.0968608669960621	0.0540352814188953	1.79254858034646	0.0730451346284325	0.0998138825271956	NUP37	Not Significant
165.260363391185	-1.69255353857375	0.182891386859267	-9.25441907155611	2.15398504774329e-20	3.87150884476051e-19	SEMA3A	Down
137.564628648467	1.90463164285822	0.173474262372808	10.9793327079555	4.80459628420471e-28	2.33179282384894e-26	GTSE1	Up
6958.08286662873	-0.516778019198417	0.144564768254235	-3.57471620118117	0.000350607992309905	0.000716295272233271	SEMA3C	Not Significant
4068.25443690841	0.600238027008728	0.0834798797170404	7.1902119294286	6.46908294086267e-13	4.34541545300992e-12	TTC38	Not Significant
2691.94703367977	0.250842913001583	0.0880455390248481	2.84901331492547	0.00438550450738552	0.00750363145182728	ACAT1	Not Significant
1100.55707278023	0.127821330541651	0.163863534225129	0.780047440976343	0.435362951452212	0.491581350194252	GRAMD4	Not Significant
1748.05913507195	-0.592155883820833	0.106571137086024	-5.55643769985158	2.75335929529658e-08	1.01329881573538e-07	CELSR1	Not Significant
28.8828924839945	0.521700983899881	0.152475239835742	3.42154558643027	0.000622662856573362	0.00122325287415921	WNT8B	Not Significant
5509.21977388035	0.0804456414254579	0.0411340896924742	1.95569276060037	0.0505013580591592	0.0713666676087567	ZNF638	Not Significant
1242.34730942964	0.0580874029017392	0.0666305766404705	0.871782983586813	0.383326779389144	0.439775757262752	SLC25A40	Not Significant
840.667332198924	-0.265311862113289	0.0489764369011269	-5.4171327867092	6.05623633656968e-08	2.12854951146456e-07	TIMM21	Not Significant
249.170911033399	0.38124854358146	0.226546498043042	1.68287105240985	0.0924000565198475	0.123531420305752	ADD2	Not Significant
1450.3852104462	0.0257637741268221	0.139740047282752	0.184369295901921	0.85372375522057	0.876704925543898	RASAL2	Not Significant
819.273959458677	0.278543552534666	0.0874143125880461	3.18647535269592	0.00144017758230777	0.00267247432807428	VPS9D1	Not Significant
1360.97236249551	0.125069776390852	0.0615317166567544	2.03260664883665	0.0420922792398352	0.0603146181560322	ZNF37A	Not Significant
3049.36851599157	0.0777672420211785	0.0387752554970258	2.00558941583618	0.0449000720757234	0.0640136261368127	MARK3	Not Significant
17729.1892487565	0.133824078992026	0.0525011171665637	2.54897583545622	0.0108039786085104	0.0172838370483719	SLC25A3	Not Significant
3047.93238910716	-0.340304895917799	0.088354389039142	-3.85159016567971	0.000117353305370525	0.000257476186531177	FNDC3B	Not Significant
6553.65719905377	-0.609113860411555	0.119534288397382	-5.09572498885511	3.47409149475201e-07	1.10401001317148e-06	FOSL2	Not Significant
1561.16165474934	-0.554718698681372	0.218789382880314	-2.53540044484162	0.0112318849069414	0.0179090046669389	CACNG4	Not Significant
2735.37337389671	-0.00945359091454569	0.0806534573789783	-0.117212469517887	0.906691685787766	0.922474906780805	FRYL	Not Significant
4933.53587078698	0.021744231673507	0.0670410228706487	0.324342182479242	0.745678987271783	0.781904762669798	TMEM131	Not Significant
727.891486795659	-0.213033452186134	0.115073699736944	-1.85127837788411	0.0641295150647602	0.0887597506853127	FSCN1	Not Significant
172065.122528874	-0.630344614369043	0.0722153059622277	-8.72868439688873	2.57652100960916e-18	3.43992815856988e-17	ACTB	Not Significant
340.608737907374	-0.768570647932314	0.100336113886557	-7.65996028908676	1.85990584029537e-14	1.51088950499531e-13	MOCOS	Not Significant
390.589350531333	-0.884954069575109	0.128415476931845	-6.891334991068	5.5271208910419e-12	3.3041869933182e-11	PLD1	Not Significant
185.353727971327	-0.533288361132558	0.363647889190324	-1.46649651210666	0.142513070716646	0.182411392949115	ATP12A	Not Significant
159.688137382269	0.899569654578559	0.157270318619675	5.71989465319251	1.06590119796727e-08	4.15058789004314e-08	WDR62	Not Significant
3093.1803785114	-0.181376358455307	0.0568011279568249	-3.19318233597707	0.00140714064131491	0.00261432366507057	DLG1	Not Significant
13002.9603651581	-0.0278054228130049	0.0461407956553296	-0.602621225275581	0.546760696991419	0.599160656456745	RAB7A	Not Significant
58.0692360639677	0.653498931096544	0.0962717944591859	6.78806222287248	1.13649637548947e-11	6.48680812231356e-11	BCAP29	Not Significant
406.563281075132	1.06344399349547	0.14316801265208	7.42794409027529	1.10298557891923e-13	8.14039086829233e-13	SEC31B	Up
2699.27280332264	0.0672197516103985	0.0384103037764676	1.75004477969219	0.0801105870868273	0.108600138056221	SART3	Not Significant
200.152335343131	-0.313793307346652	0.135216331762216	-2.32067608444275	0.020304332409748	0.0308953313508293	ARHGAP15	Not Significant
371.626506747182	-0.401727829554485	0.22255767633495	-1.80505043083701	0.0710667907916386	0.0974285505242166	TUBA3D	Not Significant
66.3500524580205	-4.15167228720741	0.257099644659964	-16.1481058937221	1.17102621104854e-58	4.57369380143815e-56	PAX2	Down
1507.00682221131	0.200651605297043	0.0693350224464659	2.89394303509409	0.0038043717388828	0.0065793063682141	EXOSC7	Not Significant
1329.70607577129	-0.192978231022882	0.0511235311297796	-3.77474377763534	0.000160172207953401	0.00034435975088697	KIFAP3	Not Significant
1523.00868153371	-0.136655604285183	0.0427433755666511	-3.19711773984933	0.00138808255482669	0.00258144957630304	MKRN2	Not Significant
1049.42250289591	-0.193972095218564	0.0762261637647424	-2.54469181759195	0.0109374221094553	0.0174757278198219	MCM6	Not Significant
3873.14687096135	1.09642537892493	0.119049521343116	9.20982601656074	3.26653956036223e-20	5.72481997309636e-19	REXO2	Up
1107.40668402228	0.0839431527310272	0.0803294980376167	1.04498540115013	0.296029716850397	0.350686399923974	RBM7	Not Significant
1475.68096468311	-0.587415682056675	0.0820430143567816	-7.15985006964971	8.07653443988657e-13	5.36676225838101e-12	RBMS2	Not Significant
5604.99657714445	0.0721279953007227	0.0834333368819707	0.86449850858487	0.387314099271971	0.443845507017796	BAZ2A	Not Significant
3983.00271709704	0.125534705928522	0.0535135551536093	2.3458487399721	0.0189838098433759	0.0290453051371738	PTPN23	Not Significant
2101.25274098119	-0.033448586588689	0.0373991085582326	-0.894368552571451	0.371124732405844	0.42772981815543	MLH1	Not Significant
1895.2478030909	-0.0765466115412037	0.0555566901550649	-1.37781086899802	0.168261689367416	0.211907417779437	UNG	Not Significant
183.826108050139	-0.538202717329644	0.0979361452034827	-5.49544518228092	3.89725994515229e-08	1.40554134590012e-07	FMO4	Not Significant
1118.94792025345	-0.376752004744852	0.0963722131470565	-3.90934266674936	9.25476078705806e-05	0.000206420090578635	KLHL20	Not Significant
637.929543741203	1.76185445028778	0.168339918433719	10.4660526551311	1.23693958465369e-25	4.36047785386656e-24	RGS11	Up
774.446757878794	0.415496492858943	0.0651522667954592	6.37731445574049	1.80220184310975e-10	8.83718185563144e-10	SLC46A1	Not Significant
1108.16965350959	-0.871348233929942	0.0978830132697895	-8.90193512461957	5.48813452816899e-19	8.00006150474682e-18	PLXNA2	Not Significant
317.824105829269	1.18836630220231	0.136463259836966	8.70832415715461	3.08400296736239e-18	4.07545526395913e-17	SPAG5	Up
2368.55117383233	-0.310004348944393	0.0632959403017014	-4.89769718984743	9.6966308422791e-07	2.89136328774987e-06	ANKRD13A	Not Significant
16539.3123325868	0.812780541160235	0.09842089562314	8.25821118588907	1.47871757011333e-16	1.5730793138871e-15	TPD52	Not Significant
1304.72085089059	-1.10012988157216	0.109584975232223	-10.039057628483	1.0265011035975e-23	2.83798720844047e-22	ACACB	Down
4148.80195421716	0.860461485649102	0.08260669908338	10.4163644740312	2.08781951278872e-25	7.14504686115148e-24	TRAF4	Not Significant
929.531525375464	0.179471243390643	0.112201481428071	1.59954432959689	0.109699706937243	0.144037939642359	PAG1	Not Significant
649.274575587275	-0.0174932318593915	0.0406586739659913	-0.4302460004973	0.667016703203803	0.710502727230856	GPATCH1	Not Significant
25.5420235600374	-0.147948834067616	0.175795381569453	-0.841596819818413	0.400013669983627	0.456294857151598	ICAM3	Not Significant
1831.7541633289	-0.154138411735958	0.119094068677138	-1.29425766915248	0.195576432914036	0.242338287253639	NT5C2	Not Significant
4362.84435530924	-1.11977920874094	0.133019094859807	-8.41818394510289	3.82365100522595e-17	4.39032928766168e-16	MCAM	Down
1487.38514419649	-0.142250823861659	0.124060208375096	-1.14662731688765	0.251535681572562	0.303188350189794	GPC4	Not Significant
967.862107577679	-0.950757267641305	0.14003380777034	-6.78948378809049	1.12535475669606e-11	6.42470513764806e-11	MBNL3	Not Significant
3633.21532976239	0.699208200606982	0.0803391098108961	8.70321070587903	3.22624116335208e-18	4.25428135398936e-17	CAMSAP3	Not Significant
7980.76364490578	1.31533794375897	0.127592025131858	10.3089353930989	6.42086316576268e-25	2.04387786619349e-23	RAP1GAP	Up
4776.57696342643	0.235571903426763	0.0790400845333387	2.98041057037837	0.00287862276489497	0.00507533618178602	XAB2	Not Significant
3599.70999352497	0.295973277904264	0.0604664526249654	4.89483449178003	9.83884969836916e-07	2.92951035428451e-06	ARHGEF1	Not Significant
3454.46453489067	0.641784549389513	0.098715180491116	6.50137644683	7.95883891196294e-11	4.06550114734815e-10	STXBP2	Not Significant
1980.06370191541	0.0537074299738837	0.0439562915682988	1.22183714907873	0.221769217098414	0.271080643612696	MAP2K7	Not Significant
24.5360327982835	-0.716897857149439	0.29640611257866	-2.41863384972936	0.0155789128237307	0.0242095951080408	NMRK2	Not Significant
3534.75206696341	0.729327567026293	0.0788551506652099	9.24895280617433	2.26702768927349e-20	4.07171411111412e-19	DGKD	Not Significant
246.527695245489	-1.52683656294497	0.139863959894347	-10.916583257748	9.60410979876944e-28	4.55334731615647e-26	CTTNBP2	Down
627.064988088905	-0.988433685367014	0.0929674629636028	-10.632038929082	2.11438584599443e-26	8.31095497229058e-25	RARB	Not Significant
10021.40673409	-0.0984555231754315	0.0580077424363258	-1.69728244955412	0.0896432736824523	0.120250907279639	TOP2B	Not Significant
27259.8948873999	0.173692140481813	0.0669849525475099	2.59300236659301	0.00951421158907012	0.0153704084013301	TM9SF3	Not Significant
3461.48380924418	0.695443783920953	0.0848602682465471	8.19516362946743	2.50252496156215e-16	2.58293327198818e-15	NFKB2	Not Significant
221.970131211383	0.668173815912305	0.132332053606163	5.04922124084067	4.43614743415376e-07	1.38681036418228e-06	UBE2T	Not Significant
13206.8036717497	-1.35397000207821	0.135953502403752	-9.95906672604298	2.30213591971162e-23	6.05196115816496e-22	PPP1R12B	Down
10313.879016361	0.373983079367092	0.0887006926221812	4.21623629208923	2.48413470178213e-05	6.01028696873658e-05	DNAJC10	Not Significant
17016.5232698847	0.446064025602186	0.0688769891087305	6.47624165013981	9.40354067085444e-11	4.76097781372519e-10	GTF3C1	Not Significant
2321.38637929202	-0.384817495445688	0.0812641682921269	-4.73538957615801	2.18634719158797e-06	6.18857229911579e-06	IL4R	Not Significant
4386.1412736009	0.0257734664539806	0.0672874435347942	0.383035304954827	0.70169358708911	0.742553201776143	USP33	Not Significant
215.82664032672	-1.84760807184915	0.166605428369528	-11.0897231256546	1.40722638327468e-28	7.25916402240182e-27	PAK3	Down
440.975204364212	-2.22460602789576	0.236112562703253	-9.42180289954184	4.43407972120913e-21	8.88476918730226e-20	CAPN6	Down
3178.75757890265	0.460620703659684	0.0868700021142036	5.3024138649626	1.14281392567698e-07	3.8716893095426e-07	SNRPA	Not Significant
185.048250380402	0.518819294243752	0.254460303737138	2.038900711129	0.0414599379339663	0.0595159694768786	SPAG6	Not Significant
1211.57429631051	0.653781031962794	0.0928808852984631	7.03891903982113	1.93736889834331e-12	1.23180617862108e-11	EXOSC5	Not Significant
4020.90405398198	-0.197939374220575	0.0496624119391119	-3.98569796535973	6.72820536952689e-05	0.000153035885859289	DYNC1I2	Not Significant
254.615803153098	-0.154583359543285	0.136178390370429	-1.1351533758241	0.256311060753278	0.308430651452228	APBB1IP	Not Significant
566.241677302142	0.11763416191867	0.0776900458231048	1.51414715582116	0.129988520911893	0.167926417027364	LRCH4	Not Significant
773.765618076153	0.227175986410684	0.0731844273984497	3.10415746199439	0.00190821744466053	0.00347058898982312	FAM76B	Not Significant
1129.88551889866	0.357049107973901	0.0816944213945414	4.37054454733868	1.23937065581341e-05	3.14683256185583e-05	SIRT6	Not Significant
709.946472813368	-0.370983383761838	0.0465657690211424	-7.96686904479983	1.62744963841829e-15	1.51513529333789e-14	POLD3	Not Significant
422.510279093425	-0.331662246813295	0.392339344382625	-0.845345366356745	0.397918038544167	0.454367778384972	ACTN2	Not Significant
14664.9421370241	-0.224206729249876	0.0503484623219455	-4.4530998348315	8.46393753178283e-06	2.20244973463461e-05	CAPZB	Not Significant
930.755527871674	0.188733082261699	0.111999524234266	1.68512396416016	0.0919646570193991	0.12300340259455	GPR137B	Not Significant
101.293500304845	-0.689459758235156	0.1633864226769	-4.21981059955377	2.44507647226003e-05	5.92392896872915e-05	NAALAD2	Not Significant
2552.26886429891	-0.343155845746844	0.0973665283567201	-3.52437178913917	0.000424488185324965	0.000856565219624905	JADE1	Not Significant
591.992034939555	0.0768594148640574	0.106886940024923	0.719072085384198	0.472096505735963	0.527514945739934	SLC25A43	Not Significant
2553.60396457298	-0.114282115440204	0.0391805749380564	-2.91680547365323	0.00353636248100147	0.00614995654869758	UBE2A	Not Significant
3826.20963955779	-0.917640983827408	0.103798724812015	-8.84058051280788	9.52225400619346e-19	1.34426036762132e-17	FGFR1	Not Significant
26.8161850845338	0.957542168189236	0.155560071218402	6.15544953592156	7.48648324023119e-10	3.38874920178677e-09	SMC1B	Not Significant
15599.5170595795	-0.807618757793312	0.157623139540744	-5.123732214359	2.99546327743098e-07	9.6046096733903e-07	FBLN1	Not Significant
2668.0761503163	-1.08296480665091	0.20021554879358	-5.40899452203603	6.33795682401613e-08	2.21932212340602e-07	ITGA8	Down
148.411514986999	-0.162488733321485	0.158943581164832	-1.02230446886041	0.306636818800377	0.361754114369376	CST7	Not Significant
2472.12896123497	0.637963492370425	0.176016476778004	3.62445325601557	0.000289573384989697	0.000598407887045981	MAP2	Not Significant
2011.1877594043	0.142687652538601	0.0641666232758692	2.22370517964066	0.0261682865175925	0.0389838867864552	PIAS2	Not Significant
76.4673834565022	-1.16846101199966	0.142694206965349	-8.18856656376669	2.64355714107373e-16	2.71937153065469e-15	AMPH	Down
4983.03108822208	-0.0486421398149731	0.059946900587719	-0.811420429381433	0.417124271027138	0.473355154401779	ARAF	Not Significant
1964.6554725627	0.473972706386447	0.0796357992833133	5.95175424434726	2.6528351505886e-09	1.11639578784647e-08	MCCC1	Not Significant
421.113356285216	-0.268490018864206	0.200378025117694	-1.33991748200186	0.180272173847629	0.225337927848349	LAMP3	Not Significant
203.771444491933	0.774921222637959	0.180734837802266	4.28761400989977	1.80602567424474e-05	4.46399475042351e-05	FAP	Not Significant
3028.45425422019	-0.510703002652686	0.0945854225842983	-5.39938384477298	6.68701627976639e-08	2.33357995433175e-07	NEBL	Not Significant
2493.34670670023	0.546166335373842	0.139276659985966	3.92144911738173	8.80180362809753e-05	0.00019688834552088	ACER3	Not Significant
4600.80062857205	0.0678183871303198	0.0456193949076084	1.4866130352599	0.137117043016679	0.176228882761473	UBE2K	Not Significant
1788.39145912155	-0.325068611121424	0.050461109836737	-6.44196317071024	1.1793790394421e-10	5.91980914992578e-10	PIK3C3	Not Significant
1167.0005787233	0.0780059733667496	0.0983667042061831	0.793011964731927	0.427770851892455	0.484030607084785	N4BP2	Not Significant
201.686412109997	-0.4946915096851	0.0962987476517059	-5.13705029139429	2.7908428872838e-07	8.98723728366772e-07	TIGAR	Not Significant
1091.94298775147	-0.15553890448897	0.0484031771100495	-3.21340279245176	0.001311721914824	0.00244869353130714	TULP3	Not Significant
2620.84746455361	0.322312029048168	0.0791983630869276	4.06968043890503	4.70776666099115e-05	0.000109540715328935	SYNJ2	Not Significant
959.521239632003	-0.365384930092815	0.153099304451493	-2.38658778628601	0.0170055468207127	0.026242614303572	ADCY2	Not Significant
5110.75481721867	-0.308301388810637	0.0389235249061834	-7.9206955062197	2.36185687867374e-15	2.14370528796186e-14	PPP2R5C	Not Significant
587.430696710139	0.432261296067858	0.0605046373705839	7.14426719757542	9.04772552497368e-13	5.9782044647557e-12	ENSG00000078319.10	Not Significant
49.4506087274369	-1.68349227554494	0.233975494774415	-7.19516493455036	6.2385306342443e-13	4.19413346410424e-12	RBFOX1	Down
21182.3241087796	0.0823321762274166	0.0426464114621213	1.93057688571392	0.0535353985978324	0.075239434424164	GNB1	Not Significant
896.721422036506	0.710246700921471	0.105095789345683	6.75808902852723	1.39823609281441e-11	7.89286471663026e-11	HOXA9	Not Significant
454.599802963956	-0.255174059267714	0.178581696788736	-1.4288925676946	0.153035113964507	0.194573555221963	EDN1	Not Significant
1365.25882142279	-0.146972964268024	0.0695692510126421	-2.11261386501511	0.0346338310225747	0.0503842997600493	MLLT10	Not Significant
377.575924428573	-0.186554929114898	0.0775629792951425	-2.40520581868084	0.0161633596866988	0.0250324539558731	ZCWPW1	Not Significant
73.04705989405	-1.59729324406634	0.20831419673367	-7.66771189439614	1.75091622241396e-14	1.42895670211336e-13	ADCYAP1R1	Down
6.17216328149334	-0.479086382469886	0.271719391545539	-1.76316596229972	0.077872502709499	0.105875279128629	FGF20	Not Significant
90.5067408906471	-0.0280225764748894	0.20583884386916	-0.13613842726741	0.89171184973924	0.909566047949415	P2RY10	Not Significant
925.572948496444	-0.56167178063351	0.186109522613301	-3.0179636847522	0.0025447939803736	0.00453025616271689	ITM2A	Not Significant
7200.14557460114	0.349892359903517	0.0458624154304176	7.62917427309019	2.36262075691769e-14	1.89982504394499e-13	NRDC	Not Significant
3511.4018878565	-0.185025826363749	0.066031577253517	-2.8020809748853	0.00507741276354149	0.00859840457396435	VDAC3	Not Significant
5226.62205100929	-0.433986239479535	0.0728259370051281	-5.95922630489431	2.53434933371075e-09	1.07019391977496e-08	PCM1	Not Significant
1596.00583524795	0.0868275897718598	0.0595361153794566	1.45840200050775	0.144729769587721	0.18496004521011	TNRC6C	Not Significant
4738.45960277886	0.402447700870888	0.0803270422047974	5.01011477361297	5.43975835821602e-07	1.68048580241385e-06	CBFA2T2	Not Significant
180.746512043908	-0.477280025853477	0.219355077318148	-2.17583304516466	0.0295677467780647	0.0435655076180275	BRINP1	Not Significant
3113.27229435972	-0.252120807396076	0.0621714557623214	-4.05525018362	5.00806711394974e-05	0.000116043713719362	ITCH	Not Significant
12.3630858401889	0.0134009539704213	0.175473245696108	0.0763703544506703	0.939124454427841	0.950168434442905	PKD2L2	Not Significant
4209.18208674999	-0.615466085793119	0.0899483298661508	-6.84244039560239	7.78553032750814e-12	4.55578499973045e-11	TP53INP2	Not Significant
10547.7943749168	0.271536694355449	0.0619725422274844	4.38156455416515	1.1783012109913e-05	3.00013240869741e-05	SDF4	Not Significant
127.255469516505	0.0577225878599375	0.201573302115231	0.286360283104058	0.774602190997449	0.807074081626154	MYH7B	Not Significant
609.948252593207	0.993169302317728	0.259887267712836	3.82153889668476	0.000132621490626668	0.000288530892870008	BPIFB2	Not Significant
269.409756151301	-0.701543157534767	0.146102319141287	-4.8017249942237	1.57304629760774e-06	4.54353529744525e-06	TP73	Not Significant
6108.43555317576	0.0994437547884064	0.0493455207731473	2.01525393248097	0.0438780491417237	0.0626495279515496	TOLLIP	Not Significant
968.194129122114	0.197797076487192	0.068515503095121	2.88689519235651	0.00389063807105666	0.00671999441081146	UBE2D4	Not Significant
248.238356838464	-0.261823995780919	0.123266560778589	-2.12404722032609	0.0336661952345941	0.0490781681345117	CLUL1	Not Significant
220.826908171988	-0.725525754111938	0.13501133529976	-5.3738136320264	7.7088536241023e-08	2.6693505808424e-07	RUNX1T1	Not Significant
74.6115877642768	-0.582726472906803	0.237531367776691	-2.45326113498676	0.0141567526209848	0.0221661504926473	CDH17	Not Significant
1046.5976076494	0.346295530711178	0.0629818319780599	5.49834007419491	3.83383018941779e-08	1.3840261977819e-07	THOC1	Not Significant
467.950015726485	-0.634441104857845	0.0709240359731932	-8.94536099295931	3.70736000789523e-19	5.54212031313912e-18	FKBP7	Not Significant
485.66183086342	-0.325620385301392	0.105604802174011	-3.08338615856548	0.00204659396671544	0.0037014693969129	OSBPL6	Not Significant
395.179175218757	-0.971273411679795	0.135792871153893	-7.15260973147151	8.51434191076315e-13	5.64092345331821e-12	SLC1A3	Not Significant
13886.5031924385	-0.102793776485025	0.0437539978315574	-2.34935735200146	0.0188058484322129	0.0287968577088202	XRCC5	Not Significant
1129.10691997952	-0.516141251993567	0.145291719132179	-3.55244782755999	0.000381664696278263	0.000775366703816293	LXN	Not Significant
87.3201517755466	0.487299315955802	0.1820806539711	2.67628276441244	0.00744438082923166	0.0122526043266939	SP140	Not Significant
908.142820001985	-0.103074993253018	0.0558915982715292	-1.84419477060336	0.0651547602115678	0.0900318992399527	MKNK1	Not Significant
22027.8168343339	-1.4881213691253	0.147917195781644	-10.0605028459441	8.25754896182725e-24	2.30630249437822e-22	TNS1	Down
1162.26849063475	0.0344533965144778	0.0558746577327982	0.616619374730483	0.53748581206944	0.589970820885071	REXO1	Not Significant
6390.38398327869	-0.0911596220808252	0.0402981450208964	-2.26212948594916	0.0236894043288611	0.0355731406637346	SAR1A	Not Significant
1186.88323619498	0.334825901451439	0.125440435393321	2.66920232221441	0.00760316355625158	0.012495554532803	CDC14A	Not Significant
970.483109359472	-0.234946837238129	0.115501872853589	-2.03413876704795	0.0419376062449409	0.0601244968398891	RAPGEF3	Not Significant
1603.89692949631	-0.375093327218763	0.16427726336537	-2.28329422790855	0.0224130427990482	0.0338319938110164	CEACAM1	Not Significant
780.031310107048	-0.213405024496691	0.0561688358544805	-3.79934925212926	0.00014507652569152	0.000314238819644854	SENP1	Not Significant
4238.53303362587	-0.27123144617385	0.0650119523421746	-4.1720243186405	3.01905405394156e-05	7.22353598320556e-05	CIC	Not Significant
185.699156520424	-0.972680829909325	0.110695130045342	-8.78702459187596	1.53573172964751e-18	2.10168047495587e-17	LIPE	Not Significant
8072.00689346575	-0.401562206059996	0.096533909701973	-4.15980464584653	3.18519912098172e-05	7.59447767159653e-05	FDFT1	Not Significant
1215.96917720678	0.944428523782284	0.12954377661737	7.29041987537398	3.08990526740369e-13	2.15746140536668e-12	PAFAH1B3	Not Significant
2006.95441424709	-0.270583564095846	0.11908559646403	-2.2721770905147	0.0230758163989166	0.0347263382777104	OPHN1	Not Significant
2477.0295223107	0.264632526322084	0.106161593554869	2.49273317647885	0.0126764066185736	0.0200228309960599	KIF22	Not Significant
396.15222751381	0.565449713903247	0.237783126165873	2.37800605543726	0.0174065400678585	0.0268176898697468	SCGN	Not Significant
1086.49683689075	-0.10276725339529	0.0873227614142578	-1.17686673818941	0.239248699862149	0.289883470002365	CARMIL1	Not Significant
3835.53868493563	-0.471006394980636	0.0729908916883943	-6.4529475402412	1.09695339925744e-10	5.52315026440118e-10	PGM1	Not Significant
5161.43741123301	-0.0736075384920705	0.0374665659612539	-1.96461929732743	0.0494583167826752	0.0700052544152385	DDX1	Not Significant
7180.69969389076	-0.226881773330865	0.0473228598378369	-4.79433774941603	1.63213097306639e-06	4.70480491134858e-06	DNM2	Not Significant
1499.43952447871	-0.829266439974737	0.120606917296351	-6.87577842601756	6.16522642603544e-12	3.66694613098932e-11	EPB41L2	Not Significant
452.246560235979	0.335073821041034	0.158155469698588	2.11863567968668	0.0341212679644082	0.0497032867352728	RIMS1	Not Significant
1907.63900286806	-0.202488852211928	0.158577997529615	-1.27690382881844	0.201636202233431	0.248994298512286	MOXD1	Not Significant
2400.47465265041	-0.489187802785112	0.0473816607865692	-10.3244123288261	5.46524430078885e-25	1.7648005415382e-23	STX7	Not Significant
683.835201398713	0.0993807856838059	0.0498379617548753	1.99407805183935	0.0461435253990452	0.0656532662177001	RABL2B	Not Significant
4993.63980781404	0.15525914862606	0.0512999704602683	3.02649586799096	0.00247406202440555	0.00441263918327942	KEAP1	Not Significant
69.9997772704133	0.535756702997088	0.255348196784647	2.0981417129369	0.0358926287009495	0.0520862244524395	DDX43	Not Significant
24.275653003705	-1.65697530077448	0.223808964514266	-7.40352516428743	1.32616016891279e-13	9.6886867922411e-13	PTPRH	Down
21.1717989730434	-0.773311265630222	0.185483140019469	-4.16917281834376	3.05707125559504e-05	7.30668240069661e-05	DCT	Not Significant
4359.62603463156	0.380516591264218	0.0572280244660964	6.64913029611301	2.94829916437113e-11	1.59266408866116e-10	SLC35C2	Not Significant
792.91700477741	-0.641344169142051	0.167219873490851	-3.83533461515949	0.000125393460686739	0.000274041344138724	CRYBG3	Not Significant
227.775271719421	0.981198064168314	0.221989136908906	4.4200273843623	9.86883945990532e-06	2.54584620859603e-05	EPHA6	Not Significant
1403.41942690364	0.935774052743683	0.127429093336724	7.34348827446298	2.08097636148759e-13	1.48491683193729e-12	RFX3	Not Significant
2473.64927091599	-0.212045132651389	0.07852350216828	-2.70040340530106	0.00692554446277564	0.0114599829893112	RIF1	Not Significant
4072.21837837683	-0.0536223775444144	0.0472775688570003	-1.13420336199192	0.256709254107684	0.30887062870906	RAB21	Not Significant
19312.262560985	1.08174662677975	0.187233281001775	5.77753389243601	7.58034556443811e-09	3.00793392934308e-08	SLC4A4	Up
7756.71099454717	-0.380606289025146	0.0732593557710039	-5.19532672679864	2.04360603271246e-07	6.70287523872604e-07	SMARCA2	Not Significant
2829.95682864265	0.111703808670156	0.116903105755591	0.955524730914291	0.339312404951675	0.395355669866508	SESN1	Not Significant
1912.18570031254	-0.274028176741065	0.0692492127131494	-3.95713057238889	7.58554716435477e-05	0.000171285650661754	MID2	Not Significant
400.085997038368	0.116227558110715	0.136871158924189	0.849174939587465	0.395783955727079	0.452329773089666	COL5A3	Not Significant
186.830507306583	0.204684964070162	0.0758202145585567	2.69960940181832	0.00694209269646676	0.0114835047320512	SRCAP	Not Significant
1414.48347774669	0.473862431156955	0.0523447169158552	9.05272698138179	1.39441613552318e-19	2.22206972633762e-18	PUM3	Not Significant
35.2764502705205	0.77775291436738	0.191702558699626	4.05708155197877	4.96897350800967e-05	0.000115226238938918	CHRNA3	Not Significant
1960.39631588413	1.05768252657953	0.184738005369232	5.72531095843309	1.03244454516338e-08	4.02540492446365e-08	KCNN2	Up
1239.23888902136	-0.154778003492223	0.0461854397991382	-3.35122939535398	0.000804536266646173	0.00155144352485076	CNOT4	Not Significant
4435.55710612457	-0.0320560457293394	0.0441596496581847	-0.725912591641179	0.467892356845097	0.523435295864081	PSEN1	Not Significant
676.282172472321	0.211103368453563	0.0516635140188674	4.08612097846206	4.38645124768907e-05	0.00010262719349685	CPOX	Not Significant
2384.86899628017	-0.22610774984381	0.0525950534818406	-4.29903070489088	1.71546707841138e-05	4.25511924711597e-05	CLDND1	Not Significant
366.688469401957	0.38192521892428	0.0827340805806255	4.61629858268732	3.90644797452528e-06	1.06636408765442e-05	MOK	Not Significant
54286.2552438313	-0.30753752951035	0.0724296797089549	-4.24601531783838	2.17605760473182e-05	5.31665906285684e-05	HSP90AA1	Not Significant
286.986402858934	-0.320969183374921	0.077337339595246	-4.15024857403617	3.32114402350943e-05	7.89794818232078e-05	RBL1	Not Significant
3653.8424804767	-0.0371651241507336	0.0430751605628962	-0.862797112420903	0.388249027076891	0.444751189955958	DLGAP4	Not Significant
686.650421913783	-0.882155881258212	0.133331782890505	-6.61624604527081	3.68434956915841e-11	1.96828666729439e-10	IGSF9B	Not Significant
208.357559563968	0.368375724487835	0.109719533257971	3.35743065568566	0.000786704741915763	0.00151896240423566	CROCCP3	Not Significant
286.581851669344	-0.672625146623584	0.120849761196266	-5.56579624126198	2.60958034362087e-08	9.6471355070816e-08	NDC80	Not Significant
491.373352795863	-0.450043750660507	0.0631944333786751	-7.12157268605835	1.06702437131203e-12	7.00325464937418e-12	AP4E1	Not Significant
1488.48565525231	-0.357868346478778	0.0576009721459369	-6.21288726815388	5.20197708060199e-10	2.40872879272286e-09	RSBN1	Not Significant
1326.02718862716	0.277395921681022	0.0986554790809394	2.81176397160303	0.00492706435179544	0.00836278853833749	MAGI3	Not Significant
468.617241112294	-0.0830699037439422	0.292651481637226	-0.283852667614089	0.776523290833111	0.808705145178247	CXCL2	Not Significant
10.6606933021825	2.31566411785603	0.376978690347923	6.14269235143994	8.11343340021106e-10	3.6590751877858e-09	AFP	Up
497.156427338809	-0.905035299631265	0.146835784014328	-6.16358815874849	7.11147564169986e-10	3.2308893951194e-09	COL4A4	Not Significant
613.684626852564	-0.327195253394387	0.1338573909419	-2.44435702124513	0.0145110585939112	0.0226732986894704	TCF7	Not Significant
1655.6975839167	-0.401093228928815	0.0702084609820363	-5.71289020323974	1.11073348643999e-08	4.31560211074409e-08	OSTM1	Not Significant
368.981091848629	1.08879798234792	0.235514844627422	4.62305458524436	3.78130168142941e-06	1.03415259723521e-05	CDH7	Up
14.8841797479058	0.237785567056772	0.149840738784792	1.58692201456835	0.112530308261043	0.147486990788922	IMPG2	Not Significant
5860.7628222029	-0.376300690108764	0.0459950156503446	-8.18133627716126	2.80713313502383e-16	2.87442022140642e-15	PCNP	Not Significant
2289.44815922851	-0.0166626106226518	0.051989377849228	-0.320500288943143	0.74858911136236	0.784488231438767	EXD2	Not Significant
4519.37111661139	-0.271939149829628	0.180237233570314	-1.50878453049236	0.131353855262756	0.169476847705699	ARG2	Not Significant
1031.40556580714	-0.716060241265443	0.144395154262653	-4.95903235064897	7.08451702340773e-07	2.15105658783281e-06	MEF2C	Not Significant
1129.95752799058	-0.29844020586426	0.18336311685358	-1.62759125709328	0.103611584195794	0.136876765849978	PTPRC	Not Significant
25.6249528319242	0.451251176684184	0.579928279791429	0.778115488429839	0.43650093262967	0.492662811260293	CACNA1S	Not Significant
8584.69331522862	-0.343748085339898	0.189839505976034	-1.81072998253216	0.0701826593172449	0.0963411166058649	PKP1	Not Significant
2899.75330669352	0.110386995336952	0.0507661877728951	2.17441963203488	0.0296736350374356	0.0437058220837508	UBA5	Not Significant
2259.35965854925	-0.124767142473641	0.0983264631737493	-1.26890705153474	0.204474217026666	0.252157198624676	STK17B	Not Significant
1436.4387255822	-0.60825654713701	0.105194614528073	-5.78220234815049	7.37289470206975e-09	2.93176223398721e-08	CDC14B	Not Significant
788.383345099724	-0.113785101292505	0.0663190556664106	-1.71572258002062	0.0862128299691262	0.11611762516943	ZNF510	Not Significant
34.2861089883306	-0.872226156663088	0.21791033137852	-4.00268381561034	6.26279753075743e-05	0.000143138023445864	LRP2	Not Significant
1271.23502801259	0.116992829754045	0.0450377380060203	2.5976622036037	0.00938607782474937	0.0151773563091137	ZNF506	Not Significant
550.737642046072	0.527900574694027	0.0810330212249913	6.51463522788186	7.28665120693629e-11	3.73828515618408e-10	JMJD4	Not Significant
574.855007695762	0.0210935750239321	0.0509847721563357	0.413723041837912	0.679076950267195	0.721786930379033	DUSP12	Not Significant
2643.21322789038	0.303181736518555	0.0684678667743782	4.42808796011753	9.50721317097277e-06	2.45936172503108e-05	AACS	Not Significant
4007.33872591758	0.197705658658611	0.0453549735276959	4.35907339991903	1.30614302482251e-05	3.30273921167226e-05	DELE1	Not Significant
3316.89866961319	0.0175993708445462	0.0813804956272537	0.216260305481014	0.828784848550031	0.854839959356379	CADPS2	Not Significant
259.724819142683	-0.129500755377948	0.158290202605879	-0.818122367942047	0.413287317788744	0.469583519023484	PCDHB4	Not Significant
41.807837306132	1.21467994878817	0.342177612756609	3.54985219226534	0.000385447499359882	0.000782341101150644	PCDHA6	Up
259.92350314261	0.612338898668921	0.203315475050139	3.01176729669945	0.00259731620752426	0.00461540857964484	PCDHGA2	Not Significant
962.298879056162	0.174534370491069	0.0685103414946524	2.54756240712494	0.0108478448404602	0.0173472457362946	IFT25	Not Significant
1412.20855962896	0.0375594741336334	0.0672067981866381	0.558864209381438	0.576254397173465	0.62643320949195	PHLPP1	Not Significant
5527.52651273635	-0.316714907054848	0.0922392233404125	-3.43362504133409	0.000595567434199378	0.00117330122385187	ATP8B1	Not Significant
25.3830546346388	-0.576309770560369	0.171664733688705	-3.35718209661772	0.000787412350728301	0.00152020936069208	IL12RB2	Not Significant
981.632384445233	-0.725698980242483	0.115579237554727	-6.27880054926704	3.41194948600722e-10	1.61637329712541e-09	SMARCD3	Not Significant
1363.79668936911	0.0885938276118769	0.0435446973944896	2.03454916242197	0.0418962570890348	0.0600722161839514	WDR70	Not Significant
505.014808015398	-0.189772514294279	0.164015796095671	-1.15703803421216	0.247256821422451	0.298645265458513	FYB1	Not Significant
1041.04456906567	0.62251918531756	0.0827628973146943	7.52171813113935	5.40610377227475e-14	4.14013661439753e-13	STRADB	Not Significant
5821.88593624251	-0.104700963139247	0.0626333552830244	-1.67164863938919	0.0945936275168443	0.126141249004778	BZW1	Not Significant
546.886011727088	-1.55809380164177	0.163387983290368	-9.53615908749406	1.48220427105336e-21	3.15767257952718e-20	PGR	Down
463.899425562016	1.07599728139081	0.238040399633528	4.52022968810064	6.17725737581198e-06	1.63984890483579e-05	C1QTNF3	Up
2136.86079350676	-0.409620253066894	0.0703492970434235	-5.82266305822578	5.79172465127969e-09	2.33204347519863e-08	ME2	Not Significant
1344.26497006268	0.0119359959650345	0.0600948034774327	0.198619435863815	0.842560448892638	0.866579267908888	C5orf22	Not Significant
1895.83932849729	-0.139153960724285	0.0663961397268351	-2.09581402317646	0.0360986918890928	0.0523698138448805	CCNT2	Not Significant
2720.45444442029	-0.441648538410285	0.153661878013586	-2.87415814592112	0.00405106059308924	0.0069740710105334	FAM135A	Not Significant
22.5591658042042	-1.48133952213829	0.32045578330943	-4.62260192916513	3.78956499927074e-06	1.03618220215642e-05	COL19A1	Down
809.868846996347	-1.03170349117613	0.136082420907107	-7.58146044359682	3.41686623398238e-14	2.68697381122948e-13	EPB41L3	Down
6580.79131721172	0.263413609080806	0.0981733115328142	2.68314886162071	0.00729325187090622	0.0120232459401601	COBLL1	Not Significant
3508.99820334387	0.258383758513214	0.0426083163726503	6.06416259805718	1.3264291428761e-09	5.82719433844122e-09	DLG3	Not Significant
45.5280053308114	-0.452433804594408	0.223527618871361	-2.02406220259869	0.0429637520253036	0.0614631443217803	KCNK2	Not Significant
386.420565463612	-0.819731026512087	0.139732218435913	-5.86644251188246	4.45244540478207e-09	1.81988158853933e-08	SERTAD4	Not Significant
596.480873644929	-0.608878693799856	0.112625022027791	-5.40624705626794	6.43590082751231e-08	2.25233644946335e-07	TRAF5	Not Significant
1025.68239763996	0.252374325147985	0.0602221348459355	4.19072365656957	2.78066162834903e-05	6.69284554701714e-05	MRPL22	Not Significant
1407.27571209058	-0.142663959992475	0.0533449533522078	-2.67436657129574	0.0074870562997915	0.0123154293276736	GEMIN5	Not Significant
555.930979398911	0.515889346496483	0.255513593226379	2.0190289682139	0.0434842087297221	0.0621426669766257	OPRK1	Not Significant
15108.784936517	-0.395967086786289	0.0589418683943206	-6.71792560319384	1.84329756128727e-11	1.02523010382085e-10	NFE2L1	Not Significant
63.9569978421312	0.247482366287318	0.157662048867082	1.56970157413062	0.116484554845984	0.152175150333968	SEMA5B	Not Significant
3548.83528245569	0.0950776428645471	0.0678414821511024	1.4014676544475	0.161074273474437	0.203731549969775	GSK3B	Not Significant
8506.93579682096	-0.0165439550926412	0.0568846149621426	-0.29083356024562	0.771178616867062	0.804290299946209	ITGB5	Not Significant
2870.38140195234	-0.684479720353623	0.0784996282662295	-8.71952817448036	2.79363469894625e-18	3.71769472159391e-17	ERC1	Not Significant
5895.6268335017	0.0159810115957168	0.0553948992992423	0.28849247490076	0.772969789935504	0.8058168305365	XPO1	Not Significant
3601.18657240978	-0.318882524847888	0.0614117334176989	-5.19253418038167	2.07450769055847e-07	6.79788736634461e-07	RNF13	Not Significant
45.9360298520274	-2.3402790506662	0.204305661075949	-11.4547929721645	2.22494226333847e-30	1.37901585218404e-28	TRPM3	Down
429.952363216548	-0.162263279755341	0.054689617549701	-2.96698508831003	0.00300735544205324	0.00528601957333824	PALB2	Not Significant
920.066624162175	-0.648089123132133	0.0995672851403535	-6.50905688769724	7.56240821913279e-11	3.8694243426904e-10	DOP1A	Not Significant
1994.53556662253	-0.309024234334711	0.0597967291317216	-5.16791200491896	2.36723708794238e-07	7.69664849179575e-07	LYRM2	Not Significant
1763.8335403963	0.0500604047794204	0.0770476038528496	0.649733441094794	0.515864418844199	0.569438782023254	BCKDHB	Not Significant
3158.0793267919	-0.243138936359537	0.0984536073262891	-2.46957874843265	0.013527224146571	0.0212562026534597	KAT6A	Not Significant
6855.49827627418	0.838769581864495	0.103150696460567	8.13149702954398	4.24020919648686e-16	4.26377554101985e-15	TUT7	Not Significant
1684.19614570638	-0.163024359417054	0.0599214094902331	-2.72063626012713	0.00651564125264145	0.0108436840488668	ULK2	Not Significant
8541.09881428807	0.460167429754412	0.0776544360807189	5.92583570211089	3.10713127528359e-09	1.29473449889294e-08	GRHL2	Not Significant
6388.86023564912	-0.137887848335371	0.0692752349268528	-1.99043494375683	0.0465430437815377	0.0661757850045369	TNPO1	Not Significant
7569.42155851636	0.12615492452553	0.0652826857551232	1.9324407852756	0.0533051241238852	0.0749500505252753	PLOD1	Not Significant
71.1277737890481	1.69892762903381	0.178836317670329	9.49990276676157	2.100863741097e-21	4.39023126227684e-20	P2RX5	Up
681.285200998607	0.0802639350682543	0.0704706061015384	1.13897040920302	0.254715496448124	0.306765674984217	ITGAE	Not Significant
2015.56016561991	-0.290219825916662	0.0583928915660504	-4.97012252918463	6.69106041166101e-07	2.0398988042291e-06	DIS3	Not Significant
968.73959229736	-0.357229454249635	0.0645651186776137	-5.5328552253323	3.15059512105643e-08	1.14951873589434e-07	PIBF1	Not Significant
1069.26604588009	-0.00702590941993624	0.0582967136372294	-0.120519819756175	0.904071380181971	0.920113346600388	TDRD3	Not Significant
409.45501527287	-0.114707677318177	0.0648519414641215	-1.7687624260507	0.0769335295930099	0.104708479496226	NUFIP1	Not Significant
2607.07206894857	-0.261676848801312	0.0859244592205332	-3.04542910336735	0.00232348550217573	0.00416581785678635	PDS5B	Not Significant
3243.11586250437	0.0609547547751293	0.0946028605252744	0.644322533554304	0.519366306527367	0.57276476059575	OXCT1	Not Significant
949.299737772216	-0.301585817011554	0.0695912157142643	-4.33367651241847	1.46639603323924e-05	3.67809794025328e-05	RRAGB	Not Significant
4.67768365305926	-1.20686349534637	0.306109788077287	-3.94258381258185	8.06084669810537e-05	0.000181462122642843	EPYC	Down
2371.14134668024	-0.482812348662447	0.0641450967608872	-7.52687848398171	5.19676913577491e-14	3.98975667253908e-13	CYLD	Not Significant
622.573385277478	0.795564581135329	0.120521657692487	6.60100928220905	4.0836798157085e-11	2.16932265857779e-10	SLC27A5	Not Significant
539.61401455928	0.079545559121476	0.046661295365796	1.70474391029841	0.0882421965435288	0.118608512285762	ZNF324	Not Significant
382.385770223318	-0.398751479093615	0.114590192636646	-3.47980459687347	0.000501779612537743	0.000999254544035585	ZNF671	Not Significant
290.290320082259	-0.0915857707341012	0.0473123060439008	-1.93577059315433	0.05289580406411	0.0744425849234438	ZNF416	Not Significant
709.070049514775	0.126134054471698	0.05791196655684	2.17803093161926	0.0294037339845493	0.0433498069756633	ZNF586	Not Significant
446.537755502342	0.388191246740828	0.0544856214256185	7.12465484624729	1.04341826786414e-12	6.85380403071674e-12	ZNF446	Not Significant
1981.91651137177	0.00473949758271703	0.056464529557267	0.0839376086169314	0.933106037702709	0.944906278042811	ZNF264	Not Significant
46670.548714111	0.441907019360438	0.0963965474486897	4.5842618958491	4.55592913203912e-06	1.23190321124126e-05	RPS5	Not Significant
12791.3635684211	0.316025913552053	0.132444039201335	2.38610899711119	0.0170277035162712	0.0262735105487784	FAT1	Not Significant
4377.83684614797	-0.095765212542635	0.0347349546409188	-2.7570271368606	0.00583295105071944	0.00978294550841814	YTHDC1	Not Significant
3223.16240077587	-0.235100174432947	0.0644826345766709	-3.64594554760956	0.000266410389215492	0.000553656590965913	CHMP2B	Not Significant
2959.73863937364	0.342429223471547	0.0542503105331754	6.31202328809056	2.75410769713283e-10	1.32074788531768e-09	SMAP2	Not Significant
2739.98665073153	-0.0299726410661184	0.0501218415960329	-0.597995606539938	0.549842864613042	0.601789588411552	PPIE	Not Significant
6075.40632820241	0.396144154097611	0.0832095477461113	4.76080167273982	1.92825467939901e-06	5.49914634229162e-06	ZMPSTE24	Not Significant
7786.07240663307	0.00823546782258338	0.0417163179024681	0.19741598100383	0.843502024671457	0.867402658770723	STARD7	Not Significant
1739.5727978564	0.462969077259097	0.0634688695903945	7.29442765007372	2.99931346211057e-13	2.09662235933786e-12	NOA1	Not Significant
2354.37700971033	-0.199613903051466	0.0636897576421314	-3.13416019217852	0.00172346740371336	0.00315838526370528	REST	Not Significant
11.4398903922248	0.290403173345869	0.148637944154651	1.95376204237404	0.0507293651729051	0.0716641841453958	HAL	Not Significant
2024.36995844716	-0.488680799349974	0.0703308989437302	-6.94830873327744	3.69691276839195e-12	2.25610703321063e-11	SSH1	Not Significant
6283.69089571334	-2.11096735217922	0.166749908103485	-12.6594813525724	9.9152233121791e-37	1.15082068311075e-34	GSTP1	Down
60633.3887756414	0.239648171778198	0.0722405589497012	3.31736319959895	0.000908714039266534	0.00173803479597298	APLP2	Not Significant
2098.56409935605	0.74010143170204	0.123058254641086	6.01423637821479	1.80736624120625e-09	7.78710072937265e-09	FAM234B	Not Significant
365.260539487689	3.14426257399386	0.323263197225631	9.72663328513462	2.32149434667558e-22	5.48202398217845e-21	SLCO1A2	Up
5856.80707423485	0.128775421977611	0.0770669261657315	1.67095573139482	0.0947304221005889	0.126303807434684	WBP11	Not Significant
13872.1366691888	0.450475716760736	0.0658998311069597	6.83576435923765	8.15689278273339e-12	4.76063813595678e-11	EIF3I	Not Significant
1412.86146463875	2.21723211909776	0.26718080711314	8.2986204849619	1.0532724948063e-16	1.13920101130567e-15	NKAIN1	Up
3836.58149671679	-0.231221524606921	0.123415332245279	-1.87352349501749	0.0609961314467265	0.0847422963343771	COL16A1	Not Significant
4874.76666051406	0.126790649708596	0.0356130400502578	3.56023101452913	0.000370528684324024	0.00075411321807088	TXLNA	Not Significant
38.2050067134132	-1.37907210741218	0.234844695428235	-5.87227275837538	4.29860717198535e-09	1.76168434500119e-08	APOB	Down
4166.12863978091	-0.168423053767312	0.0817989926097956	-2.05898689450538	0.0394954939613682	0.0568585375856205	NCOA1	Not Significant
2423.79620728045	0.0308161465018811	0.0440497761555385	0.699575552735392	0.484192414475827	0.53912116161782	AGBL5	Not Significant
105.435865335872	-0.470629490609678	0.117290487453621	-4.01251201889476	6.00760192497114e-05	0.000137522609513294	EFR3B	Not Significant
558.2028528474	-0.580203540956821	0.0968456910262486	-5.99101038785056	2.08541317505582e-09	8.91481525111596e-09	KIF3C	Not Significant
7665.91338537	-0.043529228915733	0.0577724390806739	-0.753460120576673	0.451173466926727	0.507106446519233	RAB10	Not Significant
17.0704385281584	0.157234052103874	0.205022511000424	0.766911161787249	0.443134336857064	0.499096603318758	GCKR	Not Significant
12236.9614215835	-0.0787787584734755	0.0393491694741364	-2.0020437413617	0.0452800273202235	0.0645104714400683	HADHA	Not Significant
1369.14306338002	0.0781278485182321	0.0691507511284439	1.12981923179856	0.258552402756263	0.310793376757235	MAPRE3	Not Significant
2255.33195358258	0.310845529942265	0.0633066009340727	4.91015984677456	9.10021823377059e-07	2.72210029005785e-06	CAD	Not Significant
10078.6352739658	-0.577526881416914	0.0718460531979642	-8.03839397865878	9.10235665394989e-16	8.73528033647001e-15	CD59	Not Significant
2995.75392037333	-0.806780603873978	0.0933295298663157	-8.64443017156094	5.4074471559857e-18	6.90480771770545e-17	CD82	Not Significant
957.221571232634	-0.245059546421964	0.0766226410279186	-3.1982654621977	0.00138256944943223	0.00257275231586852	BCORL1	Not Significant
4811.38779709788	-0.267425854600821	0.0830331495517715	-3.22071192101511	0.00127872613151936	0.0023919975058663	ATRX	Not Significant
773.13271675579	0.147944136340012	0.0690446775201498	2.14273049934712	0.0321347448684122	0.0469848197891825	AK6	Not Significant
145.030672905613	-0.562496001180887	0.203147984086429	-2.76889777523746	0.00562462798046905	0.00945740030664354	FCN1	Not Significant
761.80532275923	-0.173373774258369	0.0478369122953299	-3.62426766150822	0.000289781384099966	0.000598787431740323	MYNN	Not Significant
711.135610534625	-1.4937244842282	0.137033031433749	-10.9004702632618	1.14663126366849e-27	5.37409692834795e-26	MECOM	Down
4730.13100464885	-0.0976967960408225	0.0712491951754141	-1.37119859108998	0.170313057291895	0.21421679127559	SCAMP1	Not Significant
2225.14782149212	0.350711022193496	0.0732776655629022	4.78605615366448	1.70090486364841e-06	4.89102081043974e-06	PREP	Not Significant
586.641357695787	-0.258826595626009	0.08242740571734	-3.14005509907199	0.00168916061427064	0.0031008270721235	HACE1	Not Significant
1663.60933327832	0.338925635911145	0.0598299327124611	5.66481726696904	1.47181299500304e-08	5.62351406134238e-08	SEH1L	Not Significant
674.992739891602	-0.539620124859687	0.0695397659719521	-7.75987835618164	8.50108839837395e-15	7.20460258033503e-14	WDR47	Not Significant
2266.56154137292	0.0231271370568056	0.0666074417442719	0.347215513029285	0.72842941727278	0.766536383705997	WDFY1	Not Significant
442.500440809999	0.687468887007316	0.143732478725842	4.78297524054118	1.72719407544513e-06	4.9613982512728e-06	OVGP1	Not Significant
1053.19535165758	-0.581137386461304	0.0886514581634723	-6.55530544562158	5.55281005508171e-11	2.89798199683573e-10	SLC25A24	Not Significant
2022.72293671839	-0.0581672236143802	0.0536773894377379	-1.08364479390061	0.278522321817755	0.332185558172055	MAP3K4	Not Significant
173.634104383034	0.462326952409146	0.106559220088897	4.33868558744564	1.43337413423102e-05	3.6015116866015e-05	PILRA	Not Significant
1239.52223202782	0.187012283299771	0.0839423676181173	2.22786524381293	0.0258895024939007	0.0385966130484654	IGSF9	Not Significant
573.994377414468	-0.176599648491416	0.131031232687443	-1.34776758845481	0.177733145596562	0.222605201086684	ABCB1	Not Significant
1523.57871285228	0.157129899282265	0.0594896158669758	2.64129961157627	0.0082588647417661	0.0134804395247693	ZNF213	Not Significant
2760.600933765	-3.93241524589385	0.162464750172362	-24.2047289748815	1.98374326942294e-129	9.76239737748419e-126	AKR1B1	Down
9000.38828076958	0.111920000122619	0.081810642322122	1.36803717640969	0.17130043962012	0.215326621573062	CPNE3	Not Significant
2916.0917342459	0.0498601026579688	0.051623828774635	0.965835038614323	0.334126732485667	0.390162482040238	RRN3	Not Significant
13496.0026478601	0.277684954306061	0.0423904481005096	6.55064918511023	5.72874941174015e-11	2.98331445556144e-10	CTTN	Not Significant
306.233379229814	0.48134124986253	0.211922636229967	2.27130644666106	0.023128433250818	0.0347944624950861	WNT11	Not Significant
1796.82960850583	0.131086783036701	0.0454116823296708	2.8866312876291	0.00389390253583972	0.00672516079152608	MTIF2	Not Significant
2410.06125684485	-0.474567857543906	0.0796500098986675	-5.95816445155075	2.55086759673729e-09	1.07679958972925e-08	DDHD2	Not Significant
3729.19219452018	0.292969560100155	0.0928475708383594	3.15538206820933	0.00160288051755123	0.0029532368412479	TTC39A	Not Significant
5717.93219454326	-0.0382873330339132	0.0549932587197595	-0.696218662527745	0.486291901901789	0.541042617932511	EPS15	Not Significant
72.6388830856589	0.575826556918689	0.126943696558788	4.53607837591227	5.73098897668619e-06	1.52963135654996e-05	ORC1	Not Significant
4357.70687326866	0.371529953161498	0.0764934507174764	4.85701651156672	1.19167660521185e-06	3.50536695132608e-06	MGST2	Not Significant
1661.30451115608	0.157284235992077	0.0674093765724536	2.33326940537751	0.0196340101308834	0.0299605862499546	CHERP	Not Significant
2166.16447658034	0.0152505249463089	0.0439720175986996	0.346823406774037	0.728723991274678	0.766776511019127	ATG16L1	Not Significant
3141.67994739328	0.207918373887472	0.0520729422519963	3.99282938308524	6.52895474762343e-05	0.000148820250597519	USP40	Not Significant
6532.43063501738	0.196197832760557	0.0617549406050527	3.17703864400615	0.00148787208978916	0.0027549537693846	POMGNT1	Not Significant
53.9654374109561	0.939276518493547	0.165416255044134	5.67826008540058	1.36071711780113e-08	5.21848587914817e-08	RAD54L	Not Significant
4421.11567771788	0.627684114174074	0.0790658390585637	7.93875233157459	2.04225100515555e-15	1.87366249936083e-14	MAST2	Not Significant
10186.6887403818	0.00913520695072874	0.0626872458447803	0.145726723636071	0.884137124157862	0.902962606442882	DNAJA1	Not Significant
7887.4854233688	-0.346509320612575	0.0772615735112321	-4.4848856276814	7.29530553364993e-06	1.9147550715839e-05	B4GALT1	Not Significant
4478.13180143536	-0.130662616327106	0.0519908828884568	-2.51318325575341	0.0119647165596568	0.018987669504477	CHMP5	Not Significant
2810.19765244074	-0.0482875252150449	0.0444293351186723	-1.08683879887167	0.277108057540085	0.330724136295202	NFX1	Not Significant
8.15275114926567	-0.883054485003533	0.216403906045456	-4.08058477843761	4.49225406131399e-05	0.00010489315186249	AQP6	Not Significant
556.131242782765	-0.221313865984849	0.0769993259888334	-2.87423121102312	0.00405012346754832	0.00697294556692513	DIMT1	Not Significant
988.260845615363	-0.308744358068117	0.0602620032527378	-5.12336698754021	3.00127389863477e-07	9.61955784157967e-07	IPO11	Not Significant
28021.5191176276	1.61869288306274	0.192524249187264	8.40773507698908	4.18003986058387e-17	4.77502603572547e-16	FOLH1	Up
13227.0278322194	0.564606856621248	0.05842501273222	9.66378662524247	4.29681392902835e-22	9.78051836611209e-21	EIF2AK1	Not Significant
11.4249741848787	0.710690148501191	0.172008247300799	4.13172135437422	3.60056731233835e-05	8.52782359104797e-05	NME8	Not Significant
2798.54080292793	-0.465814772817018	0.0993044072654396	-4.69077642819921	2.7217024420138e-06	7.60247590965961e-06	EPDR1	Not Significant
301.028316945707	0.612276318911855	0.120811595577448	5.06802609455935	4.01962310060266e-07	1.26430839848433e-06	SNX10	Not Significant
2919.3708761706	0.0847825730770214	0.0371533093785954	2.28196557709247	0.0224913726370713	0.033939820624787	SEPHS1	Not Significant
3254.56994998441	0.348424784505337	0.099111628766475	3.51547834337673	0.000438962559680313	0.000883526604784768	MRPL28	Not Significant
6.71653123043306	2.84810354334852	0.34858273105799	8.17052392327122	3.07053048103451e-16	3.13369859047429e-15	HBQ1	Up
3017.97608686101	-0.233272602628977	0.10584562722746	-2.20389456550416	0.0275317598412378	0.0408444762241347	ITPKC	Not Significant
242.614381772756	-1.52097621677118	0.246028427572349	-6.18211574889619	6.32481215294087e-10	2.89594953173173e-09	CEACAM6	Down
530.757076206906	-1.89888640411105	0.212674833948618	-8.92859003980613	4.31472641945017e-19	6.39952732230205e-18	FAT2	Down
2267.00388214477	-0.0538990828733615	0.0316424407965245	-1.70337943333631	0.0884970840153032	0.118867955018808	RBM22	Not Significant
21060.984856936	0.154688477103713	0.0600495499707765	2.57601392814757	0.00999466202089317	0.0160874372791324	TMED2	Not Significant
1582.47912667772	0.413414270684286	0.126045891951197	3.27987103970318	0.0010385454700505	0.00197148972659023	ERO1B	Not Significant
3338.78188804911	-0.106451413530263	0.0384105780431069	-2.771408787725	0.00558143071769698	0.00939118464439632	ZFAND6	Not Significant
33.0074631834126	-1.07587874721962	0.247681728588356	-4.34379537542601	1.40041966195381e-05	3.52410781366695e-05	HSD17B2	Down
929.391719490744	-0.165464701139731	0.0681948608901258	-2.42635147252994	0.0152514917430049	0.0237337595388552	TXLNG	Not Significant
43.3888528678875	1.16589122687702	0.17240405692297	6.7625509961053	1.35582931313035e-11	7.66755598227656e-11	PPEF1	Up
931.756196745281	0.458863949476498	0.149078020031474	3.07801209983618	0.0020838645371878	0.0037627923095357	LAT2	Not Significant
13963.7815935233	-0.12249935293157	0.0688421509573471	-1.77942367035376	0.0751703286343806	0.102467514618446	HUWE1	Not Significant
913.362829476273	0.00551050693352755	0.0526363201428154	0.104690200959645	0.916621637733849	0.931191611332277	ZW10	Not Significant
452.440805885269	-0.155715384571751	0.0477299678546923	-3.26242383078502	0.00110463853830481	0.00208777447373287	ALG9	Not Significant
48.6284593717177	-0.481195444727873	0.31140509276648	-1.54523948357106	0.122288347235296	0.15896386877657	MYBPC2	Not Significant
117.154198772816	1.96718939648814	0.196126909394568	10.0301860798232	1.12304754901041e-23	3.09101879093402e-22	NOX4	Up
1852.92634644678	0.095007882708429	0.0811641114713649	1.17056517943831	0.241773600523083	0.292553784827686	ACOX3	Not Significant
2673.57036022624	-0.0926311831331655	0.0761492900015756	-1.21644184904743	0.223816650251411	0.273222677583337	MTMR2	Not Significant
5198.43603164568	-0.536500425081103	0.140081274568998	-3.82992249843391	0.000128183623873421	0.000279716765610979	PPP1R15A	Not Significant
829.026853043185	0.452995893390146	0.142752933383893	3.17328605901178	0.00150723939236828	0.00278787735763466	HSD17B14	Not Significant
2114.09098886119	-0.950004006390436	0.124121581601711	-7.65381808812965	1.95098214350639e-14	1.57914034944468e-13	TRIP6	Not Significant
405.443953192983	0.173448091160069	0.174521097884948	0.993851707685305	0.320295068153053	0.375867056799601	ACHE	Not Significant
74512.5246858979	0.355993551394631	0.0782038101118785	4.55212541288393	5.310666077931e-06	1.42486369549199e-05	FTL	Not Significant
6529.80470337639	0.331731298974361	0.0528239078039926	6.27994619794651	3.38690214422857e-10	1.60605346234127e-09	SRRT	Not Significant
2604.99705154479	0.634743078035397	0.084342803738505	7.52575264160465	5.24174929326185e-14	4.02177995353917e-13	BAX	Not Significant
1347.70715987411	-0.00364515207267488	0.0537915168094516	-0.0677644411029955	0.945973150557411	0.95568300799046	NLK	Not Significant
3441.68376039296	-0.0281067875871747	0.0627629855197721	-0.447824260659498	0.654280032983859	0.698599023284914	PIGS	Not Significant
717.547914893311	0.717762830951246	0.161318909119978	4.44934096608244	8.61341815917068e-06	2.23992567347869e-05	ADAMTS2	Not Significant
211.933636093799	-0.919972105532202	0.297911503228632	-3.088071778236	0.00201459805094185	0.00364896574467981	TMPRSS11E	Not Significant
3077.12261923516	-0.0223086685594541	0.0497320260228219	-0.448577513194751	0.653736458275662	0.698170108174086	ATXN7L3	Not Significant
926.476352636197	-0.0975925760608673	0.0407502114460071	-2.3948974151993	0.0166250159315419	0.0257021325717216	PGS1	Not Significant
6471.74426376044	0.254117402927378	0.0789556230090142	3.21848391847109	0.00128870196927715	0.00240992557045399	PSMC5	Not Significant
1061.38719818375	-0.110136552778264	0.038782148469535	-2.83987754997073	0.00451308539822458	0.00770317559022712	UIMC1	Not Significant
47.8739912488847	0.767864782405201	0.154760677137129	4.96162718210919	6.99050743404143e-07	2.12434760926298e-06	CETP	Not Significant
5199.0008293849	-0.643707691700479	0.137927872603383	-4.66698774910774	3.05647546451675e-06	8.475054685587e-06	MMP2	Not Significant
41.2613238168207	0.490659423003376	0.224814931520518	2.1825037139875	0.0290723774549159	0.0429075647586169	MT3	Not Significant
887.22346028956	-1.88149497787989	0.124627535776029	-15.0969443964708	1.69613229352291e-51	5.0283170137861e-49	LPCAT2	Down
651.42799157509	-2.5363086309968	0.16433958518599	-15.433339618853	9.76820289980698e-54	3.16258421779803e-51	GNAO1	Down
1360.03900370264	-0.238983093571938	0.0440363830061957	-5.4269464760154	5.73263097804209e-08	2.01971818221225e-07	OGFOD1	Not Significant
1629.02977421483	0.0858829606960495	0.0665403949885108	1.2906890725683	0.196811515329181	0.243696867259955	SH3BP2	Not Significant
1397.76163424214	0.309912533256555	0.0520564866440805	5.95338935136906	2.62645449299403e-09	1.10661882285293e-08	NOP14	Not Significant
14862.5757528303	-0.380567829758665	0.0375892408776796	-10.124381894199	4.30691282644181e-24	1.24824378100621e-22	ADD1	Not Significant
627.208521218387	0.217653490733903	0.074561195285581	2.91912555720514	0.00351014811880839	0.0061086855231204	L2HGDH	Not Significant
4381.86493881102	0.0628753234084724	0.101270483352699	0.620865244510525	0.534688290546296	0.587450441024387	TXNDC16	Not Significant
6492.56118498243	0.299163751132185	0.0552075311338524	5.41889385357323	5.99689069484291e-08	2.10799274910435e-07	RTRAF	Not Significant
364.625241501423	-0.952891786395715	0.158925400275059	-5.99584323680483	2.02432232320357e-09	8.66721334343952e-09	NID2	Not Significant
2048.26705119204	0.194410513440736	0.0601622685469763	3.23143588392008	0.00123169953363614	0.00230911990283055	GMCL1	Not Significant
11965.1359723526	0.0567941262733	0.0375872109251965	1.51099602432135	0.130789463801978	0.168837183060253	SF3B2	Not Significant
1766.15994320646	-0.659509246288439	0.0637643964075849	-10.3429073816182	4.50653922491176e-25	1.47066185899441e-23	KLHL42	Not Significant
53311.4426118975	0.0209753068740852	0.0624495813397542	0.335875860559736	0.736964481128699	0.774152494136474	GNAS	Not Significant
3827.33111791721	-0.203623235239394	0.0473718536811638	-4.29840125340841	1.72034514214187e-05	4.26506927632672e-05	DNM1L	Not Significant
63.6987398884347	-0.504449316191226	0.155308061608232	-3.24805622430413	0.00116196307634579	0.00218721415671394	PTHLH	Not Significant
13.5293842773679	-0.638569785739975	0.229208119275005	-2.7859823978304	0.00533657694852502	0.00900506188420015	PHACTR3	Not Significant
2297.53345603989	-0.0326194290234603	0.0595346975337486	-0.547906185379866	0.583756321476489	0.633608647827547	ERGIC2	Not Significant
1297.63541630007	0.0574853543873317	0.0755680893444528	0.760709379924947	0.44683067102354	0.502868436297348	TFAP2C	Not Significant
205.272538991221	0.939702752270815	0.133844488477036	7.02085504575739	2.20514541623585e-12	1.39234816812675e-11	AURKA	Not Significant
65.0568400248381	-0.268941038142434	0.131856302885261	-2.03965250244018	0.0413849488199942	0.059415254721091	CASS4	Not Significant
593.579999372358	-0.224662549489524	0.0909716846923833	-2.46958765520514	0.0135268873917027	0.0212562026534597	PIR	Not Significant
327.540388767355	0.0107772556237074	0.0804627968853773	0.133940852678289	0.893449345555141	0.91114947764961	AAMDC	Not Significant
411.285862284877	-0.446718372332023	0.104141922803622	-4.28951531050937	1.79063469625539e-05	4.42817661668945e-05	RFX2	Not Significant
1037.55476810719	0.167253463658781	0.0410919918332279	4.07022040541574	4.69686802194338e-05	0.000109297460325268	METTL2A	Not Significant
1292.2678755531	-0.381915501785796	0.155976466636121	-2.4485456686025	0.0143434245431094	0.0224256134393029	SULT2B1	Not Significant
915.441762939892	0.627606106785046	0.0704553526580763	8.90785558665575	5.20291087825009e-19	7.61134512902627e-18	ALG6	Not Significant
2869.74860768817	0.180417800426542	0.0455803652590221	3.95823507339775	7.55056277821592e-05	0.000170573951267702	CNOT3	Not Significant
22.4992175001454	0.461121180305344	0.152934870264364	3.0151474252291	0.00256854374189179	0.00456856927229937	GP6	Not Significant
1065.13278769927	-0.285417994764006	0.0673331094902019	-4.23889520215221	2.24622478436888e-05	5.47721802043213e-05	PTPN4	Not Significant
3137.0165853661	-0.248640942069765	0.0547781183537017	-4.5390559139745	5.65066521811605e-06	1.50933856227707e-05	DDX18	Not Significant
8114.37215872867	0.112998929042289	0.0450294624183626	2.50944432763667	0.0120921274865379	0.0191774984810669	KHSRP	Not Significant
4412.05614520358	-0.245641384784093	0.0523305941010203	-4.69403011763828	2.67874569167934e-06	7.49439641722135e-06	GNA11	Not Significant
3223.36622654768	-0.0394817704572803	0.0799729695510818	-0.49368893863647	0.621525878318264	0.668352014421009	ASAP3	Not Significant
1952.71465810762	0.182377712392224	0.0661671976683541	2.75631610252477	0.00584564734672599	0.00980357133407441	EDEM2	Not Significant
119.859867565645	0.563401293420446	0.135789786254033	4.14906974200876	3.33829103032393e-05	7.93642406687446e-05	DNMT3B	Not Significant
65.9091491454762	-0.0182012437620163	0.137744016039044	-0.132138181283005	0.894874996383348	0.912452103472926	REM1	Not Significant
516.634322378416	1.50388644387675	0.173453487444258	8.67025775056868	4.31143294657826e-18	5.58564148461853e-17	TPX2	Up
101.886105104633	0.200923024761376	0.168242185106455	1.19424878269527	0.23238066582176	0.282354385620968	FER1L4	Not Significant
1202.46873596431	-0.126132149343647	0.0745436600951377	-1.69205736856319	0.0906350358259094	0.121442261573313	PDRG1	Not Significant
2683.06085435784	-0.664445886445517	0.0633520729119082	-10.4881475207518	9.79295388362068e-26	3.51261549942231e-24	EPB41L1	Not Significant
152.985495510565	-0.718317043007046	0.261894382915294	-2.74277376632157	0.00609226425981751	0.0101845406873476	SLC15A1	Not Significant
2627.93558974954	-0.295951051941323	0.0892722178438733	-3.31515290074799	0.000915930105539092	0.00175047581956465	DOCK9	Not Significant
4351.58352616199	0.517040536940961	0.0825159289824721	6.26594820317408	3.70563504607217e-10	1.74977654852527e-09	ANKRD10	Not Significant
505.809439038668	-0.279251308827416	0.0614647664998328	-4.5432745413289	5.53870397732567e-06	1.48200685152322e-05	TGDS	Not Significant
200.494969641832	-1.41059866363226	0.15225576436915	-9.26466508165965	1.95690503925101e-20	3.54055922028017e-19	DOCK3	Down
440.973166694037	-0.797732052494634	0.0900724379486845	-8.85656112638045	8.25206456283797e-19	1.17370115972943e-17	C3orf18	Not Significant
2290.6244581102	-0.258090957032977	0.0569363816442682	-4.53297082778282	5.81598499622786e-06	1.55046724612332e-05	COQ9	Not Significant
95.1370275805109	-1.78967521382048	0.237320834656192	-7.5411634903998	4.65796701432491e-14	3.59404002365879e-13	TMEM40	Down
499.191020496936	0.918077429901157	0.0855139861150104	10.7359915215086	6.89745193156607e-27	2.91612890426314e-25	KIF9	Not Significant
1145.85433408117	0.552028997655361	0.169685652378798	3.25324498516255	0.00114095084119455	0.00215095283469453	ARHGAP28	Not Significant
90.4379794613501	0.982628265765104	0.127482852711802	7.70792498648043	1.27879872779607e-14	1.0605366193512e-13	CRLS1	Not Significant
3743.08200811734	0.135587859217462	0.0558113511697028	2.42939574792208	0.0151240137699721	0.0235547492134903	PPP1R13B	Not Significant
4081.00082421502	-0.0535459803013613	0.0642861010338699	-0.832932460364176	0.404882821379004	0.461293082504596	ATRN	Not Significant
2271.54652227386	0.587405111491838	0.131464049427545	4.46818057141605	7.88877022486633e-06	2.05994890219227e-05	SMOX	Not Significant
198.616001336863	0.817985314692894	0.170200953160509	4.8059972609054	1.5398200666236e-06	4.45331600368364e-06	SIGLEC1	Not Significant
10548.795593162	0.0657571964934014	0.0882037106376875	0.745515081145631	0.455960397588906	0.51180883824062	FKBP1A	Not Significant
4062.63091123771	-0.0986446397199905	0.0421485385882113	-2.34040474531615	0.019262851508582	0.0294398586472154	NSFL1C	Not Significant
260.354539758624	-1.07757841448083	0.142015186163616	-7.58776891113149	3.25460678982598e-14	2.57005310238954e-13	SLC4A11	Down
1138.22969633962	-1.19139260825546	0.097908291678996	-12.1684546612414	4.57665033649829e-34	4.06545336389447e-32	DNAAF9	Down
573.236470603109	0.139287504144815	0.0438818601984664	3.17414766636724	0.00150277215924676	0.00278045054142611	ZNF343	Not Significant
2128.60083849014	-0.391378001914718	0.111561914600838	-3.50816856554537	0.000451203058758144	0.000905718915304527	EBF4	Not Significant
522.523719664682	-1.05425260821733	0.184424060989452	-5.71645913532739	1.08766611054068e-08	4.23199119480771e-08	CPXM1	Down
6302.74993184231	0.192282429557158	0.0631388891927977	3.04538822293839	0.00232380138091487	0.00416608063962049	MAVS	Not Significant
1205.82133180587	-0.630358832497373	0.101599263480095	-6.2043641942431	5.49184737127591e-10	2.53436602433637e-09	LZTS3	Not Significant
4207.01590356365	-0.0298417750931638	0.0570864590782295	-0.522746997712181	0.601150328033994	0.649736667469229	XRN2	Not Significant
1071.40279771857	-0.193219992492983	0.0553433683325792	-3.49129441005201	0.000480686250112062	0.000960435718250703	KIZ	Not Significant
6925.07871825077	0.0913251986632512	0.0686687967812426	1.32993736520803	0.183538909035746	0.228944458873242	DYNLL1	Not Significant
1329.89206923449	-0.372439757601542	0.165745466982806	-2.24705848299416	0.0246362897693052	0.0368533373495972	TESC	Not Significant
3308.59696090804	-0.117883119998892	0.0419792010665742	-2.80813157477539	0.00498298631400232	0.00845234926642882	SNX5	Not Significant
47658.2096401857	0.538114958243831	0.0832908168340594	6.46067572270206	1.04236473104901e-10	5.26121570711628e-10	RPL6	Not Significant
61.2682851849512	0.523930317153272	0.190907694770872	2.74441696958363	0.00606184869632069	0.0101386154029238	SIRPG	Not Significant
1933.34434242461	0.286749600306318	0.042368676774291	6.76796213943399	1.30608921152364e-11	7.39646286277349e-11	MAPKAPK5	Not Significant
98.597462974378	-0.765828366163023	0.137569318833073	-5.56685438773074	2.59378964929382e-08	9.59020106844833e-08	P2RX7	Not Significant
893.927875691795	-0.034729929556881	0.061440740462232	-0.565258968163473	0.571897633166677	0.622387221331097	ESF1	Not Significant
1407.94355660538	-0.331905888374339	0.0652849575932394	-5.08395655921678	3.69652516796316e-07	1.16892411047842e-06	RBBP9	Not Significant
7450.33203916343	0.492488295096686	0.0549373970257895	8.96453639522627	3.11588843252747e-19	4.70654086990613e-18	ANAPC5	Not Significant
2886.18078920922	0.115821748259163	0.077359035025506	1.49719742782437	0.134341894471226	0.173023640688773	SLC23A2	Not Significant
1978.26058636017	0.324340927396928	0.0635185220010313	5.10624172570738	3.28629254659453e-07	1.04766666503031e-06	SLC8B1	Not Significant
7265.04779985665	-0.0964383613175975	0.0530525015400643	-1.81779102809636	0.0690960784416688	0.0950191754393172	TMEM230	Not Significant
226.025414187896	0.050782308248801	0.0773263893886133	0.656726748142711	0.511356632246321	0.565579237337752	DZANK1	Not Significant
831.919412977842	-0.241201230361125	0.0646771927526485	-3.72930889693334	0.000192005660503037	0.000407248623596045	KDM2B	Not Significant
26.0922024236521	0.475091982341678	0.184308220344608	2.57770370444347	0.00994592396945533	0.0160152742093068	CFAP61	Not Significant
493.304622486301	-0.129459961216035	0.0453910633741722	-2.85210240942931	0.00434311059806327	0.00743626604800952	TASP1	Not Significant
1031.8517519708	0.482957721590131	0.168373600791262	2.86836962160635	0.0041259320912448	0.00709452725626622	OAS1	Not Significant
6698.98288743629	0.198269253480183	0.0615808220920266	3.21965908775769	0.00128343125439342	0.0024006164534857	GCN1	Not Significant
99856.6094104086	0.582301738535257	0.0936883360548858	6.21530665454582	5.12245122633088e-10	2.37637697728314e-09	RPLP0	Not Significant
2759.61731877111	0.269085804002033	0.0694618357086884	3.87386542921979	0.00010712257992781	0.000236612046831569	PXN	Not Significant
81.1455977442879	0.195998348446111	0.0903076487027991	2.17034051114693	0.0299810598095292	0.0441269265266943	SIRT4	Not Significant
5.89590323658235	0.157198479779786	0.25642721227149	0.613033532546278	0.53985416771859	0.592279813219352	RPH3A	Not Significant
1503.42689722322	-0.162851655551896	0.106126861241037	-1.53449987729332	0.124906723422147	0.161931234801125	KIF16B	Not Significant
834.808754779493	-0.604890529622332	0.0703455536463644	-8.5988452470385	8.05221777900823e-18	1.00626140513091e-16	TRMT6	Not Significant
539.65989255247	-0.943424319672774	0.273911619741719	-3.44426541875938	0.000572613282876433	0.00113048637330423	CHGB	Not Significant
26674.6552349348	0.207423112716852	0.0667196481184258	3.10887599929606	0.00187800518744124	0.00341917836790078	PEBP1	Not Significant
165.466038654967	-1.75950333433249	0.236754147971795	-7.43177405509322	1.07150720771163e-13	7.92470885270588e-13	TBX5	Down
1367.79009528546	-0.113553174239407	0.0351946924128869	-3.226428942957	0.00125345351189941	0.00234739912579321	BRAP	Not Significant
15175.0215382116	0.268408243374146	0.0871028800030236	3.0815082505289	0.00205954768925857	0.00372270847292268	ERP29	Not Significant
208.002722071375	-1.56816281300222	0.220444773247774	-7.11363118253499	1.13028949619896e-12	7.38695971938157e-12	NOS1	Down
9938.80391982386	0.470517792024006	0.0634795907310312	7.41211130389346	1.24304359915731e-13	9.11664107328312e-13	FUS	Not Significant
3732.84044692609	0.292102979237592	0.0600770666609441	4.86213784181788	1.16124709184115e-06	3.42117408307511e-06	IGBP1	Not Significant
1410.80236556148	-0.406711742799619	0.118240199435412	-3.4397078552103	0.000582342422635313	0.00114825848636626	FXYD5	Not Significant
1596.70745622798	0.183222756333054	0.0544604369211635	3.36432769715538	0.000767303783643823	0.00148453191542223	ZNF302	Not Significant
5441.47002049734	0.656336785855025	0.0699887579186753	9.37774587481132	6.73981634058019e-21	1.32038153563946e-19	GRAMD1A	Not Significant
165.826244893566	0.882857967074489	0.150607490166349	5.86197914923989	4.57382469881844e-09	1.86577471052928e-08	FXYD3	Not Significant
1111.89989583824	-1.27791087430696	0.144185764595069	-8.86294758637127	7.79262215139321e-19	1.11285699742995e-17	HEPH	Down
1532.65434656282	-0.758209163772945	0.0995862417383876	-7.61359350988217	2.66578299779847e-14	2.12899241946865e-13	CDIP1	Not Significant
16.5608857513211	-0.336920846478032	0.120463087898958	-2.79688037517878	0.00515986338228031	0.00872542082223828	CMTM1	Not Significant
17.3013679380276	-1.37613416767625	0.160566615016356	-8.57048750474107	1.03047866319031e-17	1.26716431716446e-16	KCNH4	Down
26818.1422324813	0.174640203055921	0.0582903446660759	2.99603997980062	0.00273510571482515	0.00484305436323419	GANAB	Not Significant
799.064004461448	0.168039106666579	0.0688550147746111	2.44047738885303	0.0146678641503024	0.0228979485650515	GMIP	Not Significant
452.989848421385	-0.217313574484696	0.0803627031320721	-2.70415959163982	0.00684773919377166	0.01134496839496	RBM41	Not Significant
415.173806662561	1.90448197643082	0.188373582777174	10.110133004603	4.98165996624578e-24	1.43366929975958e-22	BIRC5	Up
191.362337257636	-0.339832856651107	0.146864009197221	-2.31392877335081	0.0206716294927062	0.0314308913858696	LAG3	Not Significant
14095.485984504	0.133940701695966	0.0681036874853118	1.96671731945283	0.049215809059469	0.0696740232275067	MLF2	Not Significant
179.732673689035	0.719093218541948	0.094816203500363	7.58407521072277	3.34866878738187e-14	2.63840359213315e-13	OTUB2	Not Significant
9264.12740390626	-0.309659256756952	0.0439048671362268	-7.05295965925943	1.75151643259153e-12	1.11797181168216e-11	DDX24	Not Significant
669.214042851704	0.174962269189209	0.0563525716245208	3.10477879084186	0.00190421378803814	0.00346407544495538	ZBTB25	Not Significant
1997.92353149044	-0.0422717111024661	0.0535116834125457	-0.789952930027904	0.429555258057876	0.485826286071525	NECAP1	Not Significant
660.16524716967	0.460169849472715	0.114456248228095	4.02048692488734	5.80779728903735e-05	0.000133296017250306	ARHGAP4	Not Significant
379.493088374835	0.644186184990259	0.121268205726592	5.31207814225128	1.08382107389693e-07	3.68400350107859e-07	ANKRD24	Not Significant
2379.52989209446	0.368230618540897	0.0606389984788056	6.07250495190155	1.2593021410008e-09	5.55212121151507e-09	DHX32	Not Significant
2135.83889812904	0.134178308027039	0.0673417116923842	1.9924992200965	0.0463163106694966	0.0658838675184202	RCOR1	Not Significant
1882.59925474035	-0.353117636308726	0.0762693316544329	-4.62987715571784	3.65882730254681e-06	1.00288631621329e-05	GPATCH2L	Not Significant
13312.6530576376	-0.626748815676502	0.136984159151444	-4.57533790446232	4.75451969509202e-06	1.28252673591939e-05	LTBP4	Not Significant
3984.12203318741	-0.0589352674991768	0.101500024792174	-0.580642887721947	0.561481160952656	0.612701469972108	BLVRB	Not Significant
2954.30012339408	-0.952102742626352	0.0751247997380265	-12.6736143849502	8.28090507670438e-37	9.79615145756673e-35	SLC9A1	Not Significant
3509.49133941206	-0.185095024382218	0.0459299706517403	-4.02993996633884	5.57910997951056e-05	0.000128382661700025	SPTLC1	Not Significant
9105.61436905545	-0.00487809283400909	0.0439375136434329	-0.111023415516781	0.91159777861969	0.92647040356516	PAPOLA	Not Significant
284.854337628723	-0.0229682833020557	0.118131855828954	-0.194429209131464	0.845839820708709	0.869661316578577	CCNK	Not Significant
2194.58390648479	0.137511242508958	0.0767216712615156	1.79233898646751	0.0730786818163286	0.0998486337260582	PCBP4	Not Significant
2393.20438073755	-0.103806861239463	0.162008622112508	-0.640748991540545	0.521685778348617	0.575013450190202	RGS1	Not Significant
2366.50934008054	0.0222786469708053	0.0984887641680641	0.226204960118988	0.82104201297431	0.848098726806007	YPEL3	Not Significant
2488.57857570381	0.452548384379205	0.0722215508408829	6.26611280303646	3.7017222483005e-10	1.74826444609754e-09	MRPS33	Not Significant
2489.8192566005	0.374689197343469	0.0956362233236819	3.91785857201125	8.93390938647621e-05	0.000199680056647864	NDUFB2	Not Significant
7236.49588750325	0.171200577310564	0.0798446399072832	2.14417119933617	0.0320191718453598	0.0468353193690955	NUDC	Not Significant
3624.90378747491	0.178023285311889	0.0455294773852539	3.91006652251949	9.22707064973176e-05	0.000205877131308759	MAEA	Not Significant
983.769910114594	0.34355198800776	0.149213052677118	2.3024258390529	0.0213111691974641	0.0323174306220141	ICAM1	Not Significant
5247.19418762068	0.24374622124723	0.0504267206266482	4.8336718751134	1.34037448808309e-06	3.91236710009162e-06	STRN4	Not Significant
377.127696737349	-1.16082366489479	0.129078766676035	-8.99314189922696	2.4026174749023e-19	3.67425764993449e-18	IRAK3	Down
1694.07968601865	0.0587259648316376	0.216342831657883	0.271448628002174	0.786046005710425	0.817336376627396	LYZ	Not Significant
457.72988656099	0.874948590652711	0.307079003681592	2.84926217736442	0.00438207534507421	0.0074988070061128	SI	Not Significant
2182.55421564545	-0.245758555555347	0.0456177057125421	-5.38735019038404	7.15040312545036e-08	2.48401552032799e-07	MUL1	Not Significant
829.702715261853	0.580365605041232	0.0791772588199792	7.32995324277108	2.30233043961417e-13	1.63401046429611e-12	TFAP4	Not Significant
1060.23693855478	-0.255231640819149	0.0351187447527594	-7.26767549968013	3.65726034545227e-13	2.52853464625452e-12	PDCD7	Not Significant
5642.53494945114	0.250704795060575	0.0543298739440157	4.61449248564269	3.94057031052075e-06	1.07412953429349e-05	SPG21	Not Significant
1365.48383176414	0.345790090730954	0.0545585667607634	6.33796141029925	2.32825120722971e-10	1.12529855048309e-09	DNAJB11	Not Significant
4605.3927021398	-0.165852901611669	0.233922306100959	-0.709008492503865	0.478319206742856	0.533353985639856	P3H2	Not Significant
41.8060860157637	1.44419105432614	0.191076050669719	7.55820025201627	4.08684529716672e-14	3.17828430411139e-13	THPO	Up
685.209384159453	1.12222394586355	0.159781409097754	7.02349511248194	2.16385722371e-12	1.36873703975856e-11	CHRD	Up
5.29741814715934	0.200997992787684	0.170924934606717	1.1759430726135	0.239617625273213	0.290273300879907	FLT3LG	Not Significant
4087.77556930777	0.460148667097649	0.0574858119657249	8.00456062744675	1.19893975710312e-15	1.13248029417579e-14	RAB11FIP3	Not Significant
3424.3956596419	0.0959705182112672	0.069048245115083	1.38990524742972	0.164557651967327	0.207806291214167	GNPTG	Not Significant
1335.31933638249	-0.133900913930989	0.0475183800649518	-2.81787623542645	0.00483424401042794	0.00821678008813557	ZNF268	Not Significant
6731.56584555933	0.280047337226101	0.0486148150296344	5.76053487101393	8.38478047787329e-09	3.30369749301121e-08	GOLGA3	Not Significant
7212.61907008286	0.426460156118401	0.0677016315486215	6.29911194698652	2.99355739799559e-10	1.43028103563261e-09	PABPC4	Not Significant
61.0381225243981	0.062773346716204	0.155945758311709	0.402533210237952	0.687291652373163	0.729226786179727	CD209	Not Significant
9058.75533943997	0.981786317386366	0.0928148266376695	10.5779039077352	3.77304531252623e-26	1.42173894272619e-24	CERS4	Not Significant
898.86651522256	0.180765558077868	0.0508703663897792	3.55345500547028	0.000380206230851678	0.000772562958002992	MCOLN1	Not Significant
3112.40350761941	0.0576288056410248	0.0391474445507103	1.47209623265126	0.14099489270365	0.180684356536951	USP48	Not Significant
1181.84215948273	-1.32908095562939	0.100405088909091	-13.2371871791555	5.35158239510414e-40	8.07859119103881e-38	EFNB1	Down
1279.06129359674	-0.263247405594416	0.0828690596557357	-3.17666698147691	0.00148977998006861	0.00275807134072442	PDPR	Not Significant
9214.34788073925	0.0181485724098694	0.065144431765005	0.2785897722669	0.780559662631705	0.812255334869563	AARS1	Not Significant
11265.4472089821	-0.182778533693499	0.0606781548895119	-3.01226255192364	0.00259308213199272	0.00460888319415002	GLG1	Not Significant
240.088478755388	1.77547349447905	0.192656924791955	9.21572633008821	3.09177927256305e-20	5.43790713228638e-19	KIF4A	Up
2569.02964207651	-0.113644026104365	0.0592201396965313	-1.91900976064434	0.0549830985929851	0.077097909960052	TNRC6A	Not Significant
891.928343908623	-0.308037682974785	0.104271836848342	-2.9541791176347	0.0031350198886931	0.00549354076208392	PLEKHG2	Not Significant
29.1926093133903	1.99617614325966	0.236779695070272	8.43052079557428	3.44130222443467e-17	3.9717018074315e-16	DLL3	Up
668.877261754908	0.369275383338362	0.120886633122551	3.05472469370541	0.00225267202016162	0.00404711212967996	NAT14	Not Significant
481.842780822543	-0.660236795052642	0.090865311625244	-7.2661038986545	3.70004040516082e-13	2.55737978117358e-12	PITPNM2	Not Significant
1251.70393629846	-0.0193706728814283	0.0365065296896222	-0.530608443095451	0.595690143664378	0.644401287039729	EXOC1	Not Significant
1273.15808321104	-0.0324274657601682	0.0528770951946293	-0.61326110371248	0.539703707783445	0.592167548101287	RBM27	Not Significant
6.4520158344341	0.35340298021273	0.124148395563919	2.84661737759453	0.00441864361314763	0.00755507919846505	POU4F3	Not Significant
2771.54284673879	-0.312327336336529	0.101601646483066	-3.07403813961406	0.00211182432589477	0.00381020306225009	OSBPL8	Not Significant
1143.68789240581	0.0916689396163215	0.0992820665558545	0.923318206362576	0.35584140271758	0.412252627490408	DTX2	Not Significant
50.715304650697	-0.00766201367402044	0.0809263680469315	-0.0946788279139997	0.924569935297674	0.937678997112133	NLRC4	Not Significant
857.727353032523	0.488488874882766	0.0816662625542611	5.98152602561188	2.21056728853966e-09	9.41710850100536e-09	PUS7	Not Significant
16.5274864080661	-0.161112526449138	0.260549880346892	-0.618355787516139	0.536340835147909	0.588924208561268	LAMB4	Not Significant
717.504700481358	-1.32007012777673	0.232541383518525	-5.67671056137655	1.3730951155305e-08	5.26201598779581e-08	NRCAM	Down
3313.24332887328	-0.596131485447828	0.129087376497826	-4.61804633126051	3.87369776130277e-06	1.05801095698319e-05	LAMB1	Not Significant
1377.44322603385	-0.132693597280722	0.256232321714211	-0.517864398968068	0.604552882696239	0.652955325766994	SLC26A4	Not Significant
1002.08628337159	-4.78313527065574	0.379592799024546	-12.6007007586739	2.09276856720512e-36	2.36214052131418e-34	SLC26A3	Down
4031.34296657857	-0.15574442825397	0.0525735982983238	-2.96240762084066	0.00305243389543899	0.00535874632071717	DLD	Not Significant
1488.58869270677	-0.360525081074943	0.0818644162379484	-4.40392905297261	1.06307722229055e-05	2.72445906866716e-05	WDR7	Not Significant
4038.48482191627	-0.0287553666728614	0.056553151173637	-0.508466214103134	0.611126427240712	0.659013799135988	TXNL1	Not Significant
447.191927787499	1.85586146396707	0.306549252366193	6.05404009190054	1.41257429361224e-09	6.18246230320576e-09	IL5RA	Up
202.859310460481	-0.766914925385096	0.18487695284802	-4.14824516290868	3.35033510773699e-05	7.96351870759045e-05	ABCC6	Not Significant
6219.63275133841	0.0821736397003804	0.0665257101527353	1.23521627220092	0.216750024808246	0.26555223612984	CMTM6	Not Significant
6177.60584604485	-0.489277766668892	0.0839685121179878	-5.82691957172454	5.64598048364061e-09	2.2752210249011e-08	ITGA6	Not Significant
576.072985527876	0.509580302675157	0.152999975232852	3.33059075270844	0.00086661909159027	0.00166191484433561	RAPGEF4	Not Significant
4301.27566455088	-1.22697910649359	0.12167531105491	-10.084043310478	6.49952189734386e-24	1.83402793355554e-22	MAP3K20	Down
33.3259864206894	-1.16023704296043	0.387104718575128	-2.99721751579541	0.00272456235167616	0.00482653572536671	SMPX	Down
3346.0390774385	0.155172842604613	0.0560931602665252	2.76634159792946	0.00566891179625286	0.0095279538018168	FH	Not Significant
4277.42304470777	0.604862093801305	0.111850453676098	5.40777505966044	6.38124970476946e-08	2.23352816835786e-07	SEL1L3	Not Significant
406.087361752898	-0.477246402620142	0.217024004624867	-2.19904891832163	0.0278744441319698	0.0412856541450219	TF	Not Significant
5178.34806934127	0.0891114184985213	0.0541291071580242	1.64627541774096	0.0997070681558863	0.132165712387208	CDV3	Not Significant
46.3820456298158	-0.355737619752464	0.116889044925796	-3.04337861583431	0.00233937797405744	0.00419156298184354	MYO15A	Not Significant
6077.03862950804	-0.139578402683672	0.0408318837277954	-3.41836795025593	0.000629978784337116	0.00123644077270472	ALKBH5	Not Significant
25.5196663293671	3.16811481068634	0.634027495143163	4.99680981496075	5.82865005848508e-07	1.79095608565289e-06	APOH	Up
511.283448622972	-0.735498570750435	0.131433961862881	-5.59595526396554	2.19410277285969e-08	8.189941266533e-08	NLRP1	Not Significant
655.208219703406	-1.09413414719118	0.122901709289088	-8.90251367145404	5.45959497053983e-19	7.96789999081276e-18	PITPNM3	Down
2884.14457023833	0.00907213808210292	0.0780928263556374	0.11617120938597	0.907516853814251	0.923123764688549	SPAG7	Not Significant
107.947948332516	1.02186054355685	0.145050232338444	7.04487353851698	1.85630020292282e-12	1.18240027939733e-11	ORC6	Up
423.318599031645	-1.21183570380405	0.180528817392008	-6.71269950864753	1.91056307957261e-11	1.05905192917242e-10	ZFHX4	Down
8.07808487762161	-1.29440033844193	0.230964574054996	-5.60432414251423	2.09069133896444e-08	7.82649491656154e-08	CPA1	Down
720.494425555781	0.0866245611403952	0.0504126619354897	1.71830960347311	0.0857401586276713	0.115533930798147	ZC3HC1	Not Significant
722.362477060431	-0.289826504109307	0.156128269979057	-1.85633584582846	0.0634057027891371	0.0878468875467065	ESR1	Not Significant
612.000878941382	0.754330784592123	0.181533121833888	4.15533417247334	3.24812454505908e-05	7.73776285755869e-05	RGS17	Not Significant
347.132827753413	0.0077560431288055	0.161825155779866	0.047928538004043	0.961773195481963	0.968702056816585	ANGPT2	Not Significant
2645.73355528562	-0.935705228904577	0.0929736767101949	-10.0641951788271	7.95351710779078e-24	2.22644188798976e-22	TMEM101	Not Significant
450.437672616582	-1.2511916372675	0.143067244207564	-8.74547940164593	2.22070739736197e-18	2.98431055267551e-17	CD200	Down
3821.66880952581	-1.26740123754789	0.167679282576712	-7.55848437607711	4.07792983966992e-14	3.1723535135921e-13	CCDC80	Down
15.7413389003578	-0.828753388230787	0.244540978596909	-3.38901640529079	0.000701438138270225	0.00136590589033532	CMA1	Not Significant
9815.10562329112	0.126427481860288	0.0639307596588465	1.97756889695888	0.0479773609564798	0.0680695925557944	PSME1	Not Significant
631.433264028651	-0.104120494392668	0.0495915464284496	-2.09956135453232	0.0357674453119528	0.051922935654626	PPP2R3C	Not Significant
377.246896377089	-0.254600967685614	0.0617173381687015	-4.12527460257074	3.70292675073357e-05	8.75719367398054e-05	HAUS4	Not Significant
767.700132906905	-2.10476167673858	0.20026736680425	-10.5097585808668	7.78926876247516e-26	2.84788628780778e-24	JPH4	Down
1071.64579156773	-0.977929257065033	0.601053461258764	-1.62702541470602	0.103731700206417	0.136998669705281	MYH7	Not Significant
9403.98213805398	-0.389280775669541	0.117845311520931	-3.30332001032047	0.000955472841072888	0.00182208515286674	SLC7A8	Not Significant
1282.73952953944	0.0544653175992662	0.0578439875345444	0.941589954647224	0.346402614711277	0.402549482270033	OSGEP	Not Significant
3158.34985051836	-0.801148513320163	0.114085589837046	-7.02234624429327	2.1817304216201e-12	1.37933347262035e-11	SLC22A17	Not Significant
19.3662632843879	0.772417010364592	0.124320257195545	6.21312268643109	5.19418620856895e-10	2.4055739854705e-09	RNF31	Not Significant
3161.17654169617	0.126147645065838	0.0421821855289186	2.990543128197	0.00278481800931167	0.00492370711626953	SCFD1	Not Significant
844.057664639837	-0.0924109241716915	0.0697156187645766	-1.32554118875076	0.184991717629308	0.230499605225175	G2E3	Not Significant
6431.28704499878	-0.144795483329499	0.0702305468359732	-2.06171658705258	0.0392347264449363	0.0565310181245267	HECTD1	Not Significant
20330.6480503346	0.14535522053249	0.0413323912273886	3.51673871789377	0.00043688360753313	0.000879629985022518	HNRNPC	Not Significant
59.0670749072356	1.06229671204427	0.122606192500052	8.66429900792996	4.54299600288763e-18	5.86182273975108e-17	RPGRIP1	Up
5741.62363019233	-0.0951697173496827	0.0381548563086054	-2.49430155312152	0.0126205274790463	0.019939687886825	SUPT16H	Not Significant
3740.30821334313	-0.111649606844311	0.0378589108831138	-2.94909716734905	0.00318703755854076	0.00558071777437048	TOX4	Not Significant
321.724673390331	0.142843465959326	0.0553078554998316	2.58269760540183	0.00980312048439107	0.0158024728833518	GEMIN2	Not Significant
135.423470943995	-1.36623263942488	0.165630726760237	-8.24866657382125	1.60171642379842e-16	1.69878596224068e-15	TGM1	Down
3185.20704775428	0.0162775480270638	0.0394026846148524	0.413107588636947	0.679527789781199	0.722234927016378	TINF2	Not Significant
218.116553246623	0.577911172103766	0.122746455286819	4.70816994880522	2.49950672312775e-06	7.03130929796289e-06	TBL1Y	Not Significant
1319.42772059966	0.382595305306208	0.14697432464948	2.60314382269599	0.00923731939145795	0.0149604081449493	SEMA6A	Not Significant
2091.71677929225	-0.179455088513104	0.079794919900909	-2.24895380227156	0.0245154354276055	0.0366881647081657	TRPM7	Not Significant
571.081107531509	-0.111424712000023	0.0879754753773865	-1.2665428805249	0.205318787522428	0.253084564962272	TYRO3	Not Significant
215.981722547458	-0.162697108230287	0.0938352495840652	-1.73385917287437	0.0829430734201388	0.112106413873987	WDR76	Not Significant
98.6820759017285	0.278485598864465	0.163245678009791	1.70592938361138	0.0880212281637359	0.118356751891363	CAPN3	Not Significant
827.650516581789	0.0719893135359502	0.0672308898431012	1.0707773421407	0.284269557077537	0.338367681958682	SNAP23	Not Significant
48.7254975088578	0.382502683994949	0.239499748364272	1.59709012893481	0.11024561820329	0.144739285108855	TBX15	Not Significant
7805.05574401618	-0.223714400710207	0.106131816402563	-2.10789194318174	0.035040337295162	0.0509545853959433	PHGDH	Not Significant
134.302683952111	-0.00415120272158979	0.172561292082268	-0.0240563956811978	0.980807624452422	0.9844483951571	COL9A3	Not Significant
18890.5828086861	-0.183665491440404	0.0648251698546765	-2.83324350483216	0.00460782705443661	0.00785616633186441	EZR	Not Significant
27855.6588499432	-0.357488243637387	0.104330010107022	-3.42651403245023	0.000611382171160546	0.00120214717145408	MYL6	Not Significant
3574.29825779363	-0.147513946086034	0.0471380701078782	-3.12940147418933	0.0017516280349085	0.00320569426753132	AGO1	Not Significant
46.0718764308725	0.142966686643698	0.222403600987509	0.642825412938017	0.520337391345989	0.573732830769825	TEKT2	Not Significant
78.1831558437563	0.922219559570031	0.161644824934495	5.70522167934392	1.16191769595434e-08	4.50522326294557e-08	CLSPN	Not Significant
1529.55073439123	0.340458575720038	0.0751511769821109	4.53031594969006	5.88955429326151e-06	1.56838065952373e-05	RFFL	Not Significant
355.265690236764	-0.222369092530408	0.118319093074139	-1.87940159743341	0.0601896783787547	0.0837211546742589	UNC13D	Not Significant
1086.76886851966	0.0271908169277905	0.0467183232124785	0.582016113980046	0.560555826924092	0.611800251820546	MFSD11	Not Significant
1918.41221168255	-0.738796496148912	0.111025957752638	-6.65426816488198	2.84713149169852e-11	1.54038077143214e-10	DPYSL2	Not Significant
947.577193824648	-0.957633902494743	0.148903383527537	-6.43124339963468	1.26564301036801e-10	6.33104531675449e-10	TGFB2	Not Significant
975.8758204058	0.0790741292557282	0.0594875260264786	1.32925563622416	0.183763645271583	0.229206531019454	GPATCH2	Not Significant
2963.78383988694	-0.027298256123888	0.0546715953121076	-0.499313326564709	0.617558668241212	0.664871957591042	NUP50	Not Significant
124.638809239648	1.3319689749452	0.166192738902914	8.01460390952042	1.10492513244781e-15	1.04850705009683e-14	CDC45	Up
6922.46926512178	0.0371167267533439	0.0724193371588853	0.512525082519206	0.608283570458401	0.65640845253484	COMT	Not Significant
1734.2611737421	-0.826656280324938	0.131397090223275	-6.29128300269244	3.14852720089381e-10	1.49850406779871e-09	ADA2	Not Significant
4.40204817696915	0.00556678568907848	0.209008259027641	0.0266342857214187	0.978751426901692	0.982667994311455	ENSG00000093100.13	Not Significant
21.2116126662007	0.592373646514791	0.270622663085636	2.1889284502656	0.0286020408538643	0.0422742562019572	VNN3P	Not Significant
2102.69014198334	-0.373105194544159	0.0845516285122972	-4.41274995063985	1.02065853800009e-05	2.62400208818621e-05	ECHDC1	Not Significant
4328.11099195034	-0.184837021552132	0.0691410876118108	-2.67333112533449	0.00751020786948549	0.0123493835095269	LRRFIP2	Not Significant
6306.58723130048	0.408559520208117	0.0754876407058041	5.41227035827474	6.22306356565662e-08	2.18281827650102e-07	SEC22C	Not Significant
409.60545943152	0.764174806551087	0.0873373294060432	8.74969284895733	2.13934234687325e-18	2.87653867689416e-17	XYLB	Not Significant
2553.87644289409	0.0631798970520407	0.0460635430143523	1.37158136169324	0.170193799283756	0.214099622964013	HDAC6	Not Significant
832.113229744175	-1.16118051154035	0.246778959882531	-4.70534648534494	2.53435152899416e-06	7.1220024808623e-06	GABRP	Down
271.789769521897	0.696637724527199	0.138050508746208	5.04625249739497	4.50559890996645e-07	1.40691328399282e-06	CDC6	Not Significant
914.995936493623	0.0707636370647991	0.0583562730192747	1.21261405849935	0.225277411376559	0.27475469562982	UPRT	Not Significant
1568.02086975309	-0.16325982898733	0.0546813703047894	-2.9856572371419	0.00282969620857943	0.00499587464363245	CDC23	Not Significant
2339.49654903111	0.363344535923738	0.0466019277065058	7.79677051584743	6.35115868281302e-15	5.46421715207333e-14	AAAS	Not Significant
5597.99299229745	-0.206423798099209	0.0688778375211024	-2.99695526933414	0.00272690722176562	0.00482999417641556	CBX5	Not Significant
332.957590106395	-0.939794267795299	0.184845404065764	-5.08421766040198	3.69144427902152e-07	1.16750415776519e-06	FMO2	Not Significant
3608.30076511406	-0.584406684711677	0.0780357947970403	-7.48895665420765	6.9423261575585e-14	5.25608853639645e-13	SUCO	Not Significant
1299.0159925723	0.196514207364427	0.0725586585017708	2.70834951227262	0.00676187701024121	0.0112185790380956	MSH2	Not Significant
1264.75969830572	-0.64726262788119	0.0919425586373907	-7.03985877132165	1.92434778184557e-12	1.22384340966896e-11	MAP3K1	Not Significant
130.716298384317	1.34274246054326	0.15307814959845	8.77161413347041	1.76123059849554e-18	2.38770468906783e-17	DHPS	Up
2914.64800787017	0.458749417789215	0.0832699641003967	5.50918236539782	3.60504273714373e-08	1.30449531750233e-07	HOOK2	Not Significant
18.2366201868052	-0.376791386660158	0.290119845965667	-1.29874392220913	0.194031825300014	0.240630366076919	NXPE1	Not Significant
12673.5259556156	-0.0549963051245574	0.0549307152791129	-1.00119404681172	0.316733004107774	0.372077356014317	ARCN1	Not Significant
3510.28350184088	0.534710456127307	0.108232510408842	4.94038671104893	7.79677828025278e-07	2.35395737869816e-06	EPB41L4B	Not Significant
861.435271151169	-0.156571883689476	0.0902506240077203	-1.73485652216746	0.0827662217761295	0.111898112803486	TMEM38B	Not Significant
2264.49036263526	-0.118997496602914	0.0701636169275446	-1.69600003269213	0.0898858738714414	0.120510641992082	PSMD5	Not Significant
1140.05136613238	-2.56904677073947	0.197267776233877	-13.0231445793441	9.03711618999296e-39	1.22179824709322e-36	PTGS1	Down
3461.99339483087	0.116480611757173	0.0486267988668129	2.39539954246647	0.0166022629956538	0.0256701824350293	NUP188	Not Significant
8307.4183235714	0.725958104050391	0.105909384589035	6.85452103104327	7.15518448635315e-12	4.21499807209015e-11	CRAT	Not Significant
473.769034960442	-0.141765176161362	0.109686139320578	-1.29246208353662	0.196197168590136	0.243009540437375	SH2D3C	Not Significant
6265.46453696134	0.595689800819376	0.0957182607001986	6.22336633012116	4.86599405892589e-10	2.26551844491827e-09	NANS	Not Significant
849.539330523014	-0.839681668091421	0.0949370025934388	-8.844619538783	9.18406874908258e-19	1.29875399793061e-17	TBC1D2	Not Significant
1028.83008659386	0.307300401622291	0.0998131718932172	3.078755997766	0.00207866854029315	0.00375451208268761	WHRN	Not Significant
14.0247672662778	0.714252642563008	0.148107071489928	4.82254247132001	1.41739836818655e-06	4.12056997254233e-06	PDE6C	Not Significant
916.356062243696	-0.00862261174527314	0.0494553717138226	-0.174351368647446	0.861589331060209	0.88360217897168	CWF19L1	Not Significant
1198.56382058019	-0.104332187915353	0.193709195129743	-0.538602144546999	0.590161407494184	0.639516959210899	SEMA4G	Not Significant
1887.98619515223	0.0668047264566284	0.0932611599838679	0.716318845574987	0.47379449274022	0.529051882753941	BTAF1	Not Significant
1259.52437066049	-0.0935815082018037	0.0557666289949328	-1.67809153768837	0.0933292304921326	0.12462099514579	IKZF5	Not Significant
728.572022117011	0.215357423762089	0.0861729446672047	2.49913037779767	0.0124498498094151	0.019696586151255	BLNK	Not Significant
159.128164302696	0.475192075437857	0.151402971059497	3.13859148279937	0.00169761934919707	0.00311519290822157	TLL2	Not Significant
1014.3093466977	2.93350641157648	0.291393643387979	10.0671599334465	7.71744210633998e-24	2.16281754520047e-22	TDRD1	Up
8126.4881662254	-1.58396290890051	0.16370038291167	-9.67598780605899	3.81390514465851e-22	8.73789106047182e-21	SORBS1	Down
298.393236948115	-4.3622318776569	0.211933230884503	-20.5830480640112	3.89408663317114e-94	5.63634680563583e-91	CRTAC1	Down
1221.42012867557	-0.193975524837088	0.175234743960344	-1.10694671874537	0.26831696525188	0.321384765953743	BAMBI	Not Significant
43.4989025839037	1.28776974297433	0.165866159308993	7.76390885482154	8.23510894223317e-15	6.99354985177107e-14	IL11	Up
8.74379229203058	-1.39538339863466	0.228481903771115	-6.10719437996499	1.01397721098487e-09	4.52729509226885e-09	MYO3A	Down
7489.25076124041	-0.121422888470799	0.0436023960340096	-2.78477559756326	0.00535647792313102	0.00903678407792677	WAC	Not Significant
1070.00977566018	-0.510646943361647	0.0935321529239914	-5.45958718363537	4.77242940596546e-08	1.69991890508376e-07	CREM	Not Significant
3758.69861832278	0.311991175742879	0.0824567768663608	3.78369356164053	0.000154518052364015	0.000333135126300618	NUBP2	Not Significant
69.2770670779182	-0.0845427671923688	0.296360749750785	-0.285269784421393	0.775437460025902	0.807875948064923	TPSD1	Not Significant
61.4635620284285	-0.893092380029076	0.202448865647712	-4.41144669875885	1.02682233013078e-05	2.63902133436368e-05	SMIM24	Not Significant
2188.02271936355	0.233610940862629	0.109135161658384	2.1405653073927	0.032309108991838	0.0472229246126026	HIVEP1	Not Significant
258.591996839667	0.720081438765642	0.147207543618135	4.89160691814528	1.00016037997918e-06	2.97509022120017e-06	TREM2	Not Significant
9500.85131885594	1.1919763907312	0.403955048235722	2.95076493272499	0.00316988061691724	0.00555146494376267	CRISP3	Up
16003.9478909642	-0.148327177175462	0.125395392655641	-1.18287581412817	0.236858368250646	0.28725600124084	FKBP5	Not Significant
966.037324232586	0.0787991917260199	0.0626433878546803	1.2579011835825	0.208427495606923	0.256453993244521	SRPK1	Not Significant
3456.40597318913	-0.0721821905630976	0.0790357154983164	-0.91328572289113	0.361092289202555	0.417490690166247	BRPF3	Not Significant
686.233526230853	-0.180946770076052	0.0618813838957296	-2.92409055332291	0.00345464232724169	0.00602017911502188	MRPS18A	Not Significant
6685.84740489961	-1.85240928963446	0.330491000874188	-5.60502187573826	2.08228663295003e-08	7.79859130751424e-08	PGC	Down
1101.36719335245	-0.237992621163493	0.0591110077163286	-4.02619800199669	5.66859612580718e-05	0.000130307806681251	TMEM14A	Not Significant
859.325305997678	0.334337253559706	0.0813152986010634	4.1116156407416	3.92899997049362e-05	9.25492755829658e-05	EFHC1	Not Significant
79599.3996437652	0.188173982688611	0.0513837034350508	3.66213351917042	0.000250123428949849	0.000522008163927579	HSP90AB1	Not Significant
2939.87087330838	-0.17822133516746	0.0410925086090743	-4.33707605595304	1.4439067232026e-05	3.6253845746044e-05	CDC5L	Not Significant
3126.75844588183	-0.118961147691493	0.144851687715925	-0.821261730307163	0.411497201299036	0.467810946921275	ITPR3	Not Significant
455.810960204603	0.0646143962255262	0.053039205867462	1.21823837986921	0.223133398766573	0.272518013106184	ZNF184	Not Significant
20273.5586179549	0.0137539879505412	0.0890274837665814	0.154491482502217	0.877222226574604	0.896980140753603	DSP	Not Significant
1624.53212554884	-0.165818100442486	0.0704716055049174	-2.35297747588446	0.0186237621702274	0.0285482364789818	SIRT1	Not Significant
4595.3912631414	-0.0828815418038361	0.042135703413705	-1.96701455271963	0.0491815330700101	0.0696335118660837	HNRNPH3	Not Significant
989.099250980271	-0.0266468111858248	0.0499516732285428	-0.533451823803944	0.593720851621772	0.642553451574829	IFT74	Not Significant
799.600639999262	-0.620790741884043	0.076766964603928	-8.08669126214582	6.13074111704402e-16	6.04137028137706e-15	JAK2	Not Significant
84.806724052317	0.193481773337764	0.143847643848097	1.34504652396031	0.17861021081818	0.223544397120658	IL12RB1	Not Significant
6751.85377204521	-0.113452656571165	0.0585896725697457	-1.93639342217026	0.0528195345008493	0.0743522577761956	ABL1	Not Significant
989.897936072511	0.152742590960393	0.0774077798335391	1.97322015033705	0.0484704856755199	0.0687177212797789	ACOT7	Not Significant
4276.57949380524	-0.594869114767457	0.0459179508038702	-12.9550449084352	2.20007304843342e-38	2.89491964864988e-36	SH3GLB1	Not Significant
140.709780798049	0.000392676552186576	0.114646157441268	0.00342511743045327	0.997267157026665	0.997834892070515	CDC7	Not Significant
219.750865066928	-0.378317713597602	0.105388749414506	-3.58973529621871	0.000331013924257133	0.000678517879062897	SYDE2	Not Significant
369.352769353462	-0.258640603785275	0.113592273164913	-2.27692074979238	0.0227909585495322	0.0343434580237485	PCSK5	Not Significant
25397.466419257	0.362818548333574	0.181052130522226	2.00394520234069	0.045075930706186	0.0642420127979387	SCD	Not Significant
562.515300349876	0.201841127704231	0.0695020436792638	2.90410349134023	0.00368306393099534	0.00638477322009803	TMED1	Not Significant
3558.92751519575	-0.752685079162043	0.129262260116485	-5.82292989836135	5.78248143760909e-09	2.32870275374483e-08	ABLIM1	Not Significant
2328.4759824437	-0.265138080864334	0.0770405201692177	-3.44154063708247	0.000578411583973892	0.00114096484169165	ERMP1	Not Significant
[truncated: 22,607 more rows]
