# Supplementary material for: NFE2L2-Associated Ferroptosis Resistance Reshapes the Tumor Immune Microenvironment and Guides Therapeutic Strategies in Prostate Cancer
Source: Int J Mol Sci. 2026 May 15;27(10):4448. doi: 10.3390/ijms27104448 (PMC13207672; doi:10.3390/ijms27104448)
Supplement: Supplementary file 1 [file ijms-27-04448-s001.zip › Supplemental Tables/Table_S02_DE_ferroptosis_genes.csv]

baseMean	log2FoldChange	lfcSE	stat	pvalue	padj	symbol	sig
2324.83685650939	-0.327361629661598	0.0706466497238503	-4.63378845198204	3.59033896156508e-06	9.85540835433626e-06	GCLC	Not Significant
126.292018898419	-1.6814001737585	0.170840765300362	-9.84191431595595	7.42837270618082e-23	1.84121149765177e-21	NOX1	Down
321.764199264059	0.163303413147703	0.101705679476005	1.60564694114483	0.108351505415866	0.142457768755694	BRCA1	Not Significant
1060.24074771739	-0.243889852963081	0.109710448684528	-2.22303213492806	0.0262136331716707	0.0390490772382933	ALOX5	Not Significant
963.234179939174	-0.186840572665442	0.0726984268832614	-2.57007724480021	0.0101675840862139	0.0163422544924802	GCLM	Not Significant
627.401315964585	-0.903926802664418	0.0937282378803317	-9.6441245787477	5.20534237599065e-22	1.16757205563925e-20	AIFM2	Not Significant
43827.7400311476	0.185386368602578	0.0794927026437567	2.33211807420085	0.0196944804679077	0.0300416828710767	HSPA5	Not Significant
1912.4189007921	-0.511668540793263	0.0606817542414214	-8.43199981921415	3.39807508186815e-17	3.92549462274403e-16	ATG5	Not Significant
1197.47040271523	-1.13483870046379	0.114275069749733	-9.9307635772976	3.05903931644261e-23	7.89001272750386e-22	ACSL4	Down
8141.84421820856	-0.466289929219895	0.0827344491455596	-5.63598276214451	1.74062791391363e-08	6.58718708855104e-08	ALDH3A2	Not Significant
1838.59975291439	-0.414193517581917	0.109593917232238	-3.77934768682651	0.000157239740574403	0.000338564087779918	TFRC	Not Significant
3581.24498640126	-3.07345876934729	0.233677170633001	-13.1525846578067	1.64455195460538e-39	2.38034384676588e-37	PTGS2	Down
3511.4018878565	-0.185025826363749	0.066031577253517	-2.8020809748853	0.00507741276354149	0.00859840457396435	VDAC3	Not Significant
4993.63980781404	0.15525914862606	0.0512999704602683	3.02649586799096	0.00247406202440555	0.00441263918327942	KEAP1	Not Significant
117.154198772816	1.96718939648814	0.196126909394568	10.0301860798232	1.12304754901041e-23	3.09101879093402e-22	NOX4	Up
74512.5246858979	0.355993551394631	0.0782038101118785	4.55212541288393	5.310666077931e-06	1.42486369549199e-05	FTL	Not Significant
26674.6552349348	0.207423112716852	0.0667196481184258	3.10887599929606	0.00187800518744124	0.00341917836790078	PEBP1	Not Significant
25397.466419257	0.362818548333574	0.181052130522226	2.00394520234069	0.045075930706186	0.0642420127979387	SCD	Not Significant
481.210678279916	0.175521908859785	0.139939179486271	1.25427281697764	0.209742860699501	0.257917682677257	HMOX1	Not Significant
6206.98507123476	-0.313132738817847	0.0905770203792824	-3.45708809482399	0.000546046311161968	0.00108189190212186	HIF1A	Not Significant
3759.41732457548	0.105825508346105	0.0717297625484985	1.47533610298171	0.140122204728864	0.179734502922297	GSS	Not Significant
788.475528378937	0.374172657933726	0.0639618928745782	5.84993096854459	4.91777070223536e-09	1.99637752383481e-08	DHODH	Not Significant
2292.15715257356	-0.329633499085762	0.0805408252332146	-4.09275045458341	4.26286411309052e-05	9.99924064506247e-05	SLC39A14	Not Significant
7091.911382675	-0.275154651470077	0.0715920689556896	-3.84336778478044	0.000121357391574878	0.000265716317591336	GSR	Not Significant
13182.0677484856	0.124614507661718	0.0821116719051075	1.51762234004599	0.129109631756292	0.166887560359073	SLC1A5	Not Significant
22888.4181393242	-0.818496584652421	0.158475992302156	-5.16479860931774	2.406979346094e-07	7.81656774316868e-07	HSPB1	Not Significant
61.7917669157411	0.314416300017238	0.0958459434411247	3.28043408754565	0.00103647479853513	0.00196801442185009	ALOX12	Not Significant
2045.90835437676	0.170997116853531	0.0559667115368169	3.05533614818593	0.00224808402174561	0.00403945928429038	CARS1	Not Significant
4568.60817942171	0.0846973683165332	0.064266831762865	1.31790172307006	0.18753654883488	0.233445860304096	SLC11A2	Not Significant
1235.09149456693	0.258599733308116	0.123324640104551	2.09690239589495	0.0360022164089324	0.052239092874053	LPCAT3	Not Significant
1024.22105177167	-0.837127886820237	0.111178930978145	-7.52955510055047	5.09134980160158e-14	3.91248448526572e-13	STEAP3	Not Significant
4715.61588642365	-0.674237859585563	0.067572708891999	-9.97796108282698	1.90337694763509e-23	5.04138785506017e-22	NFE2L2	Not Significant
2893.04603052721	-0.5075754537669	0.0709574288049503	-7.15323909441726	8.47537921431291e-13	5.61662216394784e-12	SLC2A1	Not Significant
18184.4536058363	0.0188035880885145	0.0723607150209399	0.259859069704785	0.794972484529953	0.825118865919096	PRDX6	Not Significant
940.45028985205	-0.17323528801874	0.0602538834880983	-2.87508917251713	0.00403913405316402	0.00695597232027952	CISD1	Not Significant
4167.72737016926	-0.168263518355959	0.260452635549182	-0.646042678743349	0.518251716133958	0.571676189518279	MT1G	Not Significant
2369.65396244445	-0.0646991182409254	0.0676457617828001	-0.956440086352551	0.338849940400225	0.394910322241649	BECN1	Not Significant
6410.61512248205	-0.76778057994774	0.0840110599778521	-9.13904169463104	6.30081750775982e-20	1.05324670921154e-18	POR	Not Significant
19773.3011914933	0.204884477228204	0.0732257446613549	2.79798420863765	0.0051422626652255	0.00869804874823254	ATF4	Not Significant
188.375569202521	-0.363861777079196	0.166613656331508	-2.18386526705366	0.0289721499184372	0.0427724678042279	CHAC1	Not Significant
29047.4033595294	0.551830608342396	0.11398273513024	4.84135257600071	1.28958330354862e-06	3.7766587440035e-06	SAT1	Not Significant
21721.2085385081	1.83423802966594	0.189033720042276	9.70323193796183	2.92096451015354e-22	6.78689827543324e-21	GDF15	Up
576.890922241183	-0.189849686154353	0.0975268850016932	-1.94663949485373	0.051577970145155	0.0727669017482762	GCH1	Not Significant
432.129314146346	0.246976983593093	0.0898125954732012	2.74991477856563	0.00596107658462152	0.00998558448098558	HILPDA	Not Significant
9.07322231332009	0.0396329480827138	0.127449164023001	0.310970639835356	0.755822941818354	0.791130875407994	GLS2	Not Significant
4342.78380571053	-0.423860711135709	0.0562738523166723	-7.53210760746392	4.9927784554814e-14	3.83913458361173e-13	ISCU	Not Significant
3976.86148229452	-0.949423797772327	0.114595396008806	-8.2850082188238	1.18100929033724e-16	1.27176869138022e-15	SLC40A1	Not Significant
96.0581363938039	0.0482929358888112	0.135424181712541	0.356604967282139	0.721387558315127	0.760321350976699	BRCA2	Not Significant
3331.71075061869	0.224852397515633	0.085092004014669	2.64246212225617	0.00823056708359756	0.0134387082719975	TP53	Not Significant
374.255204122201	0.545239458373474	0.0819852430605341	6.65045852179635	2.92181335787798e-11	1.5790498459026e-10	FANCD2	Not Significant
1112.78079597341	0.105682885455302	0.0598144590539371	1.7668451261927	0.0772541689614223	0.105110095740379	CISD2	Not Significant
155.578012172502	1.23622229039424	0.164983240767336	7.49301737949005	6.73079841261499e-14	5.10221890760334e-13	CDKN2A	Up
1438.72402373403	-1.00962211151958	0.125420264497856	-8.04991215384372	8.28534836494993e-16	8.00429061122725e-15	ZEB1	Down
2321.54353968131	-0.214522334067122	0.0909983909347155	-2.35742997061371	0.0184019258207138	0.0282257690278322	ATM	Not Significant
609.263977927882	1.59542966036751	0.159120496829012	10.0265502695227	1.16516526697234e-23	3.19978309811623e-22	SLC7A11	Up
113.584188123413	-1.22893352283232	0.199586643184399	-6.15739361725176	7.39518864245752e-10	3.34927317755033e-09	AKR1C2	Down
204.245555961537	1.24303794537517	0.211539044672255	5.87616317971491	4.19884443805575e-09	1.72252027747249e-08	CBS	Up
8988.0422664305	-0.34229415295873	0.0633886504354137	-5.3999280724156	6.66676212706433e-08	2.32717192365648e-07	SQSTM1	Not Significant
355.010450591735	1.76351978343488	0.305688288850177	5.76901323262407	7.97370439542204e-09	3.15283577621332e-08	ALOX15	Up
6791.51977675504	-0.850809953857036	0.244814118217521	-3.47533042641389	0.000510224457931383	0.00101541434906661	ATF3	Not Significant
5547.73721818634	-0.618445641218827	0.230462828200674	-2.68349410639151	0.00728572593458523	0.0120131724416273	ALDH1A1	Not Significant
922.756578811962	-0.298601318301721	0.159457987304722	-1.87260182665606	0.0611233889138595	0.0849047142155599	CYBB	Not Significant
2996.54887781167	-0.0881294671605514	0.0547995680558588	-1.60821463174159	0.107788179710028	0.141770149131118	VDAC2	Not Significant
13290.3071105127	0.337326062746766	0.0937851332261543	3.59679675384514	0.000322160008637809	0.000661526259913372	GPX4	Not Significant
2609.42061012102	0.62529959741402	0.128105641999458	4.88112457542398	1.05482578330408e-06	3.12612674553312e-06	FTH1	Not Significant
8027.8165642249	-0.106754415127726	0.074998786721451	-1.42341522835852	0.154615820513221	0.19638817223633	SLC3A2	Not Significant
185.025449765614	0.442603084067288	0.100966413488008	4.38366649638255	1.16698382840602e-05	2.97285475533271e-05	PCBP1	Not Significant
73146.664190665	1.34518773432881	0.148127020932891	9.08131228088527	1.07273563570459e-19	1.73314071255069e-18	FASN	Up
645.849659099244	-0.0191686914034901	0.109270291337506	-0.175424547412281	0.860746053603927	0.882921352133492	DDIT3	Not Significant
14216.4741370716	0.223334306589773	0.30805442859875	0.72498326872188	0.468462294830764	0.524025241014947	ALOX15B	Not Significant
1464.71551765996	0.0506094554018298	0.150832997375941	0.335533048353399	0.737223019131646	0.774391018516683	NQO1	Not Significant
228.396243581612	-0.490921781954868	0.190308154603975	-2.57961506156402	0.00989105015846298	0.0159342137095155	AKR1C1	Not Significant
344.939976943677	0.31749757976784	0.205310270040913	1.54642814363145	0.122001201581499	0.15864927418425	AKR1C3	Not Significant
578.958908970861	0.0751534826772176	0.246526136948151	0.304849958740982	0.76048042977857	0.794952268793555	HCAR1	Not Significant
7220.29488852862	0.338782899155744	0.0516734064770776	6.55623312362865	5.51839410447389e-11	2.88169790608414e-10	PCBP2	Not Significant
1195.37666760782	0.0086444406618126	0.0453536626481838	0.190600717936917	0.848838427672037	0.87230698092625	ATG7	Not Significant
4239.90447191832	-0.355430476829436	0.0848878045010834	-4.18706172127352	2.82588998072334e-05	6.7943960197067e-05	TXNRD1	Not Significant
1091.83107474748	0.313786375260401	0.0501578859099696	6.25597290570876	3.95045332152732e-10	1.86002400362613e-09	NFS1	Not Significant
17586.3181719444	-0.373437463778953	0.0804694630556064	-4.64073512608005	3.47171897653539e-06	9.54790624082148e-06	NCOA4	Not Significant
15604.9165781683	0.795572371738405	0.099477176284549	7.99753673609225	1.26932910630869e-15	1.19575467036109e-14	ACACA	Not Significant
