# Supplementary material for: NFE2L2-Associated Ferroptosis Resistance Reshapes the Tumor Immune Microenvironment and Guides Therapeutic Strategies in Prostate Cancer
Source: Int J Mol Sci. 2026 May 15;27(10):4448. doi: 10.3390/ijms27104448 (PMC13207672; doi:10.3390/ijms27104448)
Supplement: Supplementary file 1 [file ijms-27-04448-s001.zip › Supplemental Tables/Table_S03_univariate_cox.csv]

gene	HR	HR_lower	HR_upper	pvalue	padj
MT1G	0.766050090070563	0.68512116811238	0.856538620918598	2.8920392005595e-06	0.00023136313604476
AKR1C3	1.38717045662701	1.15788631099236	1.66185734944015	0.000384812406736069	0.0153924962694428
NOX4	1.46622635665032	1.17081923706234	1.8361670707855	0.000856729281737442	0.0208075093557087
NFE2L2	0.461153697463371	0.290361055329865	0.732407906571844	0.00104037546778544	0.0208075093557087
FTH1	1.61015286735691	1.19956784127088	2.16127189064267	0.00151652867276647	0.0242644587642636
SLC1A5	0.581180769460532	0.413127936752556	0.817594398107831	0.0018304071087375	0.0244054281164999
PTGS2	0.791102133364193	0.679515325242079	0.921013201858869	0.00252270093871502	0.0288308678710288
ALDH1A1	1.25522286865217	1.07391172581179	1.46714521512126	0.00429237633684339	0.0396717876223932
FANCD2	1.89714611630136	1.22013291087543	2.94981256100615	0.00446307610751924	0.0396717876223932
AIFM2	1.66428531255224	1.11725899879801	2.47914369412734	0.0122354781540039	0.0910356228434982
ATF3	0.807865381096564	0.683302505018902	0.955135491499834	0.012517398140981	0.0910356228434982
SLC11A2	0.518026486814309	0.304051997092111	0.882584043543972	0.0155459930531048	0.102317036747346
CISD2	0.450379987160899	0.23445914962237	0.865149145007813	0.0166265184714437	0.102317036747346
AKR1C1	1.2795508570754	1.0406259748507	1.57333223983506	0.0194084622860717	0.110905498777553
TP53	0.720964317158993	0.544391106534514	0.954809034125136	0.0224537391412209	0.111220762161656
ALDH3A2	0.636526973665901	0.430300447690863	0.941589975977323	0.023744619786599	0.111220762161656
TXNRD1	1.61776415941921	1.06377615331906	2.46025525890537	0.0245117295219872	0.111220762161656
HCAR1	0.859266331340633	0.75251810197927	0.981157298719612	0.0250246714863726	0.111220762161656
GSR	0.5701175429617	0.346657542076698	0.937622792931393	0.0268492155130188	0.113049328475869
NCOA4	0.606065904385631	0.376162075939533	0.976483021424567	0.0396136957067706	0.158454782827082
GCH1	0.661308458379283	0.435015618014479	1.00531764611134	0.0529723982274129	0.201799612294906
ALOX15B	0.927184969150904	0.856716026819511	1.00345031504876	0.0608532128565252	0.221284410387364
BRCA1	1.41626574038847	0.971540288044808	2.06456558938459	0.0703238885838604	0.239115276050246
GDF15	0.845739957626721	0.704700494304884	1.01500720051573	0.0718704801027438	0.239115276050246
PCBP1	1.47502900711618	0.96196379243084	2.26173852795043	0.0747235237657019	0.239115276050246
GSS	0.651407313480745	0.401002713776016	1.05817610075631	0.0833576505493098	0.256485078613261
ALOX12	1.47946580621738	0.932335554786821	2.34767306741501	0.096398627047502	0.278062426659847
HSPA5	0.680828914272069	0.432180699952317	1.07253287932577	0.0973218493309466	0.278062426659847
SLC39A14	0.682374528717551	0.430406897703534	1.08184836239133	0.104081678370139	0.281135955862808
HMOX1	1.26708946095349	0.951384838383481	1.68755653578354	0.105425983448553	0.281135955862808
PCBP2	1.69775470994859	0.856587720550222	3.3649455694989	0.129401678571157	0.326855202480574
SLC40A1	0.795170457577901	0.59069016389469	1.07043606826907	0.13074208099223	0.326855202480574
NFS1	1.73966411840533	0.832473630361169	3.6354680010152	0.140916455896748	0.341615650658782
DHODH	0.679773210543484	0.387551523744232	1.19233595912155	0.178183783682671	0.414183460196968
CDKN2A	1.1801079551423	0.925748173525593	1.50435596376754	0.181205263836173	0.414183460196968
VDAC3	1.42889089806694	0.823559109963879	2.47915319480602	0.204269056833323	0.450549743429718
BECN1	0.762227304337085	0.499317979878544	1.16356808064132	0.208379256336244	0.450549743429718
ATG5	0.682411531225643	0.373056755613931	1.24829664908054	0.214909727231717	0.451232618131008
PEBP1	0.71991562438111	0.424655754439289	1.22046740403264	0.222391245726309	0.451232618131008
STEAP3	0.825887605692263	0.606095498378776	1.1253842654509	0.225616309065504	0.451232618131008
ACSL4	0.851366329096841	0.634931913626975	1.14157850749595	0.282284451713942	0.550798930173546
HIF1A	0.812433451144812	0.546758872900174	1.207201465315	0.303936324284734	0.578926331970921
GLS2	1.35088743085719	0.750266062890482	2.43233292975738	0.316165520740912	0.588214922308674
NQO1	0.890243522621407	0.704492900967847	1.12497021400865	0.330197624265768	0.600359316846851
AKR1C2	1.11650483307927	0.876529945082684	1.42217964061887	0.372080103287867	0.651627116556796
BRCA2	1.1563499541004	0.839070561998073	1.59360282306157	0.374685592020158	0.651627116556796
ACACA	1.17167861747227	0.817048433084515	1.68023182843523	0.389014959657478	0.66215312282124
HSPB1	0.915372979211065	0.740181993228863	1.13202928298022	0.414608306976783	0.681922003335312
LPCAT3	0.91208793589346	0.729689314261124	1.14008028697086	0.418897904779054	0.681922003335312
ALOX15	1.0472811248591	0.934639377026494	1.17349833684041	0.42620125208457	0.681922003335312
CISD1	0.775776828541852	0.40926952256694	1.47049720176517	0.436484158450912	0.684681032864176
FASN	1.09607794961418	0.859806643450242	1.39727563258815	0.458944935507485	0.68910664757561
CARS1	1.28020318706963	0.660781969951419	2.48027378880166	0.464131972031248	0.68910664757561
SQSTM1	0.815560802904191	0.466948015136546	1.42443998405096	0.473644926092359	0.68910664757561
ISCU	0.785070628780701	0.404933722328088	1.52206610165886	0.473760820208232	0.68910664757561
DDIT3	1.12858216936169	0.796000036423815	1.60012268180724	0.497083103005426	0.707779850087437
KEAP1	0.81600892367936	0.441847243622494	1.50701531611965	0.5159346852236	0.707779850087437
CYBB	1.08014693473843	0.855400660012662	1.36394260042721	0.517149891727071	0.707779850087437
PRDX6	1.1767912524406	0.714961430290258	1.9369403623053	0.521987639439485	0.707779850087437
ATG7	0.790474925196119	0.344567278226965	1.81343571153679	0.578904441066266	0.771872588088355
SLC7A11	1.06292440393507	0.830931610104394	1.35968866118689	0.627150982064297	0.816352386088202
ATF4	0.888194170358654	0.532838757651632	1.48053960589494	0.649262865846475	0.816352386088202
SLC2A1	0.877099747937487	0.497653546002113	1.54586252627393	0.650172182244211	0.816352386088202
ZEB1	0.936620808132311	0.70348486181885	1.24701835936922	0.653900832536998	0.816352386088202
CHAC1	1.05541281632225	0.823601089178273	1.35247054368107	0.669942324451421	0.816352386088202
NOX1	0.932423221211747	0.673392762089833	1.29109356738068	0.673490718522766	0.816352386088202
HILPDA	1.09028118795773	0.702919367760965	1.69110871507351	0.699536283389322	0.82533318230327
SCD	1.03735180572025	0.857832966098676	1.25443858112033	0.705244285069347	0.82533318230327
GCLM	0.911469078583213	0.557345931522478	1.49059288715706	0.71184986973657	0.82533318230327
GCLC	1.08963828681977	0.63446535048031	1.87135766390505	0.75571608067669	0.86367552077336
CBS	1.02713298069177	0.855094509140818	1.23378427617878	0.77469849517808	0.872899712876709
VDAC2	1.09686521550578	0.549444771705687	2.18968923346312	0.79322156187534	0.8813572909726
SLC3A2	0.945829784597602	0.57823051255847	1.54712344299106	0.824453700995101	0.90351090520011
FTL	1.04158220483121	0.643053800822284	1.6870959910878	0.868492692368364	0.926918368275679
ALOX5	0.97651474854482	0.703178467225591	1.35610104485698	0.887201379828833	0.926918368275679
POR	0.960361700827862	0.548547891760615	1.68133833029017	0.887437848553305	0.926918368275679
SAT1	0.977317451419372	0.70142636983175	1.36172439749872	0.892158929465341	0.926918368275679
GPX4	0.99270122249001	0.678668768581601	1.45204223732401	0.969883639915423	0.991802096545816
ATM	0.994841454228282	0.671773569789633	1.47327844315306	0.979404570338994	0.991802096545816
TFRC	0.999680725404265	0.711674665251106	1.4042393266763	0.998530468278325	0.998530468278325
