# Supplementary material for: NFE2L2-Associated Ferroptosis Resistance Reshapes the Tumor Immune Microenvironment and Guides Therapeutic Strategies in Prostate Cancer
Source: Int J Mol Sci. 2026 May 15;27(10):4448. doi: 10.3390/ijms27104448 (PMC13207672; doi:10.3390/ijms27104448)
Supplement: Supplementary file 1 [file ijms-27-04448-s001.zip › Supplemental Tables/Table_S04_risk_group_summary.csv]

sample_id	risk_score	risk_group
TCGA-EJ-7123-01A-11R-1965-07	3.12446177276021	Low Risk
TCGA-CH-5790-01A-11R-1580-07	3.31901472519199	Low Risk
TCGA-KC-A4BL-01A-31R-A250-07	3.37366004621251	Low Risk
TCGA-ZG-A9L6-01A-11R-A41O-07	3.90833216785481	High Risk
TCGA-XK-AAK1-01A-11R-A41O-07	3.62885298291213	Low Risk
TCGA-G9-6361-01A-21R-1965-07	4.35283005488855	High Risk
TCGA-HC-8265-01B-04R-2302-07	4.16721752894064	High Risk
TCGA-HC-8213-01A-11R-A29R-07	2.9261266218496	Low Risk
TCGA-V1-A8WS-01A-11R-A37L-07	3.90653633235781	High Risk
TCGA-J4-A83N-01A-11R-A352-07	2.97049920484955	Low Risk
TCGA-EJ-5501-01A-01R-1580-07	3.58475038084234	Low Risk
TCGA-EJ-A8FO-01A-21R-A36G-07	3.47975817967932	Low Risk
TCGA-V1-A9O7-01A-21R-A41O-07	4.34767362900616	High Risk
TCGA-YL-A8SQ-01B-11R-A37L-07	4.46735412921663	High Risk
TCGA-HC-7230-01A-11R-2118-07	3.12687143222726	Low Risk
TCGA-G9-6342-01A-11R-1965-07	3.03084322239139	Low Risk
TCGA-ZG-A9L1-01A-11R-A41O-07	5.47476380308492	High Risk
TCGA-G9-A9S0-01A-11R-A41O-07	3.79500450710093	High Risk
TCGA-EJ-A46F-01A-31R-A250-07	5.34317252470779	High Risk
TCGA-XK-AAIR-01A-11R-A41O-07	4.18732902872811	High Risk
TCGA-G9-6494-01A-11R-1789-07	3.62531124324463	Low Risk
TCGA-EJ-A7NH-01A-12R-A33R-07	4.76534167716503	High Risk
TCGA-EJ-5509-01A-01R-1580-07	4.02826009211341	High Risk
TCGA-J4-A67Q-01A-21R-A30B-07	3.97910805838166	High Risk
TCGA-EJ-5522-01A-01R-1580-07	3.55415128414069	Low Risk
TCGA-FC-7708-01A-11R-2118-07	3.53500036957483	Low Risk
TCGA-EJ-A8FU-01A-11R-A36G-07	3.60575235719116	Low Risk
TCGA-YL-A8SL-01B-21R-A37L-07	5.1282565771326	High Risk
TCGA-HC-7213-01A-11R-2118-07	5.37849202616248	High Risk
TCGA-VP-A87K-01A-11R-A352-07	4.89212962731364	High Risk
TCGA-KK-A6E7-01A-11R-A31N-07	3.79078152263629	High Risk
TCGA-G9-A9S7-01A-11R-A41O-07	3.71021819100558	High Risk
TCGA-HI-7168-01A-11R-2118-07	4.32308398093865	High Risk
TCGA-G9-6338-01A-12R-1965-07	3.98705149198671	High Risk
TCGA-EJ-7792-01A-11R-2118-07	3.34766692752837	Low Risk
TCGA-EJ-7315-01A-31R-2118-07	4.04708585138398	High Risk
TCGA-HC-7750-01A-11R-2118-07	3.47391295508058	Low Risk
TCGA-YL-A9WI-01A-11R-A37L-07	3.86151496890941	High Risk
TCGA-KK-A7AW-01A-11R-A32O-07	5.12897828525283	High Risk
TCGA-ZG-A9N3-01A-11R-A41O-07	4.72465281544447	High Risk
TCGA-FC-A4JI-01A-11R-A250-07	5.19423590596001	High Risk
TCGA-HC-A8D1-01A-11R-A36G-07	3.63489313317383	Low Risk
TCGA-VN-A88M-01A-11R-A352-07	3.58031976454626	Low Risk
TCGA-CH-5771-01A-21R-1580-07	3.89613842845558	High Risk
TCGA-G9-6343-01A-21R-1965-07	3.24446846119788	Low Risk
TCGA-EJ-A65E-01A-11R-A29R-07	2.93373319178046	Low Risk
TCGA-M7-A722-01A-12R-A36G-07	4.88765659517862	High Risk
TCGA-ZG-A9LY-01A-11R-A41O-07	3.73351888269923	High Risk
TCGA-YL-A8SC-01A-11R-A37L-07	4.30804620396403	High Risk
TCGA-HC-A6AO-01A-11R-A30B-07	3.23410703649815	Low Risk
TCGA-J4-A67T-01A-11R-A311-07	2.43598718711494	Low Risk
TCGA-VP-A87J-01A-11R-A352-07	3.1251618986199	Low Risk
TCGA-VP-A878-01A-31R-A352-07	3.46614906975562	Low Risk
TCGA-2A-A8VL-01A-21R-A37L-07	3.1507715517404	Low Risk
TCGA-V1-A9Z7-01A-11R-A41O-07	5.12969599296104	High Risk
TCGA-EJ-5510-01A-01R-1580-07	3.53188886746197	Low Risk
TCGA-XQ-A8TB-01A-11R-A36G-07	4.37904633315112	High Risk
TCGA-EJ-5519-01A-01R-1580-07	4.43285813528807	High Risk
TCGA-KK-A7B4-01A-11R-A32O-07	5.92183334471086	High Risk
TCGA-X4-A8KS-01A-12R-A36G-07	3.00814306556495	Low Risk
TCGA-KK-A6E2-01A-11R-A311-07	4.00765211348905	High Risk
TCGA-J4-A83I-01A-11R-A36G-07	3.98521655481844	High Risk
TCGA-QU-A6IO-01A-11R-A31N-07	3.84946776479923	High Risk
TCGA-EJ-5507-01A-01R-1580-07	3.46151462698925	Low Risk
TCGA-EJ-A7NG-01A-31R-A33R-07	3.75727106680295	High Risk
TCGA-KK-A59X-01A-11R-A29R-07	3.39350681784724	Low Risk
TCGA-HI-7170-01A-11R-2118-07	2.68418924712616	Low Risk
TCGA-V1-A8ML-01A-11R-A37L-07	3.18879755586812	Low Risk
TCGA-TP-A8TV-01A-11R-A41O-07	3.47559046863202	Low Risk
TCGA-H9-A6BY-01A-11R-A30B-07	4.51106912390498	High Risk
TCGA-V1-A9OH-01A-11R-A41O-07	4.07514914006794	High Risk
TCGA-CH-5751-01A-11R-1580-07	5.20035238006153	High Risk
TCGA-VN-A88L-01A-11R-A352-07	3.70830867721968	High Risk
TCGA-FC-A66V-01A-21R-A30B-07	4.00595457462649	High Risk
TCGA-YJ-A8SW-01A-11R-A37L-07	5.20416673867181	High Risk
TCGA-2A-A8VV-01A-11R-A37L-07	3.75467792794406	High Risk
TCGA-VP-A876-01A-11R-A352-07	3.68438285810369	Low Risk
TCGA-CH-5739-01A-11R-1580-07	3.61043897503556	Low Risk
TCGA-XJ-A9DX-01A-11R-A37L-07	5.07705477432037	High Risk
TCGA-KK-A8IH-01A-11R-A36G-07	3.75084840546139	High Risk
TCGA-EJ-A65D-01A-11R-A30B-07	5.03525315197548	High Risk
TCGA-V1-A8WV-01A-11R-A37L-07	5.85916582962522	High Risk
TCGA-VN-A943-01A-11R-A41O-07	2.56494705140905	Low Risk
TCGA-HC-7740-01B-04R-2302-07	3.58601718951072	Low Risk
TCGA-2A-A8VT-01A-11R-A37L-07	3.95217443150029	High Risk
TCGA-HI-7171-01A-12R-2118-07	4.86893973099279	High Risk
TCGA-EJ-A46G-01A-31R-A26U-07	5.03303982577575	High Risk
TCGA-EJ-A46D-01A-21R-A32Y-07	3.65528575627592	Low Risk
TCGA-J4-A83J-01A-11R-A36G-07	2.66146340411922	Low Risk
TCGA-ZG-A9M4-01A-11R-A41O-07	4.10877795063358	High Risk
TCGA-V1-A8MM-01A-11R-A37L-07	4.47179396954886	High Risk
TCGA-G9-6367-01A-11R-1789-07	2.94801227135408	Low Risk
TCGA-V1-A8MK-01A-11R-A36G-07	3.25721137457437	Low Risk
TCGA-V1-A9Z8-01A-11R-A41O-07	3.54991919916486	Low Risk
TCGA-J4-A67S-01A-11R-A30B-07	3.44192450818986	Low Risk
TCGA-EJ-7786-01A-11R-2118-07	2.96188139201776	Low Risk
TCGA-YL-A9WX-01A-21R-A41O-07	3.59944399862653	Low Risk
TCGA-CH-5794-01A-11R-1580-07	2.92437968878248	Low Risk
TCGA-ZG-A8QY-01A-11R-A37L-07	4.20194901975583	High Risk
TCGA-Y6-A8TL-01A-21R-A37L-07	3.23307562284419	Low Risk
TCGA-FC-7961-01A-11R-A29R-07	4.39208556814045	High Risk
TCGA-KK-A7B3-01A-11R-A33R-07	4.6508579621325	High Risk
TCGA-VP-A87D-01A-11R-A352-07	4.59301255649175	High Risk
TCGA-EJ-7794-01A-11R-2118-07	3.01663460748893	Low Risk
TCGA-G9-6347-01A-11R-A31N-07	4.09858350461643	High Risk
TCGA-HC-7231-01A-11R-2118-07	3.3125157417375	Low Risk
TCGA-KK-A6DY-01A-12R-A311-07	3.53241096671441	Low Risk
TCGA-G9-6332-01A-11R-1789-07	2.70850168989258	Low Risk
TCGA-Y6-A9XI-01A-11R-A41O-07	3.75705806690568	High Risk
TCGA-KK-A8II-01A-11R-A36G-07	3.41995717902239	Low Risk
TCGA-ZG-A9L4-01A-11R-A41O-07	4.06650209225395	High Risk
TCGA-G9-6496-01A-11R-1789-07	3.27509386053762	Low Risk
TCGA-KK-A6E0-01A-11R-A311-07	3.4539153069975	Low Risk
TCGA-KK-A7AQ-01A-11R-A33R-07	4.21026279126325	High Risk
TCGA-G9-7521-01A-11R-2263-07	4.46918099568019	High Risk
TCGA-EJ-A65M-01A-11R-A29R-07	3.4976672195272	Low Risk
TCGA-VP-A87E-01A-31R-A352-07	3.50276635523805	Low Risk
TCGA-HC-7233-01A-11R-2118-07	3.47133162027927	Low Risk
TCGA-HC-8258-01B-05R-2302-07	2.62608560040615	Low Risk
TCGA-YL-A9WY-01A-11R-A41O-07	5.44906377327426	High Risk
TCGA-J4-A83K-01A-11R-A352-07	3.63906651005227	Low Risk
TCGA-EJ-A7NJ-01A-22R-A352-07	3.68349226071136	Low Risk
TCGA-J4-A83M-01A-11R-A352-07	3.02303742918696	Low Risk
TCGA-G9-7519-01A-11R-2263-07	2.6041869059354	Low Risk
TCGA-ZG-A9NI-01A-11R-A41O-07	4.92627148993936	High Risk
TCGA-HC-7742-01A-11R-2118-07	3.95441899938158	High Risk
TCGA-HC-A8D0-01A-11R-A36G-07	4.34996564500433	High Risk
TCGA-V1-A9Z9-01A-21R-A41O-07	4.1068375953726	High Risk
TCGA-YL-A9WJ-01A-11R-A37L-07	3.86499498333957	High Risk
TCGA-G9-6378-01A-11R-1789-07	3.24851432670959	Low Risk
TCGA-KK-A6E5-01A-11R-A311-07	3.47671830025173	Low Risk
TCGA-EJ-5542-01A-01R-1580-07	4.08058100741287	High Risk
TCGA-V1-A9OX-01A-11R-A41O-07	3.3254948134661	Low Risk
TCGA-HI-7169-01A-11R-2118-07	4.13275341292469	High Risk
TCGA-VP-A87B-01A-11R-A352-07	3.95062598085074	High Risk
TCGA-EJ-A46H-01A-31R-A26U-07	3.1844158554225	Low Risk
TCGA-EJ-5518-01A-01R-1580-07	3.43017348911508	Low Risk
TCGA-KK-A8I9-01A-11R-A36G-07	3.06440982044879	Low Risk
TCGA-CH-5743-01A-21R-1580-07	2.41411783029353	Low Risk
TCGA-V1-A8MG-01A-11R-A36G-07	4.6635246537246	High Risk
TCGA-V1-A9ZR-01A-11R-A41O-07	5.45146309367317	High Risk
TCGA-KK-A8I8-01A-11R-A36G-07	4.72364210021221	High Risk
TCGA-ZG-A9ND-01A-11R-A41O-07	3.37629373227834	Low Risk
TCGA-EJ-7328-01A-31R-2118-07	4.1487474357965	High Risk
TCGA-J4-A67O-01A-11R-A30B-07	3.89043228185282	High Risk
TCGA-HC-A9TH-01A-11R-A41O-07	4.60593562812089	High Risk
TCGA-EJ-5524-01A-01R-1580-07	4.10612017042233	High Risk
TCGA-M7-A720-01A-12R-A32O-07	4.11593631664872	High Risk
TCGA-EJ-7784-01A-11R-2118-07	3.94731604895833	High Risk
TCGA-2A-AAYF-01A-11R-A41O-07	2.96625208409372	Low Risk
TCGA-KK-A59Y-01A-11R-A26U-07	3.3367884546774	Low Risk
TCGA-M7-A71Z-01A-12R-A32O-07	4.48561293520581	High Risk
TCGA-TK-A8OK-01A-22R-A36G-07	3.78357148124183	High Risk
TCGA-EJ-5517-01A-01R-1580-07	2.42149145369539	Low Risk
TCGA-X4-A8KQ-01A-12R-A36G-07	4.0910538565809	High Risk
TCGA-XJ-A9DQ-01A-11R-A37L-07	3.34958370486815	Low Risk
TCGA-V1-A8MF-01A-11R-A36G-07	3.64735036436506	Low Risk
TCGA-EJ-7318-01B-11R-A32O-07	3.95423496316015	High Risk
TCGA-YL-A8SO-01B-31R-A37L-07	3.91085835394835	High Risk
TCGA-ZG-A9L2-01A-31R-A41O-07	4.88509974541291	High Risk
TCGA-CH-5746-01A-11R-1580-07	2.78530629285617	Low Risk
TCGA-VP-A87H-01A-11R-A352-07	4.81079664460281	High Risk
TCGA-HC-7745-01A-11R-2118-07	3.86957893991951	High Risk
TCGA-YL-A8HJ-01A-11R-A36G-07	4.79788676879567	High Risk
TCGA-M7-A721-01A-12R-A32O-07	3.78953753046367	High Risk
TCGA-EJ-5496-01A-01R-1580-07	3.35846345006416	Low Risk
TCGA-HC-7738-01A-11R-2118-07	3.0446327794119	Low Risk
TCGA-CH-5765-01A-11R-1580-07	2.83408655191631	Low Risk
TCGA-KK-A8ID-01A-11R-A36G-07	4.21109521413836	High Risk
TCGA-G9-6365-01A-11R-1789-07	3.33329971678316	Low Risk
TCGA-KK-A7B0-01A-11R-A32O-07	4.25744940157874	High Risk
TCGA-KK-A7B1-01A-11R-A32O-07	3.89014246194194	High Risk
TCGA-EJ-5498-01A-01R-1580-07	3.30205618581918	Low Risk
TCGA-ZG-A9MC-01A-31R-A41O-07	4.82266249180885	High Risk
TCGA-KK-A8I5-01A-11R-A36G-07	2.80698421430296	Low Risk
TCGA-KK-A7AZ-01A-12R-A32O-07	5.0791886607527	High Risk
TCGA-EJ-A65F-01A-21R-A311-07	4.40556460561027	High Risk
TCGA-EJ-A65G-01A-21R-A29R-07	2.58914883445639	Low Risk
TCGA-2A-AAYO-01A-11R-A41O-07	3.41436279276547	Low Risk
TCGA-EJ-A8FS-01A-11R-A352-07	3.3459846202212	Low Risk
TCGA-HC-7212-01A-11R-2118-07	3.72888087504313	High Risk
TCGA-HC-7736-01A-11R-2118-07	3.07059759935761	Low Risk
TCGA-CH-5767-01A-11R-1789-07	1.89929325516014	Low Risk
TCGA-EJ-5495-01A-01R-1580-07	4.5572875002707	High Risk
TCGA-ZG-A9LM-01A-11R-A41O-07	5.05597896854768	High Risk
TCGA-G9-7523-01A-11R-2263-07	4.68538876291953	High Risk
TCGA-2A-A8VX-01A-11R-A37L-07	3.50193012351474	Low Risk
TCGA-HC-7752-01A-11R-2118-07	3.79026437886348	High Risk
TCGA-HC-7078-01A-11R-2118-07	3.61519333523906	Low Risk
TCGA-KK-A8I4-01A-11R-A36G-07	4.47209636937933	High Risk
TCGA-HC-7820-01A-11R-2118-07	3.09028712707636	Low Risk
TCGA-G9-6384-01A-11R-1789-07	3.44914199048578	Low Risk
TCGA-V1-A9OA-01A-11R-A41O-07	4.6173113950463	High Risk
TCGA-XK-AAJR-01A-11R-A41O-07	4.02257276396196	High Risk
TCGA-G9-A9S4-01A-11R-A41O-07	4.38502002225092	High Risk
TCGA-VN-A88Q-01A-11R-A352-07	3.4025788158955	Low Risk
TCGA-EJ-5531-01A-01R-1580-07	3.07634397067331	Low Risk
TCGA-WW-A8ZI-01A-11R-A37L-07	3.8381865593189	High Risk
TCGA-EJ-5532-01A-01R-1580-07	3.01233507454801	Low Risk
TCGA-ZG-A8QX-01A-11R-A37L-07	3.59524216563476	Low Risk
TCGA-CH-5741-01A-11R-1580-07	3.18833906390845	Low Risk
TCGA-G9-6363-01A-21R-1789-07	3.24701492295918	Low Risk
TCGA-YL-A9WK-01A-11R-A37L-07	4.91995809120462	High Risk
TCGA-EJ-5527-01A-01R-1580-07	3.48557759503325	Low Risk
TCGA-YL-A8HO-01A-11R-A36G-07	4.13798943442264	High Risk
TCGA-G9-6353-01A-11R-1965-07	3.58475892466022	Low Risk
TCGA-EJ-5508-01A-02R-1580-07	3.54848884623823	Low Risk
TCGA-XJ-A83F-01A-11R-A352-07	3.63063463824973	Low Risk
TCGA-CH-5789-01A-11R-1580-07	2.4299306132205	Low Risk
TCGA-J4-A67K-01A-21R-A30B-07	4.19287084454398	High Risk
TCGA-EJ-5512-01A-01R-1580-07	2.9857101640043	Low Risk
TCGA-EJ-A7NK-01A-12R-A352-07	3.3439108786525	Low Risk
TCGA-EJ-A7NN-01A-11R-A33R-07	3.92564623139031	High Risk
TCGA-ZG-A9LZ-01A-11R-A41O-07	4.80739449547197	High Risk
TCGA-CH-5752-01A-11R-1580-07	3.35968606199385	Low Risk
TCGA-G9-6366-01A-11R-2118-07	3.90154221368146	High Risk
TCGA-EJ-8469-01A-11R-2403-07	4.73603943764291	High Risk
TCGA-HC-8258-01A-11R-2263-07	2.75922451384655	Low Risk
TCGA-EJ-7218-01B-11R-A32O-07	3.7383748969274	High Risk
TCGA-QU-A6IL-01A-11R-A31N-07	3.64250184137283	Low Risk
TCGA-EJ-5530-01A-01R-1580-07	3.41427076657623	Low Risk
TCGA-EJ-7327-01A-11R-2118-07	4.59637778769967	High Risk
TCGA-VN-A88N-01A-11R-A36G-07	3.01012614093023	Low Risk
TCGA-EJ-A8FN-01A-11R-A352-07	4.21538891518134	High Risk
TCGA-HC-7818-01A-11R-2118-07	3.21300039972993	Low Risk
TCGA-HC-7211-01A-11R-2118-07	2.30317405363984	Low Risk
TCGA-EJ-5526-01A-01R-1580-07	4.17086113452266	High Risk
TCGA-HC-8261-01A-11R-2263-07	3.48339905374307	Low Risk
TCGA-YL-A8SJ-01B-11R-A37L-07	5.35500037393836	High Risk
TCGA-HC-8261-01B-05R-2302-07	3.97494676505899	High Risk
TCGA-G9-7525-01A-31R-2263-07	2.72154245377112	Low Risk
TCGA-J4-A6M7-01A-11R-A31N-07	3.18590831400479	Low Risk
TCGA-ZG-A8QW-01A-11R-A37L-07	3.83669173259964	High Risk
TCGA-V1-A8MJ-01A-11R-A36G-07	3.17109420978008	Low Risk
TCGA-HC-7747-01A-11R-2118-07	3.50566583177743	Low Risk
TCGA-HC-7744-01A-11R-2118-07	3.19379395836696	Low Risk
TCGA-V1-A8WL-01A-11R-A37L-07	2.80758453253527	Low Risk
TCGA-EJ-5499-01A-01R-1580-07	3.61289145338715	Low Risk
TCGA-HC-8266-01A-11R-2263-07	3.63656055994656	Low Risk
TCGA-G9-6370-01A-11R-1789-07	3.25119681899093	Low Risk
TCGA-M7-A725-01A-12R-A32O-07	4.39476923671449	High Risk
TCGA-V1-A9OL-01A-11R-A41O-07	5.34857844953708	High Risk
TCGA-G9-6369-01A-21R-1965-07	2.22228705580023	Low Risk
TCGA-EJ-5504-01A-01R-1580-07	3.3527324051455	Low Risk
TCGA-M7-A723-01A-12R-A32O-07	3.63900602420908	Low Risk
TCGA-EJ-5494-01A-01R-1580-07	3.17629396335214	Low Risk
TCGA-KK-A6E1-01A-11R-A311-07	3.25316391520503	Low Risk
TCGA-V1-A9ZG-01A-11R-A41O-07	4.15245023780585	High Risk
TCGA-J9-A8CM-01A-11R-A352-07	5.77619825007373	High Risk
TCGA-EJ-A65B-01A-12R-A30B-07	3.4535498428056	Low Risk
TCGA-VP-AA1N-01A-31R-A41O-07	3.96380610195011	High Risk
TCGA-VN-A88O-01A-11R-A352-07	2.87773822484249	Low Risk
TCGA-H9-7775-01A-11R-2118-07	2.68624079131647	Low Risk
TCGA-XK-AAJU-01A-11R-A41O-07	3.68495523181572	Low Risk
TCGA-J4-AAU2-01A-11R-A41O-07	3.06715536449556	Low Risk
TCGA-J4-A67R-01A-21R-A30B-07	3.5463010236215	Low Risk
TCGA-ZG-A9LB-01A-11R-A41O-07	3.69877631723147	High Risk
TCGA-EJ-A7NF-01A-11R-A33R-07	3.87878008725596	High Risk
TCGA-YL-A8HM-01A-11R-A36G-07	4.74308984586541	High Risk
TCGA-G9-6362-01A-11R-1789-07	3.32750893453329	Low Risk
TCGA-G9-6351-01A-21R-1965-07	2.5899724213595	Low Risk
TCGA-CH-5768-01A-11R-1580-07	3.18213903185418	Low Risk
TCGA-FC-A5OB-01A-11R-A29R-07	2.66024583925738	Low Risk
TCGA-EJ-5514-01A-01R-1580-07	4.32654722174883	High Risk
TCGA-EJ-7797-01A-11R-2263-07	2.93027119180756	Low Risk
TCGA-J4-A6G1-01A-11R-A311-07	4.19620405148877	High Risk
TCGA-VN-A88R-01A-11R-A36G-07	4.16096327625312	High Risk
TCGA-J4-AATV-01A-11R-A41O-07	3.21560748583699	Low Risk
TCGA-YL-A8SF-01A-11R-A37L-07	5.44372218599169	High Risk
TCGA-HC-A48F-01A-11R-A250-07	4.16101215320418	High Risk
TCGA-YL-A8HL-01A-11R-A36G-07	3.96969429207608	High Risk
TCGA-EJ-5506-01A-01R-1580-07	3.1573523260103	Low Risk
TCGA-G9-6385-01A-11R-1789-07	3.06018899624725	Low Risk
TCGA-VP-A875-01A-31R-A352-07	4.91578294788202	High Risk
TCGA-ZG-A9L5-01A-12R-A41O-07	5.86150057846856	High Risk
TCGA-J4-A6G3-01A-11R-A311-07	3.39320519498255	Low Risk
TCGA-EJ-A46B-01A-31R-A250-07	3.05039233072659	Low Risk
TCGA-XK-AAJT-01A-11R-A41O-07	3.61161582187007	Low Risk
TCGA-HC-8259-01A-11R-2263-07	2.8821686942765	Low Risk
TCGA-V1-A9O5-06A-11R-A41O-07	6.20800346865357	High Risk
TCGA-CH-5791-01A-11R-1580-07	4.18075977264942	High Risk
TCGA-V1-A9O5-01A-11R-A41O-07	6.1214955692394	High Risk
TCGA-V1-A8WN-01A-11R-A37L-07	3.37147464154431	Low Risk
TCGA-EJ-7793-01A-31R-2263-07	3.45400199909343	Low Risk
TCGA-G9-6371-01A-11R-1789-07	2.83131869277696	Low Risk
TCGA-KK-A59Z-01A-12R-A26U-07	3.75737110538858	High Risk
TCGA-EJ-7788-01A-11R-2118-07	3.76471288118238	High Risk
TCGA-HC-8265-01A-11R-2263-07	3.77362041787503	High Risk
TCGA-EJ-A7NM-01A-21R-A33R-07	5.36562961189689	High Risk
TCGA-YL-A8SB-01A-31R-A37L-07	4.05789537336331	High Risk
TCGA-J4-8200-01A-11R-A29R-07	2.95748022402563	Low Risk
TCGA-EJ-5497-01A-02R-1580-07	3.18738467003103	Low Risk
TCGA-SU-A7E7-01A-22R-A33R-07	3.32615332609722	Low Risk
TCGA-KK-A8IA-01A-11R-A36G-07	5.08476503088014	High Risk
TCGA-H9-A6BX-01A-31R-A311-07	3.95537422199446	High Risk
TCGA-V1-A9OY-01A-11R-A41O-07	4.21877524107074	High Risk
TCGA-KK-A7B2-01A-12R-A32O-07	3.87939118747077	High Risk
TCGA-G9-6377-01A-11R-1965-07	2.88098741413053	Low Risk
TCGA-HC-8260-01A-11R-2263-07	3.63395583504097	Low Risk
TCGA-V1-A9OQ-01A-11R-A41O-07	3.76752944992322	High Risk
TCGA-J9-A8CL-01A-11R-A352-07	5.76292161543014	High Risk
TCGA-EJ-7782-01A-11R-2118-07	4.05287806107827	High Risk
TCGA-XK-AAJ3-01A-11R-A41O-07	4.23099438328568	High Risk
TCGA-YL-A8SK-01B-21R-A37L-07	3.55573296154445	Low Risk
TCGA-EJ-7312-01B-21R-A32O-07	4.4305953680107	High Risk
TCGA-V1-A9OT-01A-11R-A41O-07	4.09248646237873	High Risk
TCGA-EJ-7783-01A-11R-2118-07	3.4567106360001	Low Risk
TCGA-EJ-5515-01A-01R-1580-07	2.88022256658707	Low Risk
TCGA-EJ-8470-01A-11R-2403-07	2.77980807833019	Low Risk
TCGA-ZG-A9LN-01A-11R-A41O-07	4.02494785135669	High Risk
TCGA-YL-A9WH-01A-11R-A37L-07	5.31796066185457	High Risk
TCGA-G9-6356-01A-11R-1789-07	3.45558781433517	Low Risk
TCGA-KK-A8IG-01A-11R-A36G-07	4.33251683993204	High Risk
TCGA-EJ-5505-01A-01R-1580-07	2.96116824845598	Low Risk
TCGA-EJ-7789-01A-11R-2118-07	4.88736919561309	High Risk
TCGA-EJ-5516-01A-01R-1580-07	3.0594803228666	Low Risk
TCGA-XK-AAIW-01A-11R-A41O-07	5.25247744495026	High Risk
TCGA-HC-8257-01A-11R-2263-07	3.38404010057986	Low Risk
TCGA-YL-A8SA-01A-21R-A37L-07	3.99121516890766	High Risk
TCGA-J4-A67L-01A-11R-A30B-07	3.76358499584607	High Risk
TCGA-EJ-7785-01A-11R-2118-07	3.81864115797415	High Risk
TCGA-EJ-7781-01A-11R-2118-07	3.24256965536715	Low Risk
TCGA-YL-A8HK-01A-11R-A36G-07	4.3167981888395	High Risk
TCGA-XJ-A9DI-01A-11R-A37L-07	4.81096380155715	High Risk
TCGA-ZG-A9L0-01A-11R-A41O-07	4.80327829071324	High Risk
TCGA-V1-A9ZI-01A-11R-A41O-07	5.89131151215493	High Risk
TCGA-KK-A7AU-01A-11R-A32O-07	4.71012146315319	High Risk
TCGA-KK-A8IF-01A-11R-A36G-07	3.90418696296785	High Risk
TCGA-HC-7081-01A-11R-1965-07	4.29649938158027	High Risk
TCGA-EJ-5502-01A-01R-1580-07	3.16451943200327	Low Risk
TCGA-EJ-7325-01B-11R-A32O-07	4.36267373232736	High Risk
TCGA-YL-A8S8-01A-11R-A37L-07	4.28071538027479	High Risk
TCGA-EJ-A6RA-01A-11R-A33R-07	3.81208422589932	High Risk
TCGA-CH-5738-01A-11R-1580-07	3.18621835295665	Low Risk
TCGA-HC-7209-01A-11R-2118-07	2.64871186115446	Low Risk
TCGA-HC-7075-01A-11R-1965-07	2.56974775530208	Low Risk
TCGA-G9-6336-01A-11R-1789-07	2.97110917928998	Low Risk
TCGA-XJ-A9DK-01A-11R-A37L-07	3.7732559105565	High Risk
TCGA-XA-A8JR-01A-11R-A36G-07	2.75054992516963	Low Risk
TCGA-2A-A8W3-01A-11R-A37L-07	4.59387907190348	High Risk
TCGA-EJ-7115-01A-11R-2118-07	3.89371429458167	High Risk
TCGA-QU-A6IN-01A-11R-A31N-07	3.90887968708941	High Risk
TCGA-G9-6339-01A-12R-A311-07	2.34324678217713	Low Risk
TCGA-HC-7232-01A-11R-2118-07	3.8129503177645	High Risk
TCGA-V1-A9OF-01A-11R-A41O-07	3.79388429897054	High Risk
TCGA-QU-A6IM-01A-11R-A31N-07	3.66573790838344	Low Risk
TCGA-KK-A8IK-01A-11R-A36G-07	4.48304602969192	High Risk
TCGA-EJ-8474-01A-11R-2403-07	3.53136072516836	Low Risk
TCGA-CH-5750-01A-11R-1580-07	3.41760037749224	Low Risk
TCGA-G9-6364-01A-21R-1789-07	3.36132767730926	Low Risk
TCGA-EJ-7791-01A-11R-2118-07	3.69816492467614	Low Risk
TCGA-HC-7821-01A-12R-2118-07	5.17838804798518	High Risk
TCGA-CH-5763-01A-11R-1580-07	2.68689888313448	Low Risk
TCGA-2A-A8W1-01A-11R-A37L-07	2.63889507489642	Low Risk
TCGA-ZG-A9LS-01A-12R-A41O-07	4.49922079384306	High Risk
TCGA-CH-5772-01A-11R-1580-07	2.30849918673784	Low Risk
TCGA-KK-A8IM-01A-11R-A36G-07	4.59364917364095	High Risk
TCGA-EJ-5525-01A-01R-1580-07	5.39944435744942	High Risk
TCGA-G9-6499-01A-12R-1965-07	1.85440647011718	Low Risk
TCGA-VN-A88P-01A-11R-A352-07	3.12254498089487	Low Risk
TCGA-CH-5762-01A-11R-1580-07	3.04753285159187	Low Risk
TCGA-EJ-7321-01A-31R-2263-07	3.22010835048055	Low Risk
TCGA-HC-7749-01A-11R-2118-07	3.85664455393926	High Risk
TCGA-2A-A8VO-01A-11R-A37L-07	2.97247728771872	Low Risk
TCGA-J4-A67N-01A-11R-A30B-07	4.24703806318038	High Risk
TCGA-EJ-8468-01A-21R-2403-07	3.09045748447573	Low Risk
TCGA-EJ-A8FP-01A-21R-A36G-07	3.71453752647323	High Risk
TCGA-KK-A8I7-01A-21R-A36G-07	4.10417083838967	High Risk
TCGA-HC-7079-01A-11R-1965-07	3.64874622945943	Low Risk
TCGA-XK-AAIV-01A-11R-A41O-07	5.09897405559229	High Risk
TCGA-EJ-A46E-01A-31R-A250-07	2.72229924085926	Low Risk
TCGA-HC-7748-01A-11R-2118-07	3.17331595205843	Low Risk
TCGA-M7-A71Y-01A-22R-A32O-07	3.98789987751458	High Risk
TCGA-G9-6333-01A-12R-1965-07	2.10911938832907	Low Risk
TCGA-ZG-A9LU-01A-11R-A41O-07	3.60251383495208	Low Risk
TCGA-EJ-7317-01A-31R-2118-07	2.69169355142307	Low Risk
TCGA-J4-A67M-01A-11R-A30B-07	3.73949869476268	High Risk
TCGA-HC-7210-01A-11R-2118-07	3.11281526871407	Low Risk
TCGA-KK-A8IC-01A-11R-A36G-07	4.34342946946248	High Risk
TCGA-G9-6354-01A-11R-A311-07	2.46063647584094	Low Risk
TCGA-XK-AAJP-01A-11R-A41O-07	4.11644489043428	High Risk
TCGA-HC-7737-01A-11R-2118-07	2.60561330037674	Low Risk
TCGA-EJ-AB20-01A-12R-A41O-07	4.31197345166865	High Risk
TCGA-V1-A9ZK-01A-11R-A41O-07	3.45227226184604	Low Risk
TCGA-FC-A8O0-01A-41R-A37L-07	3.82282230916947	High Risk
TCGA-VP-A87C-01A-11R-A352-07	4.23925330900134	High Risk
TCGA-VP-A872-01A-11R-A352-07	4.2968813880343	High Risk
TCGA-G9-7509-01A-11R-A41O-07	3.94554776433342	High Risk
TCGA-G9-7522-01A-11R-2263-07	3.19930912761543	Low Risk
TCGA-V1-A8X3-01A-11R-A37L-07	3.36248617612807	Low Risk
TCGA-HC-8216-01A-11R-A29R-07	4.10582337736184	High Risk
TCGA-EJ-7314-01A-31R-2118-07	3.24620914915493	Low Risk
TCGA-EJ-A65J-01A-11R-A311-07	3.70593092605133	High Risk
TCGA-G9-6348-01A-11R-1789-07	2.71942578919467	Low Risk
TCGA-HC-8256-01A-11R-2263-07	2.32867594963937	Low Risk
TCGA-J4-A83L-01A-11R-A352-07	2.67682412536394	Low Risk
TCGA-HC-7740-01A-11R-2118-07	2.6933354824406	Low Risk
TCGA-HC-7077-01A-11R-1965-07	3.34262440771989	Low Risk
TCGA-EJ-A46I-01A-12R-A26U-07	2.74921084969865	Low Risk
TCGA-MG-AAMC-01A-11R-A41O-07	3.06698924668382	Low Risk
TCGA-G9-6329-01A-13R-1965-07	3.38235638823408	Low Risk
TCGA-QU-A6IP-01A-11R-A31N-07	3.202589358048	Low Risk
TCGA-TP-A8TT-01A-12R-A41O-07	3.17113030140862	Low Risk
TCGA-KK-A59V-01A-11R-A29R-07	3.41578398207997	Low Risk
TCGA-VN-A88K-01A-11R-A352-07	4.5404135759689	High Risk
TCGA-J4-8198-01A-11R-2263-07	4.21735704164062	High Risk
TCGA-V1-A8MU-01A-11R-A37L-07	3.89632008812546	High Risk
TCGA-KC-A4BV-01A-31R-A26U-07	4.19203154980816	High Risk
TCGA-2A-AAYU-01A-11R-A41O-07	3.85776830878568	High Risk
TCGA-EJ-5503-01A-01R-1580-07	3.32679231441236	Low Risk
TCGA-EJ-8472-01A-11R-2403-07	4.48104353352805	High Risk
TCGA-EJ-A6RC-01A-11R-A32O-07	3.97123331421116	High Risk
TCGA-EJ-7125-01A-11R-1965-07	3.22253770521913	Low Risk
TCGA-ZG-A9KY-01A-11R-A41O-07	5.39637430997696	High Risk
TCGA-EJ-7331-01A-11R-2118-07	3.27838146799247	Low Risk
TCGA-YL-A8S9-01A-11R-A37L-07	3.83581995046209	High Risk
TCGA-EJ-AB27-01A-11R-A41O-07	3.57230663854232	Low Risk
TCGA-G9-6498-01A-12R-A311-07	2.18823835684413	Low Risk
TCGA-KK-A7AV-01A-11R-A32O-07	3.44142420853625	Low Risk
TCGA-CH-5788-01A-11R-1580-07	4.1075379267821	High Risk
TCGA-XJ-A83G-01A-11R-A352-07	3.68158499840828	Low Risk
TCGA-YL-A8SP-01B-11R-A37L-07	5.13459735225591	High Risk
TCGA-ZG-A9L9-01A-11R-A41O-07	4.98810304786237	High Risk
TCGA-HC-A9TE-01A-11R-A41O-07	4.88507642245918	High Risk
TCGA-G9-6373-01A-11R-1789-07	3.79937521022635	High Risk
TCGA-YL-A8SI-01A-11R-A41O-07	3.6762302249814	Low Risk
TCGA-VN-A88I-01A-11R-A352-07	4.77876685926307	High Risk
TCGA-YL-A8SR-01B-11R-A37L-07	3.5762325654253	Low Risk
TCGA-YL-A9WL-01A-11R-A41O-07	5.70934441149948	High Risk
TCGA-EJ-5521-01A-01R-1580-07	3.6334723572893	Low Risk
TCGA-V1-A8WW-01A-11R-A37L-07	4.73636187107267	High Risk
TCGA-HC-7819-01A-11R-2118-07	3.31218954786415	Low Risk
TCGA-G9-6379-01A-11R-A31N-07	4.0122498327446	High Risk
TCGA-ZG-A8QZ-01A-11R-A37L-07	3.72387624382114	High Risk
TCGA-KK-A7AY-01A-11R-A33R-07	4.27930192488025	High Risk
TCGA-G9-7510-01A-11R-2263-07	3.36903593687122	Low Risk
TCGA-HC-7817-01B-11R-A29R-07	3.49725708656231	Low Risk
TCGA-V1-A9O9-01A-11R-A41O-07	4.58079482630107	High Risk
TCGA-EJ-5511-01A-01R-1580-07	3.69327488759356	Low Risk
TCGA-M7-A724-01A-12R-A32O-07	3.95132801589919	High Risk
TCGA-HC-7080-01A-11R-1965-07	3.22744864287506	Low Risk
TCGA-HC-8262-01A-11R-2263-07	3.14333694992047	Low Risk
TCGA-FC-A6HD-01A-11R-A31N-07	3.32790160444012	Low Risk
