# Supplementary material for: NFE2L2-Associated Ferroptosis Resistance Reshapes the Tumor Immune Microenvironment and Guides Therapeutic Strategies in Prostate Cancer
Source: Int J Mol Sci. 2026 May 15;27(10):4448. doi: 10.3390/ijms27104448 (PMC13207672; doi:10.3390/ijms27104448)
Supplement: Supplementary file 1 [file ijms-27-04448-s001.zip › Supplemental Tables/Table_S05_pathway_activity_GSVA.csv]

pathway	pvalue	mean_High_Risk	mean_Low_Risk	diff	padj
HALLMARK_ANDROGEN_RESPONSE	2.31276918983519e-20	-0.131117489545771	0.142020923181678	-0.273138412727449	5.41187990421435e-18
KEGG_PROPANOATE_METABOLISM	2.64337938094763e-18	-0.13151013414924	0.146084509707237	-0.277594643856477	3.09275387570873e-16
HALLMARK_ESTROGEN_RESPONSE_EARLY	1.40715107717328e-16	-0.0746535786458601	0.0938645688069424	-0.168518147452802	1.09757784019516e-14
KEGG_ARGININE_AND_PROLINE_METABOLISM	1.95525524246261e-16	-0.0801246046142267	0.093639102636479	-0.173763707250706	1.14382431684063e-14
KEGG_BETA_ALANINE_METABOLISM	5.96413179804593e-15	-0.109720606245002	0.119077716852257	-0.228798323097258	2.79121368148549e-13
KEGG_SPHINGOLIPID_METABOLISM	1.94768384839863e-14	-0.0830427261823283	0.0910056408532683	-0.174048367035597	7.59596700875467e-13
KEGG_HOMOLOGOUS_RECOMBINATION	2.76736420807076e-14	0.0704375466717924	-0.143842980324602	0.214280526996394	9.25090320983653e-13
KEGG_OLFACTORY_TRANSDUCTION	6.326498192458e-14	-0.059160898570939	0.0866763334947922	-0.145837232065731	1.85050072129396e-12
HALLMARK_PROTEIN_SECRETION	1.67158610205177e-13	-0.126804660677287	0.106961717022328	-0.233766377699615	4.3461238653346e-12
HALLMARK_ESTROGEN_RESPONSE_LATE	3.47020166559707e-13	-0.0619435120329745	0.0796415051385006	-0.141585017171475	8.12027189749716e-12
KEGG_TRYPTOPHAN_METABOLISM	4.98231306894385e-13	-0.0673296231283564	0.0898582046976141	-0.157187827825971	1.05987387102987e-11
KEGG_VALINE_LEUCINE_AND_ISOLEUCINE_DEGRADATION	2.02420439607004e-12	-0.116136184373787	0.115950014496711	-0.232086198870498	3.94719857233658e-11
KEGG_LIMONENE_AND_PINENE_DEGRADATION	6.40839542572599e-12	-0.119876078334186	0.120580349239246	-0.240456427573432	1.15351117663068e-10
KEGG_LYSOSOME	1.34115998851737e-11	-0.0889286282451907	0.0769258959279919	-0.165854524173183	2.24165312366475e-10
KEGG_ALPHA_LINOLENIC_ACID_METABOLISM	1.93709861446618e-11	-0.0648411744949854	0.0892860651109009	-0.154127239605886	3.02187383856724e-10
KEGG_GLYCOSAMINOGLYCAN_DEGRADATION	2.67954434838979e-11	-0.0815671759122284	0.107337031524169	-0.188904207436398	3.91883360952006e-10
KEGG_CYSTEINE_AND_METHIONINE_METABOLISM	3.39570166760155e-11	-0.0667665574858095	0.0691927521034031	-0.135959309589213	4.67408347187508e-10
KEGG_BASE_EXCISION_REPAIR	4.27669202750076e-11	0.0639769802689954	-0.125123615643673	0.189100595912668	5.55969963575099e-10
HALLMARK_XENOBIOTIC_METABOLISM	1.07956812982742e-10	-0.0532822606380324	0.0688115632018651	-0.122093823839898	1.32957338094535e-09
KEGG_PEROXISOME	1.25026580333002e-10	-0.085358680938131	0.0748113250198619	-0.160170005957993	1.46281098989613e-09
HALLMARK_BILE_ACID_METABOLISM	1.53426903757419e-10	-0.0509577773661216	0.06043216024045	-0.111389937606572	1.70961407043981e-09
KEGG_BUTANOATE_METABOLISM	2.67425384384961e-10	-0.0901136878596249	0.0880029046317662	-0.178116592491391	2.84443363391277e-09
KEGG_FATTY_ACID_METABOLISM	3.20816427870832e-10	-0.0827811508463341	0.091803267493804	-0.174584418340138	3.12796017174061e-09
KEGG_GLYCOSYLPHOSPHATIDYLINOSITOL_GPI_ANCHOR_BIOSYNTHESIS	3.13237726592727e-10	-0.100038359495273	0.0926493505032702	-0.192687709998543	3.12796017174061e-09
HALLMARK_CHOLESTEROL_HOMEOSTASIS	3.36514764446594e-10	-0.077710330993004	0.0681791239732375	-0.145889454966242	3.14977819522012e-09
KEGG_LONG_TERM_POTENTIATION	1.03731670857693e-09	-0.0649376053394968	0.0630203976471458	-0.127958002986643	9.33585037719233e-09
KEGG_LONG_TERM_DEPRESSION	1.31982390844197e-09	-0.0557944322944877	0.0641773732842492	-0.119971805578737	1.14384738731638e-08
KEGG_N_GLYCAN_BIOSYNTHESIS	1.43409558714551e-09	-0.0977440361934713	0.0923428272000155	-0.190086863393487	1.19849416925732e-08
KEGG_ALDOSTERONE_REGULATED_SODIUM_REABSORPTION	2.99067056405498e-09	-0.0727684164746637	0.0893778370417738	-0.162146253516437	2.41316176547885e-08
KEGG_STEROID_BIOSYNTHESIS	3.97211779896224e-09	-0.105011712312438	0.0926581403766344	-0.197669852689072	3.09825188319055e-08
KEGG_ALANINE_ASPARTATE_AND_GLUTAMATE_METABOLISM	4.21056257430992e-09	-0.0489716571025844	0.0525629294126389	-0.101534586515223	3.17829562060813e-08
KEGG_DNA_REPLICATION	5.26440951411427e-09	0.0542462050836501	-0.124041599643171	0.178287804726821	3.84959945719606e-08
KEGG_AMINO_SUGAR_AND_NUCLEOTIDE_SUGAR_METABOLISM	5.67806132438717e-09	-0.0793808564696747	0.0694813660285333	-0.148862222498208	4.02626166638363e-08
KEGG_O_GLYCAN_BIOSYNTHESIS	6.1232655839385e-09	-0.0622441476337182	0.0901927683640267	-0.152436915997745	4.21424749012238e-08
KEGG_INSULIN_SIGNALING_PATHWAY	6.77999431135174e-09	-0.0555996560773156	0.0566629566140868	-0.112262612691402	4.53291048244659e-08
KEGG_PROSTATE_CANCER	7.0864438695125e-09	-0.0620574008078242	0.0686445478069882	-0.130701948614812	4.60618851518313e-08
KEGG_TYPE_II_DIABETES_MELLITUS	1.06161160005348e-08	-0.0531326286230802	0.0747998971084202	-0.1279325257315	6.71397606520312e-08
KEGG_ENDOCYTOSIS	2.24239346944546e-08	-0.0534683419472826	0.050359527080972	-0.103827869028255	1.38084229434273e-07
KEGG_RENIN_ANGIOTENSIN_SYSTEM	3.2189666715763e-08	-0.0629661477537745	0.086732538471102	-0.149698686224876	1.93138000294578e-07
KEGG_RIBOFLAVIN_METABOLISM	4.68067312868085e-08	-0.0745347572881388	0.069534882358837	-0.144069639646976	2.7381937802783e-07
KEGG_PPAR_SIGNALING_PATHWAY	6.86190966669471e-08	-0.0415264562547869	0.0651990692963153	-0.106725525551102	3.9163094195282e-07
KEGG_ADHERENS_JUNCTION	8.71309646190376e-08	-0.0683183209758348	0.0737962180006101	-0.142114538976445	4.81997452080478e-07
KEGG_ADIPOCYTOKINE_SIGNALING_PATHWAY	8.85721813652161e-08	-0.0396925292854411	0.0600183415246852	-0.0997108708101262	4.81997452080478e-07
KEGG_REGULATION_OF_AUTOPHAGY	1.02625077423293e-07	-0.0776203440055246	0.0605564823091328	-0.138176826314657	5.45778820842059e-07
KEGG_ETHER_LIPID_METABOLISM	1.64828823340322e-07	-0.0398796222808977	0.0664863721422835	-0.106365994423181	8.57109881369673e-07
KEGG_OTHER_GLYCAN_DEGRADATION	1.71582822292468e-07	-0.0896775141113844	0.0760511131368527	-0.165728627248237	8.72834356879077e-07
KEGG_TERPENOID_BACKBONE_BIOSYNTHESIS	1.7717793000797e-07	-0.102094642935197	0.0866653083975072	-0.188759951332705	8.82119906848192e-07
HALLMARK_HEME_METABOLISM	2.49621638233906e-07	-0.0516249292231256	0.0355401456205165	-0.0871650748436421	1.21690548639029e-06
KEGG_PRIMARY_BILE_ACID_BIOSYNTHESIS	2.6489438360327e-07	-0.0567800647248128	0.0722022943920432	-0.128982359116856	1.26500583190133e-06
KEGG_APOPTOSIS	2.84415025047875e-07	-0.0603437203443141	0.0447854594688047	-0.105129179813119	1.33106231722405e-06
KEGG_HISTIDINE_METABOLISM	3.26423652005175e-07	-0.0530368278114417	0.0506868690587212	-0.103723696870163	1.49770852096492e-06
KEGG_ERBB_SIGNALING_PATHWAY	4.00079668883479e-07	-0.0513600465596673	0.0641383013324771	-0.115498347892144	1.80035850997565e-06
KEGG_NITROGEN_METABOLISM	5.45594137471657e-07	-0.0457517491873777	0.0555482848164124	-0.10130003400379	2.40884958808241e-06
KEGG_BIOSYNTHESIS_OF_UNSATURATED_FATTY_ACIDS	5.64850275752372e-07	-0.0725325106826953	0.0690477662694473	-0.141580276952143	2.44768452826028e-06
HALLMARK_APICAL_SURFACE	9.13811885988975e-07	-0.0436212710014966	0.0823891754765461	-0.126010446478043	3.887854205844e-06
HALLMARK_FATTY_ACID_METABOLISM	1.21646422010695e-06	-0.0613947898331251	0.0529592415131631	-0.114354031346288	5.08308263401831e-06
KEGG_EPITHELIAL_CELL_SIGNALING_IN_HELICOBACTER_PYLORI_INFECTION	1.26283811582362e-06	-0.0479597507875804	0.0450081724751575	-0.092967923262738	5.18428279127593e-06
KEGG_NICOTINATE_AND_NICOTINAMIDE_METABOLISM	1.30115706082276e-06	-0.049867631577775	0.0492023862334194	-0.0990700178111944	5.249495728147e-06
KEGG_SELENOAMINO_ACID_METABOLISM	1.45505939999878e-06	-0.0643465710690893	0.0448638238614242	-0.109210394930513	5.77091355253754e-06
KEGG_GLUTATHIONE_METABOLISM	2.56353166005777e-06	-0.0564430326113023	0.0627685746380276	-0.11921160724933	9.99777347422532e-06
KEGG_STARCH_AND_SUCROSE_METABOLISM	2.79690069435587e-06	-0.046794038825577	0.0598190436473532	-0.10661308247293	1.07290944668733e-05
KEGG_PHENYLALANINE_METABOLISM	3.74456459849095e-06	-0.0546283717933628	0.063287644308962	-0.117916016102325	1.41327115491433e-05
HALLMARK_ADIPOGENESIS	3.92282570628946e-06	-0.0545040473643741	0.0485301602942779	-0.103034207658652	1.45704954805037e-05
HALLMARK_PEROXISOME	3.99353033936072e-06	-0.0503754399000064	0.0448976113559761	-0.0952730512559825	1.46013453032876e-05
KEGG_GLYCINE_SERINE_AND_THREONINE_METABOLISM	4.65412372148569e-06	-0.0518290540564234	0.0497741965885807	-0.101603250645004	1.67548453973485e-05
HALLMARK_E2F_TARGETS	5.47628221962799e-06	0.0403571559379128	-0.107672786662312	0.148029942600224	1.94159096877719e-05
KEGG_MISMATCH_REPAIR	5.63277888080457e-06	0.0492007401330445	-0.102312110041296	0.15151285017434	1.96726904195264e-05
KEGG_VASOPRESSIN_REGULATED_WATER_REABSORPTION	7.85073505984603e-06	-0.0633017466919613	0.0504190933557667	-0.113720840047728	2.70157647647643e-05
KEGG_GNRH_SIGNALING_PATHWAY	8.70988012832128e-06	-0.0313579695137618	0.0432973919700425	-0.0746553614838044	2.953785434822e-05
HALLMARK_APOPTOSIS	1.04159498732153e-05	-0.0449058985594274	0.0527944711053094	-0.0977003696647368	3.43286235258081e-05
KEGG_GLYCOSPHINGOLIPID_BIOSYNTHESIS_GLOBO_SERIES	1.04159498732153e-05	-0.0519126608149461	0.0833961916224272	-0.135308852437373	3.43286235258081e-05
KEGG_LYSINE_DEGRADATION	1.06321909132674e-05	-0.0505600648412634	0.050119036959325	-0.100679101800588	3.45546204681189e-05
HALLMARK_TNFA_SIGNALING_VIA_NFKB	1.4052521454341e-05	-0.0811741453610245	0.0643417029462988	-0.145515848307323	4.44363516258891e-05
HALLMARK_UNFOLDED_PROTEIN_RESPONSE	1.4052521454341e-05	-0.0634080259604166	0.0491711486804337	-0.11257917464085	4.44363516258891e-05
KEGG_GLYCOSPHINGOLIPID_BIOSYNTHESIS_LACTO_AND_NEOLACTO_SERIES	1.42437269177277e-05	-0.0401126546017745	0.0623639158276247	-0.102476570429399	4.44404279833105e-05
KEGG_PROTEIN_EXPORT	1.51863386258074e-05	-0.0956014201086013	0.0686688070529724	-0.164270227161574	4.67579373478807e-05
KEGG_PYRUVATE_METABOLISM	4.20561989115724e-05	-0.0578602290388827	0.0456115395099113	-0.103471768548794	0.000127807149939064
HALLMARK_MTORC1_SIGNALING	4.73327177468479e-05	-0.0609094027923112	0.0418462209372258	-0.102755623729537	0.000141998153240544
HALLMARK_PI3K_AKT_MTOR_SIGNALING	5.47700276085453e-05	-0.0468930709118562	0.0351679956673923	-0.0820610665792486	0.000162230208359489
KEGG_THYROID_CANCER	9.86037597257733e-05	-0.0468388237299925	0.0442029793825097	-0.0910418031125022	0.000288415997197887
KEGG_RIBOSOME	0.000101046773081938	0.0638610608880162	-0.119015945184323	0.182877006072339	0.000291912900014487
KEGG_ENDOMETRIAL_CANCER	0.000122012205039644	-0.044481974750985	0.0545042842265737	-0.0989862589775587	0.000348181170478984
KEGG_DRUG_METABOLISM_CYTOCHROME_P450	0.000131971525433455	-0.037052463569742	0.0617883387156618	-0.0988408022854038	0.000367634963707483
KEGG_PANTOTHENATE_AND_COA_BIOSYNTHESIS	0.000131971525433455	-0.0460000166876846	0.0435909825166625	-0.089590999204347	0.000367634963707483
HALLMARK_P53_PATHWAY	0.000139728650536736	-0.0389207399410263	0.031701217892859	-0.0706219578338854	0.000380191909599955
KEGG_WNT_SIGNALING_PATHWAY	0.000138892326060677	-0.0369914911230308	0.0414622217698738	-0.0784537128929046	0.000380191909599955
KEGG_ASCORBATE_AND_ALDARATE_METABOLISM	0.000180524538208195	-0.040455014910452	0.0501435381992016	-0.0905985531096536	0.000485548757939284
KEGG_ACUTE_MYELOID_LEUKEMIA	0.000216620279024963	-0.034888507883871	0.0490403829949695	-0.0839288908788405	0.000576013014680016
KEGG_PROXIMAL_TUBULE_BICARBONATE_RECLAMATION	0.000223041505551743	-0.031652396799987	0.0505966789555668	-0.0822490757555537	0.000579907914434532
KEGG_VIBRIO_CHOLERAE_INFECTION	0.000222391431429308	-0.046079641045589	0.0357327386825938	-0.0818123797281828	0.000579907914434532
HALLMARK_HYPOXIA	0.000226979562805455	-0.0377215656318604	0.0433504733714498	-0.0810720390033103	0.000583661732928313
HALLMARK_GLYCOLYSIS	0.000278011833130096	-0.0419714049041539	0.030010536707764	-0.0719819416119179	0.000707117053830897
KEGG_ARACHIDONIC_ACID_METABOLISM	0.000356438088700163	-0.0290103567404627	0.0548314963113984	-0.0838418530518611	0.000896844223181055
KEGG_TYROSINE_METABOLISM	0.000397930242539972	-0.0389482176505407	0.0381498315246011	-0.0770980491751418	0.000990592305897378
HALLMARK_KRAS_SIGNALING_DN	0.000402431924937092	-0.0187293682847166	0.0467439172645571	-0.0654732855492737	0.000991253373002943
KEGG_TASTE_TRANSDUCTION	0.000409273730564997	0.0436574612328133	-0.0229622695943585	0.0666197308271718	0.000997604718252181
KEGG_MAPK_SIGNALING_PATHWAY	0.000419740421578991	-0.0281038891734295	0.03562477966498	-0.0637286688384096	0.0010125696767988
HALLMARK_UV_RESPONSE_DN	0.000524398160923651	-0.0352063812958466	0.0606457381401305	-0.0958521194359771	0.00125213438424627
KEGG_JAK_STAT_SIGNALING_PATHWAY	0.00056644573755894	-0.072852990085696	0.0161863745492741	-0.0890393646349701	0.00133887174332113
KEGG_GALACTOSE_METABOLISM	0.000698819340335577	-0.0477605358954501	0.0448884498661966	-0.0926489857616467	0.00163523725638525
KEGG_VEGF_SIGNALING_PATHWAY	0.00121993425843536	-0.025624620216513	0.0299900874713338	-0.0556147076878468	0.0028263823413255
KEGG_VASCULAR_SMOOTH_MUSCLE_CONTRACTION	0.00142082110333531	-0.0334940800040713	0.0376753136983353	-0.0711693937024066	0.00325953076647512
KEGG_CITRATE_CYCLE_TCA_CYCLE	0.00151868017396518	-0.054311391732732	0.0563603337650991	-0.110671725497831	0.00345020544376555
KEGG_TIGHT_JUNCTION	0.00173327243245626	-0.0276027272183973	0.0324621344958273	-0.0600648617142246	0.00389986297302658
KEGG_FRUCTOSE_AND_MANNOSE_METABOLISM	0.00178209905403355	-0.0395753651369156	0.0344154679914322	-0.0739908331283478	0.00397153503470334
HALLMARK_G2M_CHECKPOINT	0.00192175989439713	0.0269039275746082	-0.0711422285945141	0.0980461561691222	0.00424237561593328
KEGG_NEUROTROPHIN_SIGNALING_PATHWAY	0.00240323800013493	-0.0313742181787977	0.0314191693987304	-0.0627933875775281	0.00525567936478107
KEGG_GLYCOLYSIS_GLUCONEOGENESIS	0.00311809333138859	-0.0343915081159525	0.0376005074702014	-0.0719920155861539	0.00675586888467529
HALLMARK_TGF_BETA_SIGNALING	0.00326366041169767	-0.0393056745354626	0.0410496778796279	-0.0803553524150905	0.00700639024162619
KEGG_GLIOMA	0.00342355421894202	-0.028625151093007	0.0389702594450843	-0.0675954105380912	0.00728283352029483
KEGG_UBIQUITIN_MEDIATED_PROTEOLYSIS	0.00355656808769177	-0.0475422454246092	0.0188248457778294	-0.0663670912024386	0.00749763002270157
KEGG_LINOLEIC_ACID_METABOLISM	0.00366808501360023	-0.0209922856980648	0.0423170739101692	-0.063309359608234	0.00766367761770048
KEGG_GAP_JUNCTION	0.0047357657172501	-0.0235714237962461	0.0390419857333371	-0.0626134095295833	0.00980680688350905
KEGG_CIRCADIAN_RHYTHM_MAMMAL	0.00539963578282066	-0.0316710041239791	0.0494613489529218	-0.0811323530769009	0.0110834629226319
KEGG_GLYCEROPHOSPHOLIPID_METABOLISM	0.0054867082227811	-0.017090056064673	0.0218274308353871	-0.0389174869000601	0.0111642584707024
KEGG_CELL_CYCLE	0.00554967660330179	0.0166353708997941	-0.0547925443397419	0.071427915239536	0.0111950372859709
KEGG_CHRONIC_MYELOID_LEUKEMIA	0.00620216025329309	-0.0317524906636545	0.033225963184931	-0.0649784538485855	0.0124043205065862
KEGG_INOSITOL_PHOSPHATE_METABOLISM	0.00638648564911177	-0.0238100885959335	0.0379719761338182	-0.0617820647297516	0.0126647257787471
HALLMARK_IL6_JAK_STAT3_SIGNALING	0.00753275779250845	-0.0783268490448705	-0.00108713806998929	-0.0772397109748812	0.0148123136424116
KEGG_RETINOL_METABOLISM	0.00776930177680998	-0.0174077926309774	0.0434225928866992	-0.0608303855176765	0.0151501384647795
KEGG_COLORECTAL_CANCER	0.00817238564800116	-0.0298647742335404	0.0327981710623611	-0.0626629452959015	0.0157783492394779
KEGG_METABOLISM_OF_XENOBIOTICS_BY_CYTOCHROME_P450	0.00822631883425771	-0.0251298517350451	0.0453642070488713	-0.0704940587839164	0.0157783492394779
KEGG_RIG_I_LIKE_RECEPTOR_SIGNALING_PATHWAY	0.00955795116687483	-0.0315983089002197	0.0201733625127641	-0.0517716714129839	0.018183419293079
KEGG_ECM_RECEPTOR_INTERACTION	0.010129269640089	0.0586003172228598	-0.0210749438263976	0.0796752610492574	0.0191149120627486
KEGG_GLYCOSAMINOGLYCAN_BIOSYNTHESIS_HEPARAN_SULFATE	0.0104596377583672	-0.0161519888987101	0.0369698726748437	-0.0531218615735538	0.0195804418836634
HALLMARK_IL2_STAT5_SIGNALING	0.0117050257312063	-0.0324326441960225	0.0249317828466624	-0.0573644270426849	0.0217379049293831
KEGG_PHOSPHATIDYLINOSITOL_SIGNALING_SYSTEM	0.0127303037854615	-0.0205951600574167	0.0392741926981122	-0.0598693527555289	0.0234558353212441
HALLMARK_COMPLEMENT	0.0136069528259988	-0.0238792845494095	0.03830311204885	-0.0621823965982596	0.024875210635029
KEGG_MTOR_SIGNALING_PATHWAY	0.0138342805355406	-0.0275815441509449	0.022889171630812	-0.0504707157817569	0.0250947414365621
HALLMARK_DNA_REPAIR	0.0146264621139762	0.011312770158414	-0.0493584384325301	0.0606712085909441	0.0263276318051571
KEGG_GLYCOSPHINGOLIPID_BIOSYNTHESIS_GANGLIO_SERIES	0.0147471614725825	-0.0290505636304927	0.0476745234043045	-0.0767250870347973	0.0263422578975901
HALLMARK_KRAS_SIGNALING_UP	0.0156169105498234	-0.0238906418712284	0.0364474113433421	-0.0603380532145705	0.0276845232474142
KEGG_RENAL_CELL_CARCINOMA	0.0158412772249614	-0.0279093974284099	0.0314435043805249	-0.0593529018089348	0.0278711193281276
KEGG_ARRHYTHMOGENIC_RIGHT_VENTRICULAR_CARDIOMYOPATHY_ARVC	0.0171094122415179	-0.0140273674894196	0.054028522607913	-0.0680558900973326	0.029877630332203
HALLMARK_HEDGEHOG_SIGNALING	0.0177405938481311	-0.0143106267299769	0.0452106766684988	-0.0595213033984757	0.0307503626700939
KEGG_STEROID_HORMONE_BIOSYNTHESIS	0.0186510475854463	-0.0206592557157486	0.0323700352985458	-0.0530292910142943	0.0320907730514297
KEGG_AXON_GUIDANCE	0.0203128707873338	-0.020323245094533	0.0340320130608967	-0.0543552581554297	0.034511621956844
KEGG_BLADDER_CANCER	0.0203530078207029	-0.0297088691087178	0.0166889885117742	-0.046397857620492	0.034511621956844
KEGG_MELANOGENESIS	0.0275772085886726	-0.0155715513336066	0.0317081593426344	-0.0472797106762409	0.0461807945384997
KEGG_SPLICEOSOME	0.0276295351939742	0.00741578334637225	-0.057335073467559	0.0647508568139313	0.0461807945384997
KEGG_PANCREATIC_CANCER	0.0286941936088557	-0.0213920949157401	0.0256012954628614	-0.0469933903786015	0.0476201510955478
KEGG_GLYCOSAMINOGLYCAN_BIOSYNTHESIS_CHONDROITIN_SULFATE	0.0319836919906257	-0.0227814467659222	0.0284391774975299	-0.0512206242634521	0.0527055206042705
KEGG_DORSO_VENTRAL_AXIS_FORMATION	0.0373857349837991	-0.0215966402287531	0.0405638968175328	-0.062160537046286	0.0609727091053077
KEGG_NON_SMALL_CELL_LUNG_CANCER	0.0375216671417278	-0.0234320848109011	0.0270367829364694	-0.0504688677473705	0.0609727091053077
KEGG_PARKINSONS_DISEASE	0.0404748922869113	0.00516376865884759	-0.0657835449981189	0.0709473136569665	0.0653181020354293
KEGG_PYRIMIDINE_METABOLISM	0.0424000734870455	0.00473235713975002	-0.0418523773896183	0.0465847345293683	0.0679562821641689
KEGG_HUNTINGTONS_DISEASE	0.0450339967060191	0.0068619898959783	-0.0518990670753763	0.0587610569713546	0.0716867702667243
KEGG_SYSTEMIC_LUPUS_ERYTHEMATOSUS	0.0491571269710403	0.0263894354329085	-0.0267013001775626	0.0530907356104711	0.0777214034542124
HALLMARK_ANGIOGENESIS	0.0498453632820485	0.0422758719223477	-0.0145085072399319	0.0567843791622796	0.0782806376375795
KEGG_CALCIUM_SIGNALING_PATHWAY	0.0504541807745404	-0.0176816536312955	0.0240677775651925	-0.041749431196488	0.0787085220082831
HALLMARK_INFLAMMATORY_RESPONSE	0.0576696330741936	-0.0299116931124457	0.0288143728167637	-0.0587260659292093	0.088780882495798
KEGG_NUCLEOTIDE_EXCISION_REPAIR	0.0574744388048482	0.00692460563696223	-0.0450726914113807	0.0519972970483429	0.088780882495798
KEGG_INTESTINAL_IMMUNE_NETWORK_FOR_IGA_PRODUCTION	0.0613812570899332	0.0352066518991139	-0.0340537331904336	0.0692603850895475	0.0938772167257803
KEGG_B_CELL_RECEPTOR_SIGNALING_PATHWAY	0.0646413290382666	-0.0244110246468529	0.0212451065510363	-0.0456561311978892	0.0975875548061573
KEGG_NATURAL_KILLER_CELL_MEDIATED_CYTOTOXICITY	0.0645339784118633	-0.0221800619275219	0.0255745809345482	-0.0477546428620702	0.0975875548061573
KEGG_OXIDATIVE_PHOSPHORYLATION	0.0717073922093435	0.00533429731497287	-0.057728664175878	0.0630629614908508	0.107561088314015
HALLMARK_UV_RESPONSE_UP	0.077008398933718	-0.0250488399624236	0.0112700397178433	-0.0363188796802669	0.114050413610696
KEGG_NOD_LIKE_RECEPTOR_SIGNALING_PATHWAY	0.0767607016490572	-0.0288341092020564	0.0186460326195779	-0.0474801418216343	0.114050413610696
KEGG_GLYCOSAMINOGLYCAN_BIOSYNTHESIS_KERATAN_SULFATE	0.080416507017797	0.014319222903827	-0.0296148762317591	0.0439340991355861	0.118348821648833
KEGG_SNARE_INTERACTIONS_IN_VESICULAR_TRANSPORT	0.0896849316482742	-0.0561394796390712	-0.023330290782352	-0.0328091888567192	0.131164212535601
HALLMARK_MYC_TARGETS_V2	0.0938287285525545	0.00590184687286411	-0.0538841684292746	0.0597860153021387	0.136372189324831
KEGG_CARDIAC_MUSCLE_CONTRACTION	0.0984266624230203	0.0127508874612757	-0.02993544347284	0.0426863309341157	0.141299625809735
KEGG_TOLL_LIKE_RECEPTOR_SIGNALING_PATHWAY	0.0978234591566319	-0.0220565653580235	0.0201466145771958	-0.0422031799352193	0.141299625809735
HALLMARK_MYC_TARGETS_V1	0.107511136491547	0.00644177918693639	-0.0480699193543524	0.0545116985412888	0.152470339024375
KEGG_HYPERTROPHIC_CARDIOMYOPATHY_HCM	0.107187190234896	-0.00399189460411719	0.0392869700835475	-0.0432788646876647	0.152470339024375
KEGG_MELANOMA	0.114154293165732	-0.0142409593686697	0.021880893287814	-0.0361218526564837	0.160916292775791
KEGG_REGULATION_OF_ACTIN_CYTOSKELETON	0.115349386626032	-0.0165852986794525	0.0188949627485099	-0.0354802614279624	0.161627284254439
KEGG_ANTIGEN_PROCESSING_AND_PRESENTATION	0.139179755261637	-0.0262679589286983	0.0193855381322972	-0.0456534970609954	0.19385751625728
HALLMARK_INTERFERON_GAMMA_RESPONSE	0.142180485106043	-0.024345202791984	0.0235040570267565	-0.0478492598187405	0.196865287069906
HALLMARK_EPITHELIAL_MESENCHYMAL_TRANSITION	0.158810108979289	0.0330743767166451	-0.00689525233622307	0.0399696290528682	0.216354310413644
KEGG_ASTHMA	0.157497593760726	0.0407501009551449	-0.0211943204435642	0.0619444213987091	0.216354310413644
KEGG_T_CELL_RECEPTOR_SIGNALING_PATHWAY	0.15902966406473	-0.0207187819348056	0.0138494731075671	-0.0345682550423726	0.216354310413644
KEGG_NON_HOMOLOGOUS_END_JOINING	0.161682269192308	-0.0382175593209351	0.00563412385887075	-0.0438516831798059	0.218691624225434
KEGG_PATHWAYS_IN_CANCER	0.16391817870508	-0.0133326014465697	0.0161654503660894	-0.0294980518126591	0.220441688603384
KEGG_CHEMOKINE_SIGNALING_PATHWAY	0.16572361936849	-0.0197838054576253	0.0134941545578693	-0.0332779600154946	0.221596153898437
HALLMARK_NOTCH_SIGNALING	0.167087488017019	-0.00906041817874628	0.0167393555956724	-0.0257997737744187	0.222150410204446
HALLMARK_REACTIVE_OXYGEN_SPECIES_PATHWAY	0.170071445739809	-0.0278591280746151	0.00626904241224688	-0.0341281704868619	0.224840216401782
HALLMARK_SPERMATOGENESIS	0.171927475759484	0.00498690560298613	-0.0165545474393686	0.0215414530423547	0.226017018695052
KEGG_SULFUR_METABOLISM	0.186580793704472	-0.015438005256787	0.0141879356042421	-0.0296259408610291	0.243910087859477
KEGG_AMINOACYL_TRNA_BIOSYNTHESIS	0.217785181419949	-0.039030586597024	0.00551849277421194	-0.0445490793712359	0.283120735845934
HALLMARK_INTERFERON_ALPHA_RESPONSE	0.221408960908602	-0.0258147319351087	0.0146564521662153	-0.040471184101324	0.286241419075209
KEGG_PRION_DISEASES	0.229360312653373	-0.0148240291572124	0.013300886519091	-0.0281249156763034	0.294891830554337
KEGG_AMYOTROPHIC_LATERAL_SCLEROSIS_ALS	0.238989860335131	-0.018787862217499	0.00334792917952354	-0.0221357913970226	0.305593591903937
KEGG_PENTOSE_AND_GLUCURONATE_INTERCONVERSIONS	0.248596657809967	-0.0154423742576116	0.013762930498834	-0.0292053047564456	0.31615009743224
KEGG_RNA_POLYMERASE	0.253191605280308	-0.0129801599422039	-0.0471340949361125	0.0341539349939087	0.320253165597795
KEGG_CYTOKINE_CYTOKINE_RECEPTOR_INTERACTION	0.262558145517463	-0.0323667171368964	-0.000718697056872144	-0.0316480200800242	0.330315086296164
KEGG_DILATED_CARDIOMYOPATHY	0.273134645456218	0.00349386384002959	0.0340712855308483	-0.0305774216908187	0.341783460089598
KEGG_ALZHEIMERS_DISEASE	0.279684592276271	-0.000738975789048983	-0.0302036532671811	0.0294646774781321	0.348118056343869
KEGG_PROTEASOME	0.298933949955708	-0.00526983803405269	-0.0461098292869149	0.0408399912528622	0.370108699945162
KEGG_GLYOXYLATE_AND_DICARBOXYLATE_METABOLISM	0.322302988327201	-0.0232002719005062	0.00904697410923905	-0.0322472460097453	0.396941575097711
HALLMARK_MITOTIC_SPINDLE	0.330719546863335	0.0106435387111736	-0.0158074617548641	0.0264510004660378	0.405174732806389
KEGG_SMALL_CELL_LUNG_CANCER	0.363045235630505	-0.00530458713034931	0.0151282523695823	-0.0204328394999317	0.442461380924678
KEGG_GLYCEROLIPID_METABOLISM	0.384168906052768	-0.00829252423968266	0.00629014915696129	-0.014582673396644	0.465779917183149
KEGG_TYPE_I_DIABETES_MELLITUS	0.397693487501907	-0.0129388073173626	0.0183157589619943	-0.0312545662793569	0.479692144718795
HALLMARK_PANCREAS_BETA_CELLS	0.405189993590425	-0.000247717401268977	0.0258339082613881	-0.0260816256626571	0.48622799230851
KEGG_GRAFT_VERSUS_HOST_DISEASE	0.410656295420636	-0.0168273951708679	0.0184577328366479	-0.0352851280075159	0.490273332287902
KEGG_FC_EPSILON_RI_SIGNALING_PATHWAY	0.446132785331805	-0.00486657305535391	0.0118782480457592	-0.0167448211011131	0.527247837210316
KEGG_MATURITY_ONSET_DIABETES_OF_THE_YOUNG	0.445247249863249	0.0287620513747176	0.00832194968426189	0.0204401016904557	0.527247837210316
KEGG_PRIMARY_IMMUNODEFICIENCY	0.462695050103217	0.00752721907319208	-0.0223489450989511	0.0298761641721432	0.54407357650328
KEGG_HEDGEHOG_SIGNALING_PATHWAY	0.49307231500596	0.0181585221320275	0.00153629134320945	0.016622230788818	0.574024486126342
KEGG_P53_SIGNALING_PATHWAY	0.491201352410419	-0.0208446682191792	-0.00626369273637081	-0.0145809754828084	0.574024486126342
KEGG_HEMATOPOIETIC_CELL_LINEAGE	0.524486644100679	-0.0361463805537875	-0.0158823283823664	-0.020264052171421	0.607573637225539
HALLMARK_WNT_BETA_CATENIN_SIGNALING	0.536159062837138	0.0198643124397352	0.00326236920297709	0.0166019432367581	0.618035569969903
KEGG_TGF_BETA_SIGNALING_PATHWAY	0.593327875786788	-0.00183502782425917	0.0104300697019993	-0.0122650975262585	0.680581975167198
KEGG_CYTOSOLIC_DNA_SENSING_PATHWAY	0.629232577435222	-0.0415240789576187	-0.0279062014340244	-0.0136178775235942	0.718245966438253
KEGG_AUTOIMMUNE_THYROID_DISEASE	0.647793275008562	-0.00436124264442244	0.0114470496706571	-0.0158082923150796	0.735842846368949
KEGG_PURINE_METABOLISM	0.655816269234099	-0.0115650458207146	-0.00490362219641476	-0.00666142362429987	0.741357521742895
HALLMARK_APICAL_JUNCTION	0.659574039539529	-0.000749958266707704	0.00979819554813252	-0.0105481538148402	0.74202079448197
HALLMARK_COAGULATION	0.671439844031152	0.0129852521525634	0.00364232592044474	0.00934292623211862	0.751755614848275
KEGG_BASAL_TRANSCRIPTION_FACTORS	0.675775265805224	-0.0211958536463768	-0.0104030487196169	-0.0107928049267599	0.753006724754393
HALLMARK_MYOGENESIS	0.716926613360107	0.00255605782928094	0.0095359620083054	-0.00697990417902447	0.79132465814276
KEGG_LEISHMANIA_INFECTION	0.716926613360107	0.00675450274051906	-0.00405380253017956	0.0108083052706986	0.79132465814276
KEGG_NOTCH_SIGNALING_PATHWAY	0.739784487255816	-0.00352097594813657	-0.00863031880070394	0.00510934285256736	0.808923224382528
KEGG_PORPHYRIN_AND_CHLOROPHYLL_METABOLISM	0.736424478571024	-0.013255410226318	-0.0214523781425965	0.00819696791627852	0.808923224382528
HALLMARK_ALLOGRAFT_REJECTION	0.757787073259141	0.00301220487301702	-0.00714802851152346	0.0101602333845405	0.820935996030736
KEGG_PENTOSE_PHOSPHATE_PATHWAY	0.756093566333686	-0.0127223055172755	-0.00381647646027492	-0.00890582905700057	0.820935996030736
KEGG_COMPLEMENT_AND_COAGULATION_CASCADES	0.766271904542093	0.0227781759429771	0.0132205093969731	0.00955766654600395	0.822512044324999
KEGG_RNA_DEGRADATION	0.764572657509887	-0.0328562113263421	-0.0243078036861144	-0.00854840764022777	0.822512044324999
KEGG_PROGESTERONE_MEDIATED_OOCYTE_MATURATION	0.771376365237541	-0.00659363701090455	-0.0124693934864235	0.00587575647551893	0.824210362856551
KEGG_ABC_TRANSPORTERS	0.799909254079661	0.012216520249983	0.0145274465567788	-0.00231092630679582	0.843147592138021
KEGG_FOCAL_ADHESION	0.799909254079661	0.00620587947542309	0.0143999033464722	-0.00819402387104908	0.843147592138021
KEGG_NEUROACTIVE_LIGAND_RECEPTOR_INTERACTION	0.794752365052158	0.0151663938651757	0.0115338464178703	0.00363254744730538	0.843147592138021
KEGG_BASAL_CELL_CARCINOMA	0.870585370446212	0.0212205201182742	0.0150541609480083	0.00616635917026589	0.909450788769703
KEGG_VIRAL_MYOCARDITIS	0.869416731029393	0.00647604650555652	0.0125771100978405	-0.006101063592284	0.909450788769703
KEGG_FC_GAMMA_R_MEDIATED_PHAGOCYTOSIS	0.885802489396484	0.00445882074427199	-6.13047713165067e-05	0.0045201255155885	0.921234588972343
KEGG_PATHOGENIC_ESCHERICHIA_COLI_INFECTION	0.915180050642014	-0.00453556069743857	-0.00860663100456457	0.004071070307126	0.947575804647042
KEGG_CELL_ADHESION_MOLECULES_CAMS	0.925786546081037	0.00473477946369031	0.00745768897615589	-0.00272290951246558	0.954335029880893
HALLMARK_OXIDATIVE_PHOSPHORYLATION	0.943492458713554	-0.0228569033098861	-0.0242355423988673	0.00137863908898121	0.961103055982662
KEGG_LEUKOCYTE_TRANSENDOTHELIAL_MIGRATION	0.944673943914582	-0.00364344909754652	-0.0058396281765088	0.00219617907896228	0.961103055982662
KEGG_ONE_CARBON_POOL_BY_FOLATE	0.944673943914582	-0.0211525697031225	-0.0192238068361428	-0.00192876286697964	0.961103055982662
KEGG_ALLOGRAFT_REJECTION	0.948810083618279	9.56932628417531e-05	0.00258735118489203	-0.00249165792205027	0.961132292496438
KEGG_OOCYTE_MEIOSIS	0.963000925679726	-0.0116466768649613	-0.0109913343401874	-0.000655342524773898	0.971302657797655
KEGG_VALINE_LEUCINE_AND_ISOLEUCINE_BIOSYNTHESIS	0.98134747778183	-0.0146110585947015	-0.0137986309552828	-0.000812427639418689	0.985559269531967
KEGG_DRUG_METABOLISM_OTHER_ENZYMES	0.994374170291891	-0.00311625216372714	-0.000498450511872417	-0.00261780165185472	0.994374170291891
