# Supplementary material for: NFE2L2-Associated Ferroptosis Resistance Reshapes the Tumor Immune Microenvironment and Guides Therapeutic Strategies in Prostate Cancer
Source: Int J Mol Sci. 2026 May 15;27(10):4448. doi: 10.3390/ijms27104448 (PMC13207672; doi:10.3390/ijms27104448)
Supplement: Supplementary file 1 [file ijms-27-04448-s001.zip › Supplemental Tables/Table_S06_LASSO_coefficients.csv]

gene	coefficient
NFE2L2	-0.376026001982511
AIFM2	0.33164176283042
FANCD2	0.292382751225877
TXNRD1	0.26326621979263
FTH1	0.239166728352932
GCH1	-0.203339731544962
CISD2	-0.164897381240787
NOX4	0.161309898519607
MT1G	-0.137291298269266
ALDH3A2	0.0935902495480597
ALDH1A1	0.09177546656772
AKR1C3	0.0774737965458248
ATF3	-0.0739267416922915
SLC11A2	-0.0606225942760654
PTGS2	-0.0335784208624079
ALOX15B	2.33671644552297e-06
