# Supplementary material for: NFE2L2-Associated Ferroptosis Resistance Reshapes the Tumor Immune Microenvironment and Guides Therapeutic Strategies in Prostate Cancer
Source: Int J Mol Sci. 2026 May 15;27(10):4448. doi: 10.3390/ijms27104448 (PMC13207672; doi:10.3390/ijms27104448)
Supplement: Supplementary file 1 [file ijms-27-04448-s001.zip › Supplemental Tables/Table_S07_docking_8targets.csv]

Gene	UniProt	Drug	Drug_ID	FDA_Status	Affinity_kcal_mol	BoxCenterX	BoxCenterY	BoxCenterZ	BoxSizeX	BoxSizeY	BoxSizeZ
DHODH	Q02127	Atovaquone	DB01117	Approved	-10.24	-3.64	15.44	-10.49	22.94	24.81	28.69
DHODH	Q02127	Flavin mononucleotide	DB03247	Approved	-6.9	-3.64	15.44	-10.49	22.94	24.81	28.69
DHODH	Q02127	Leflunomide	DB01097	Approved	-8.77	-3.64	15.44	-10.49	22.94	24.81	28.69
DHODH	Q02127	Teriflunomide	DB08880	Approved	-8.32	-3.64	15.44	-10.49	22.94	24.81	28.69
DHODH	Q02127	Tiratricol	DB03604	Approved	-7.63	-3.64	15.44	-10.49	22.94	24.81	28.69
DHODH	Q02127	Brequinar	DB03523	Investigational	-9.83	-3.64	15.44	-10.49	22.94	24.81	28.69
DHODH	Q02127	Manitimus	DB06481	Investigational	-9.1	-3.64	15.44	-10.49	22.94	24.81	28.69
DHODH	Q02127	Orludodstat	DB21498	Investigational	-9.65	-3.64	15.44	-10.49	22.94	24.81	28.69
DHODH	Q02127	Orotic acid	DB02262	Investigational	-6.1	-3.64	15.44	-10.49	22.94	24.81	28.69
DHODH	Q02127	Vidofludimus	DB15446	Investigational	-9.52	-3.64	15.44	-10.49	22.94	24.81	28.69
DHODH	Q02127	"(2Z)-2-cyano-N-(2,2'-dichlorobiphenyl-4-yl)-3-hydroxybut-2-enamide"	DB07559	Experimental	-8.94	-3.64	15.44	-10.49	22.94	24.81	28.69
DHODH	Q02127	(2Z)-2-cyano-N-(3'-ethoxybiphenyl-4-yl)-3-hydroxybut-2-enamide	DB07561	Experimental	-9.44	-3.64	15.44	-10.49	22.94	24.81	28.69
DHODH	Q02127	(2Z)-N-(3-chloro-2'-methoxybiphenyl-4-yl)-2-cyano-3-hydroxybut-2-enamide	DB08172	Experimental	-8.38	-3.64	15.44	-10.49	22.94	24.81	28.69
DHODH	Q02127	(2Z)-N-biphenyl-4-yl-2-cyano-3-cyclopropyl-3-hydroxyprop-2-enamide	DB08169	Experimental	-9.64	-3.64	15.44	-10.49	22.94	24.81	28.69
DHODH	Q02127	(2Z)-N-biphenyl-4-yl-2-cyano-3-hydroxybut-2-enamide	DB07443	Experimental	-9.36	-3.64	15.44	-10.49	22.94	24.81	28.69
DHODH	Q02127	"2-({[2,3,5,6-TETRAFLUORO-3'-(TRIFLUOROMETHOXY)BIPHENYL-4-YL]AMINO}CARBONYL)CYCLOPENTA-1,3-DIENE-1-CARBOXYLIC ACID"	DB07978	Experimental	-10.95	-3.64	15.44	-10.49	22.94	24.81	28.69
DHODH	Q02127	"2-({[3,5-DIFLUORO-3'-(TRIFLUOROMETHOXY)BIPHENYL-4-YL]AMINO}CARBONYL)CYCLOPENT-1-ENE-1-CARBOXYLIC ACID"	DB07975	Experimental	-10.46	-3.64	15.44	-10.49	22.94	24.81	28.69
DHODH	Q02127	"2-[4-(4-Chlorophenyl)Cyclohexylidene]-3,4-Dihydroxy-1(2h)-Naphthalenone"	DB04281	Experimental	-8.12	-3.64	15.44	-10.49	22.94	24.81	28.69
DHODH	Q02127	"3,6,9,12,15-PENTAOXATRICOSAN-1-OL"	DB08249	Experimental	-6.01	-3.64	15.44	-10.49	22.94	24.81	28.69
DHODH	Q02127	"3-({[3,5-DIFLUORO-3'-(TRIFLUOROMETHOXY)BIPHENYL-4-YL]AMINO}CARBONYL)THIOPHENE-2-CARBOXYLIC ACID"	DB07977	Experimental	-9.76	-3.64	15.44	-10.49	22.94	24.81	28.69
DHODH	Q02127	3-{[(3-FLUORO-3'-METHOXYBIPHENYL-4-YL)AMINO]CARBONYL}THIOPHENE-2-CARBOXYLIC ACID	DB07976	Experimental	-9.82	-3.64	15.44	-10.49	22.94	24.81	28.69
DHODH	Q02127	"5-Carbamoyl-1,1':4',1''-terphenyl-3-carboxylic acid"	DB04583	Experimental	-9.36	-3.64	15.44	-10.49	22.94	24.81	28.69
DHODH	Q02127	"5-methyl-N-[4-(trifluoromethyl)phenyl][1,2,4]triazolo[1,5-a]pyrimidin-7-amine"	DB08008	Experimental	-9.16	-3.64	15.44	-10.49	22.94	24.81	28.69
DHODH	Q02127	Brequinar Analog	DB03480	Experimental	-9.48	-3.64	15.44	-10.49	22.94	24.81	28.69
DHODH	Q02127	Capric dimethyl amine oxide	DB02613	Experimental	-5.53	-3.64	15.44	-10.49	22.94	24.81	28.69
DHODH	Q02127	Dodecyldimethylamine N-oxide	DB04147	Experimental	-6.13	-3.64	15.44	-10.49	22.94	24.81	28.69
DHODH	Q02127	"N-anthracen-2-yl-5-methyl[1,2,4]triazolo[1,5-a]pyrimidin-7-amine"	DB08006	Experimental	-11.29	-3.64	15.44	-10.49	22.94	24.81	28.69
DHODH	Q02127	"UNDECYLAMINE-N,N-DIMETHYL-N-OXIDE"	DB07646	Experimental	-5.59	-3.64	15.44	-10.49	22.94	24.81	28.69
DHODH	Q02127	Cannabidiol	DB09061	Approved	-8.56	-3.64	15.44	-10.49	22.94	24.81	28.69
DHODH	Q02127	D-alpha-Tocopherol acetate	DB14002	Approved	-9.46	-3.64	15.44	-10.49	22.94	24.81	28.69
DHODH	Q02127	Dicoumarol	DB00266	Approved	-9.35	-3.64	15.44	-10.49	22.94	24.81	28.69
DHODH	Q02127	Doxorubicin	DB00997	Approved	-6.1	-3.64	15.44	-10.49	22.94	24.81	28.69
DHODH	Q02127	Flavin adenine dinucleotide	DB03147	Approved	-7.6	-3.64	15.44	-10.49	22.94	24.81	28.69
DHODH	Q02127	Menadione	DB00170	Approved	-7.01	-3.64	15.44	-10.49	22.94	24.81	28.69
DHODH	Q02127	Phenytoin	DB00252	Approved	-8.24	-3.64	15.44	-10.49	22.94	24.81	28.69
DHODH	Q02127	Vitamin E	DB00163	Approved	-7.42	-3.64	15.44	-10.49	22.94	24.81	28.69
DHODH	Q02127	alpha-Tocopherol succinate	DB14001	Approved	-8.22	-3.64	15.44	-10.49	22.94	24.81	28.69
DHODH	Q02127	RH-1	DB04090	Investigational	-6.64	-3.64	15.44	-10.49	22.94	24.81	28.69
DHODH	Q02127	"3-(HYDROXYMETHYL)-1-METHYL-5-(2-METHYLAZIRIDIN-1-YL)-2-PHENYL-1H-INDOLE-4,7-DIONE"	DB07385	Experimental	-9.07	-3.64	15.44	-10.49	22.94	24.81	28.69
DHODH	Q02127	"3-Hydroxymethyl-5-Aziridinyl-1methyl-2-[1h-Indole-4,7-Dione]-Propanol"	DB02395	Experimental	-6.96	-3.64	15.44	-10.49	22.94	24.81	28.69
DHODH	Q02127	"5-Methoxy-1,2-Dimethyl-3-(Phenoxymethyl)Indole-4,7-Dione"	DB03626	Experimental	-8.22	-3.64	15.44	-10.49	22.94	24.81	28.69
DHODH	Q02127	"Bishydroxy[2h-1-Benzopyran-2-One,1,2-Benzopyrone]"	DB04392	Experimental	-10.45	-3.64	15.44	-10.49	22.94	24.81	28.69
DHODH	Q02127	Cibacron Blue	DB02633	Experimental	-8.56	-3.64	15.44	-10.49	22.94	24.81	28.69
DHODH	Q02127	Duroquinone	DB01927	Experimental	-6.06	-3.64	15.44	-10.49	22.94	24.81	28.69
DHODH	Q02127	ES-936	DB02400	Experimental	-8.71	-3.64	15.44	-10.49	22.94	24.81	28.69
DHODH	Q02127	Ascorbic acid	DB00126	Approved	-5.51	-3.64	15.44	-10.49	22.94	24.81	28.69
DHODH	Q02127	Fotemustine	DB04106	Investigational	-5.86	-3.64	15.44	-10.49	22.94	24.81	28.69
DHODH	Q02127	PX-12	DB05448	Investigational	-5.31	-3.64	15.44	-10.49	22.94	24.81	28.69
DHODH	Q02127	Spermidine	DB03566	Investigational	-4.96	-3.64	15.44	-10.49	22.94	24.81	28.69
DHODH	Q02127	NADPH	DB02338	Experimental	-7.26	-3.64	15.44	-10.49	22.94	24.81	28.69
DHODH	Q02127	RSL3	FERRO_02	Experimental	-9.6	-3.64	15.44	-10.49	22.94	24.81	28.69
DHODH	Q02127	Sorafenib	FERRO_03	Approved	-10.97	-3.64	15.44	-10.49	22.94	24.81	28.69
DHODH	Q02127	Sulfasalazine	FERRO_04	Approved	-9.19	-3.64	15.44	-10.49	22.94	24.81	28.69
NQO1	P15559	Atovaquone	DB01117	Approved	-7.92	1.41	5.99	3.57	29.74	49.08	30.0
NQO1	P15559	Flavin mononucleotide	DB03247	Approved	-6.78	1.41	5.99	3.57	29.74	49.08	30.0
NQO1	P15559	Leflunomide	DB01097	Approved	-6.3	1.41	5.99	3.57	29.74	49.08	30.0
NQO1	P15559	Teriflunomide	DB08880	Approved	-5.94	1.41	5.99	3.57	29.74	49.08	30.0
NQO1	P15559	Tiratricol	DB03604	Approved	-5.88	1.41	5.99	3.57	29.74	49.08	30.0
NQO1	P15559	Brequinar	DB03523	Investigational	-7.95	1.41	5.99	3.57	29.74	49.08	30.0
NQO1	P15559	Manitimus	DB06481	Investigational	-6.34	1.41	5.99	3.57	29.74	49.08	30.0
NQO1	P15559	Orludodstat	DB21498	Investigational	-7.4	1.41	5.99	3.57	29.74	49.08	30.0
NQO1	P15559	Orotic acid	DB02262	Investigational	-5.0	1.41	5.99	3.57	29.74	49.08	30.0
NQO1	P15559	Vidofludimus	DB15446	Investigational	-7.37	1.41	5.99	3.57	29.74	49.08	30.0
NQO1	P15559	"(2Z)-2-cyano-N-(2,2'-dichlorobiphenyl-4-yl)-3-hydroxybut-2-enamide"	DB07559	Experimental	-6.64	1.41	5.99	3.57	29.74	49.08	30.0
NQO1	P15559	(2Z)-2-cyano-N-(3'-ethoxybiphenyl-4-yl)-3-hydroxybut-2-enamide	DB07561	Experimental	-6.77	1.41	5.99	3.57	29.74	49.08	30.0
NQO1	P15559	(2Z)-N-(3-chloro-2'-methoxybiphenyl-4-yl)-2-cyano-3-hydroxybut-2-enamide	DB08172	Experimental	-6.6	1.41	5.99	3.57	29.74	49.08	30.0
NQO1	P15559	(2Z)-N-biphenyl-4-yl-2-cyano-3-cyclopropyl-3-hydroxyprop-2-enamide	DB08169	Experimental	-6.66	1.41	5.99	3.57	29.74	49.08	30.0
NQO1	P15559	(2Z)-N-biphenyl-4-yl-2-cyano-3-hydroxybut-2-enamide	DB07443	Experimental	-6.84	1.41	5.99	3.57	29.74	49.08	30.0
NQO1	P15559	"2-({[2,3,5,6-TETRAFLUORO-3'-(TRIFLUOROMETHOXY)BIPHENYL-4-YL]AMINO}CARBONYL)CYCLOPENTA-1,3-DIENE-1-CARBOXYLIC ACID"	DB07978	Experimental	-7.55	1.41	5.99	3.57	29.74	49.08	30.0
NQO1	P15559	"2-({[3,5-DIFLUORO-3'-(TRIFLUOROMETHOXY)BIPHENYL-4-YL]AMINO}CARBONYL)CYCLOPENT-1-ENE-1-CARBOXYLIC ACID"	DB07975	Experimental	-7.71	1.41	5.99	3.57	29.74	49.08	30.0
NQO1	P15559	"2-[4-(4-Chlorophenyl)Cyclohexylidene]-3,4-Dihydroxy-1(2h)-Naphthalenone"	DB04281	Experimental	-7.82	1.41	5.99	3.57	29.74	49.08	30.0
NQO1	P15559	"3,6,9,12,15-PENTAOXATRICOSAN-1-OL"	DB08249	Experimental	-4.1	1.41	5.99	3.57	29.74	49.08	30.0
NQO1	P15559	"3-({[3,5-DIFLUORO-3'-(TRIFLUOROMETHOXY)BIPHENYL-4-YL]AMINO}CARBONYL)THIOPHENE-2-CARBOXYLIC ACID"	DB07977	Experimental	-7.71	1.41	5.99	3.57	29.74	49.08	30.0
NQO1	P15559	3-{[(3-FLUORO-3'-METHOXYBIPHENYL-4-YL)AMINO]CARBONYL}THIOPHENE-2-CARBOXYLIC ACID	DB07976	Experimental	-7.21	1.41	5.99	3.57	29.74	49.08	30.0
NQO1	P15559	"5-Carbamoyl-1,1':4',1''-terphenyl-3-carboxylic acid"	DB04583	Experimental	-7.68	1.41	5.99	3.57	29.74	49.08	30.0
NQO1	P15559	"5-methyl-N-[4-(trifluoromethyl)phenyl][1,2,4]triazolo[1,5-a]pyrimidin-7-amine"	DB08008	Experimental	-7.51	1.41	5.99	3.57	29.74	49.08	30.0
NQO1	P15559	Brequinar Analog	DB03480	Experimental	-7.8	1.41	5.99	3.57	29.74	49.08	30.0
NQO1	P15559	Capric dimethyl amine oxide	DB02613	Experimental	-4.94	1.41	5.99	3.57	29.74	49.08	30.0
NQO1	P15559	Dodecyldimethylamine N-oxide	DB04147	Experimental	-4.95	1.41	5.99	3.57	29.74	49.08	30.0
NQO1	P15559	"N-anthracen-2-yl-5-methyl[1,2,4]triazolo[1,5-a]pyrimidin-7-amine"	DB08006	Experimental	-8.86	1.41	5.99	3.57	29.74	49.08	30.0
NQO1	P15559	"UNDECYLAMINE-N,N-DIMETHYL-N-OXIDE"	DB07646	Experimental	-4.74	1.41	5.99	3.57	29.74	49.08	30.0
NQO1	P15559	Cannabidiol	DB09061	Approved	-7.07	1.41	5.99	3.57	29.74	49.08	30.0
NQO1	P15559	D-alpha-Tocopherol acetate	DB14002	Approved	-6.77	1.41	5.99	3.57	29.74	49.08	30.0
NQO1	P15559	Dicoumarol	DB00266	Approved	-7.12	1.41	5.99	3.57	29.74	49.08	30.0
NQO1	P15559	Doxorubicin	DB00997	Approved	-7.77	1.41	5.99	3.57	29.74	49.08	30.0
NQO1	P15559	Flavin adenine dinucleotide	DB03147	Approved	-6.77	1.41	5.99	3.57	29.74	49.08	30.0
NQO1	P15559	Menadione	DB00170	Approved	-5.99	1.41	5.99	3.57	29.74	49.08	30.0
NQO1	P15559	Phenytoin	DB00252	Approved	-7.66	1.41	5.99	3.57	29.74	49.08	30.0
NQO1	P15559	Vitamin E	DB00163	Approved	-6.35	1.41	5.99	3.57	29.74	49.08	30.0
NQO1	P15559	alpha-Tocopherol succinate	DB14001	Approved	-7.13	1.41	5.99	3.57	29.74	49.08	30.0
NQO1	P15559	RH-1	DB04090	Investigational	-5.07	1.41	5.99	3.57	29.74	49.08	30.0
NQO1	P15559	"3-(HYDROXYMETHYL)-1-METHYL-5-(2-METHYLAZIRIDIN-1-YL)-2-PHENYL-1H-INDOLE-4,7-DIONE"	DB07385	Experimental	-6.62	1.41	5.99	3.57	29.74	49.08	30.0
NQO1	P15559	"3-Hydroxymethyl-5-Aziridinyl-1methyl-2-[1h-Indole-4,7-Dione]-Propanol"	DB02395	Experimental	-5.69	1.41	5.99	3.57	29.74	49.08	30.0
NQO1	P15559	"5-Methoxy-1,2-Dimethyl-3-(Phenoxymethyl)Indole-4,7-Dione"	DB03626	Experimental	-6.75	1.41	5.99	3.57	29.74	49.08	30.0
NQO1	P15559	"Bishydroxy[2h-1-Benzopyran-2-One,1,2-Benzopyrone]"	DB04392	Experimental	-8.47	1.41	5.99	3.57	29.74	49.08	30.0
NQO1	P15559	Cibacron Blue	DB02633	Experimental	-8.74	1.41	5.99	3.57	29.74	49.08	30.0
NQO1	P15559	Duroquinone	DB01927	Experimental	-5.18	1.41	5.99	3.57	29.74	49.08	30.0
NQO1	P15559	ES-936	DB02400	Experimental	-6.93	1.41	5.99	3.57	29.74	49.08	30.0
NQO1	P15559	Ascorbic acid	DB00126	Approved	-5.21	1.41	5.99	3.57	29.74	49.08	30.0
NQO1	P15559	Fotemustine	DB04106	Investigational	-4.79	1.41	5.99	3.57	29.74	49.08	30.0
NQO1	P15559	PX-12	DB05448	Investigational	-4.8	1.41	5.99	3.57	29.74	49.08	30.0
NQO1	P15559	Spermidine	DB03566	Investigational	-4.13	1.41	5.99	3.57	29.74	49.08	30.0
NQO1	P15559	NADPH	DB02338	Experimental	-6.85	1.41	5.99	3.57	29.74	49.08	30.0
NQO1	P15559	RSL3	FERRO_02	Experimental	-7.54	1.41	5.99	3.57	29.74	49.08	30.0
NQO1	P15559	Sorafenib	FERRO_03	Approved	-8.03	1.41	5.99	3.57	29.74	49.08	30.0
NQO1	P15559	Sulfasalazine	FERRO_04	Approved	-7.55	1.41	5.99	3.57	29.74	49.08	30.0
AIFM2	Q9BRQ8	Atovaquone	DB01117	Approved	-8.97	16.85	-1.0	-1.53	44.2	39.11	58.59
AIFM2	Q9BRQ8	Flavin mononucleotide	DB03247	Approved	-7.52	16.85	-1.0	-1.53	44.2	39.11	58.59
AIFM2	Q9BRQ8	Leflunomide	DB01097	Approved	-6.82	16.85	-1.0	-1.53	44.2	39.11	58.59
AIFM2	Q9BRQ8	Teriflunomide	DB08880	Approved	-7.16	16.85	-1.0	-1.53	44.2	39.11	58.59
AIFM2	Q9BRQ8	Tiratricol	DB03604	Approved	-6.33	16.85	-1.0	-1.53	44.2	39.11	58.59
AIFM2	Q9BRQ8	Brequinar	DB03523	Investigational	-8.8	16.85	-1.0	-1.53	44.2	39.11	58.59
AIFM2	Q9BRQ8	Manitimus	DB06481	Investigational	-7.14	16.85	-1.0	-1.53	44.2	39.11	58.59
AIFM2	Q9BRQ8	Orludodstat	DB21498	Investigational	-8.03	16.85	-1.0	-1.53	44.2	39.11	58.59
AIFM2	Q9BRQ8	Orotic acid	DB02262	Investigational	-4.93	16.85	-1.0	-1.53	44.2	39.11	58.59
AIFM2	Q9BRQ8	Vidofludimus	DB15446	Investigational	-8.01	16.85	-1.0	-1.53	44.2	39.11	58.59
AIFM2	Q9BRQ8	"(2Z)-2-cyano-N-(2,2'-dichlorobiphenyl-4-yl)-3-hydroxybut-2-enamide"	DB07559	Experimental	-7.34	16.85	-1.0	-1.53	44.2	39.11	58.59
AIFM2	Q9BRQ8	(2Z)-2-cyano-N-(3'-ethoxybiphenyl-4-yl)-3-hydroxybut-2-enamide	DB07561	Experimental	-8.0	16.85	-1.0	-1.53	44.2	39.11	58.59
AIFM2	Q9BRQ8	(2Z)-N-(3-chloro-2'-methoxybiphenyl-4-yl)-2-cyano-3-hydroxybut-2-enamide	DB08172	Experimental	-8.15	16.85	-1.0	-1.53	44.2	39.11	58.59
AIFM2	Q9BRQ8	(2Z)-N-biphenyl-4-yl-2-cyano-3-cyclopropyl-3-hydroxyprop-2-enamide	DB08169	Experimental	-7.8	16.85	-1.0	-1.53	44.2	39.11	58.59
AIFM2	Q9BRQ8	(2Z)-N-biphenyl-4-yl-2-cyano-3-hydroxybut-2-enamide	DB07443	Experimental	-8.04	16.85	-1.0	-1.53	44.2	39.11	58.59
AIFM2	Q9BRQ8	"2-({[2,3,5,6-TETRAFLUORO-3'-(TRIFLUOROMETHOXY)BIPHENYL-4-YL]AMINO}CARBONYL)CYCLOPENTA-1,3-DIENE-1-CARBOXYLIC ACID"	DB07978	Experimental	-8.14	16.85	-1.0	-1.53	44.2	39.11	58.59
AIFM2	Q9BRQ8	"2-({[3,5-DIFLUORO-3'-(TRIFLUOROMETHOXY)BIPHENYL-4-YL]AMINO}CARBONYL)CYCLOPENT-1-ENE-1-CARBOXYLIC ACID"	DB07975	Experimental	-8.28	16.85	-1.0	-1.53	44.2	39.11	58.59
AIFM2	Q9BRQ8	"2-[4-(4-Chlorophenyl)Cyclohexylidene]-3,4-Dihydroxy-1(2h)-Naphthalenone"	DB04281	Experimental	-8.9	16.85	-1.0	-1.53	44.2	39.11	58.59
AIFM2	Q9BRQ8	"3,6,9,12,15-PENTAOXATRICOSAN-1-OL"	DB08249	Experimental	-4.25	16.85	-1.0	-1.53	44.2	39.11	58.59
AIFM2	Q9BRQ8	"3-({[3,5-DIFLUORO-3'-(TRIFLUOROMETHOXY)BIPHENYL-4-YL]AMINO}CARBONYL)THIOPHENE-2-CARBOXYLIC ACID"	DB07977	Experimental	-8.02	16.85	-1.0	-1.53	44.2	39.11	58.59
AIFM2	Q9BRQ8	3-{[(3-FLUORO-3'-METHOXYBIPHENYL-4-YL)AMINO]CARBONYL}THIOPHENE-2-CARBOXYLIC ACID	DB07976	Experimental	-7.93	16.85	-1.0	-1.53	44.2	39.11	58.59
AIFM2	Q9BRQ8	"5-Carbamoyl-1,1':4',1''-terphenyl-3-carboxylic acid"	DB04583	Experimental	-8.2	16.85	-1.0	-1.53	44.2	39.11	58.59
AIFM2	Q9BRQ8	"5-methyl-N-[4-(trifluoromethyl)phenyl][1,2,4]triazolo[1,5-a]pyrimidin-7-amine"	DB08008	Experimental	-7.25	16.85	-1.0	-1.53	44.2	39.11	58.59
AIFM2	Q9BRQ8	Brequinar Analog	DB03480	Experimental	-8.59	16.85	-1.0	-1.53	44.2	39.11	58.59
AIFM2	Q9BRQ8	Capric dimethyl amine oxide	DB02613	Experimental	-4.89	16.85	-1.0	-1.53	44.2	39.11	58.59
AIFM2	Q9BRQ8	Dodecyldimethylamine N-oxide	DB04147	Experimental	-4.8	16.85	-1.0	-1.53	44.2	39.11	58.59
AIFM2	Q9BRQ8	"N-anthracen-2-yl-5-methyl[1,2,4]triazolo[1,5-a]pyrimidin-7-amine"	DB08006	Experimental	-9.15	16.85	-1.0	-1.53	44.2	39.11	58.59
AIFM2	Q9BRQ8	"UNDECYLAMINE-N,N-DIMETHYL-N-OXIDE"	DB07646	Experimental	-4.74	16.85	-1.0	-1.53	44.2	39.11	58.59
AIFM2	Q9BRQ8	Cannabidiol	DB09061	Approved	-6.71	16.85	-1.0	-1.53	44.2	39.11	58.59
AIFM2	Q9BRQ8	D-alpha-Tocopherol acetate	DB14002	Approved	-7.03	16.85	-1.0	-1.53	44.2	39.11	58.59
AIFM2	Q9BRQ8	Dicoumarol	DB00266	Approved	-8.2	16.85	-1.0	-1.53	44.2	39.11	58.59
AIFM2	Q9BRQ8	Doxorubicin	DB00997	Approved	-7.47	16.85	-1.0	-1.53	44.2	39.11	58.59
AIFM2	Q9BRQ8	Flavin adenine dinucleotide	DB03147	Approved	-6.89	16.85	-1.0	-1.53	44.2	39.11	58.59
AIFM2	Q9BRQ8	Menadione	DB00170	Approved	-6.55	16.85	-1.0	-1.53	44.2	39.11	58.59
AIFM2	Q9BRQ8	Phenytoin	DB00252	Approved	-6.55	16.85	-1.0	-1.53	44.2	39.11	58.59
AIFM2	Q9BRQ8	Vitamin E	DB00163	Approved	-7.14	16.85	-1.0	-1.53	44.2	39.11	58.59
AIFM2	Q9BRQ8	alpha-Tocopherol succinate	DB14001	Approved	-7.09	16.85	-1.0	-1.53	44.2	39.11	58.59
AIFM2	Q9BRQ8	RH-1	DB04090	Investigational	-5.28	16.85	-1.0	-1.53	44.2	39.11	58.59
AIFM2	Q9BRQ8	"3-(HYDROXYMETHYL)-1-METHYL-5-(2-METHYLAZIRIDIN-1-YL)-2-PHENYL-1H-INDOLE-4,7-DIONE"	DB07385	Experimental	-7.07	16.85	-1.0	-1.53	44.2	39.11	58.59
AIFM2	Q9BRQ8	"3-Hydroxymethyl-5-Aziridinyl-1methyl-2-[1h-Indole-4,7-Dione]-Propanol"	DB02395	Experimental	-6.02	16.85	-1.0	-1.53	44.2	39.11	58.59
AIFM2	Q9BRQ8	"5-Methoxy-1,2-Dimethyl-3-(Phenoxymethyl)Indole-4,7-Dione"	DB03626	Experimental	-6.79	16.85	-1.0	-1.53	44.2	39.11	58.59
AIFM2	Q9BRQ8	"Bishydroxy[2h-1-Benzopyran-2-One,1,2-Benzopyrone]"	DB04392	Experimental	-8.07	16.85	-1.0	-1.53	44.2	39.11	58.59
AIFM2	Q9BRQ8	Cibacron Blue	DB02633	Experimental	-9.77	16.85	-1.0	-1.53	44.2	39.11	58.59
AIFM2	Q9BRQ8	Duroquinone	DB01927	Experimental	-5.91	16.85	-1.0	-1.53	44.2	39.11	58.59
AIFM2	Q9BRQ8	ES-936	DB02400	Experimental	-7.17	16.85	-1.0	-1.53	44.2	39.11	58.59
AIFM2	Q9BRQ8	Ascorbic acid	DB00126	Approved	-4.8	16.85	-1.0	-1.53	44.2	39.11	58.59
AIFM2	Q9BRQ8	Fotemustine	DB04106	Investigational	-4.28	16.85	-1.0	-1.53	44.2	39.11	58.59
AIFM2	Q9BRQ8	PX-12	DB05448	Investigational	-4.2	16.85	-1.0	-1.53	44.2	39.11	58.59
AIFM2	Q9BRQ8	Spermidine	DB03566	Investigational	-3.96	16.85	-1.0	-1.53	44.2	39.11	58.59
AIFM2	Q9BRQ8	NADPH	DB02338	Experimental	-6.58	16.85	-1.0	-1.53	44.2	39.11	58.59
AIFM2	Q9BRQ8	RSL3	FERRO_02	Experimental	-7.09	16.85	-1.0	-1.53	44.2	39.11	58.59
AIFM2	Q9BRQ8	Sorafenib	FERRO_03	Approved	-8.53	16.85	-1.0	-1.53	44.2	39.11	58.59
AIFM2	Q9BRQ8	Sulfasalazine	FERRO_04	Approved	-7.0	16.85	-1.0	-1.53	44.2	39.11	58.59
DHODH	Q02127	Erastin	FERRO_01	Experimental	-7.24	-3.64	15.44	-10.49	22.94	24.81	28.69
NQO1	P15559	Erastin	FERRO_01	Experimental	-7.28	1.41	5.99	3.57	29.74	49.08	30.0
AIFM2	Q9BRQ8	Erastin	FERRO_01	Experimental	-8.0	16.85	-1.0	-1.53	44.2	39.11	58.59
TXNRD1	A0A182DWI3	Atovaquone	DB01117	Approved	-8.12	-7.05	-3.65	-15.65	45.84	38.37	34.22
TXNRD1	A0A182DWI3	Flavin mononucleotide	DB03247	Approved	-7.21	-7.05	-3.65	-15.65	45.84	38.37	34.22
TXNRD1	A0A182DWI3	Leflunomide	DB01097	Approved	-7.06	-7.05	-3.65	-15.65	45.84	38.37	34.22
TXNRD1	A0A182DWI3	Teriflunomide	DB08880	Approved	-7.12	-7.05	-3.65	-15.65	45.84	38.37	34.22
TXNRD1	A0A182DWI3	Tiratricol	DB03604	Approved	-5.75	-7.05	-3.65	-15.65	45.84	38.37	34.22
TXNRD1	A0A182DWI3	Brequinar	DB03523	Investigational	-8.5	-7.05	-3.65	-15.65	45.84	38.37	34.22
TXNRD1	A0A182DWI3	Manitimus	DB06481	Investigational	-7.64	-7.05	-3.65	-15.65	45.84	38.37	34.22
TXNRD1	A0A182DWI3	Orludodstat	DB21498	Investigational	-7.86	-7.05	-3.65	-15.65	45.84	38.37	34.22
TXNRD1	A0A182DWI3	Orotic acid	DB02262	Investigational	-5.84	-7.05	-3.65	-15.65	45.84	38.37	34.22
TXNRD1	A0A182DWI3	Vidofludimus	DB15446	Investigational	-8.22	-7.05	-3.65	-15.65	45.84	38.37	34.22
TXNRD1	A0A182DWI3	(2Z)-2-cyano-N-(2,2'-dichlorobiphenyl-4-yl)-3-hydroxybut-2-enamide	DB07559	Experimental	-7.62	-7.05	-3.65	-15.65	45.84	38.37	34.22
TXNRD1	A0A182DWI3	(2Z)-2-cyano-N-(3'-ethoxybiphenyl-4-yl)-3-hydroxybut-2-enamide	DB07561	Experimental	-7.82	-7.05	-3.65	-15.65	45.84	38.37	34.22
TXNRD1	A0A182DWI3	(2Z)-N-(3-chloro-2'-methoxybiphenyl-4-yl)-2-cyano-3-hydroxybut-2-enamide	DB08172	Experimental	-7.82	-7.05	-3.65	-15.65	45.84	38.37	34.22
TXNRD1	A0A182DWI3	(2Z)-N-biphenyl-4-yl-2-cyano-3-cyclopropyl-3-hydroxyprop-2-enamide	DB08169	Experimental	-7.47	-7.05	-3.65	-15.65	45.84	38.37	34.22
TXNRD1	A0A182DWI3	(2Z)-N-biphenyl-4-yl-2-cyano-3-hydroxybut-2-enamide	DB07443	Experimental	-7.76	-7.05	-3.65	-15.65	45.84	38.37	34.22
TXNRD1	A0A182DWI3	2-({[2,3,5,6-TETRAFLUORO-3'-(TRIFLUOROMETHOXY)BIPHENYL-4-YL]AMINO}CARBONYL)CYCLOPENTA-1,3-DIENE-1-CARBOXYLIC ACID	DB07978	Experimental	-8.8	-7.05	-3.65	-15.65	45.84	38.37	34.22
TXNRD1	A0A182DWI3	2-({[3,5-DIFLUORO-3'-(TRIFLUOROMETHOXY)BIPHENYL-4-YL]AMINO}CARBONYL)CYCLOPENT-1-ENE-1-CARBOXYLIC ACID	DB07975	Experimental	-8.47	-7.05	-3.65	-15.65	45.84	38.37	34.22
TXNRD1	A0A182DWI3	2-[4-(4-Chlorophenyl)Cyclohexylidene]-3,4-Dihydroxy-1(2h)-Naphthalenone	DB04281	Experimental	-8.54	-7.05	-3.65	-15.65	45.84	38.37	34.22
TXNRD1	A0A182DWI3	3,6,9,12,15-PENTAOXATRICOSAN-1-OL	DB08249	Experimental	-4.54	-7.05	-3.65	-15.65	45.84	38.37	34.22
TXNRD1	A0A182DWI3	3-({[3,5-DIFLUORO-3'-(TRIFLUOROMETHOXY)BIPHENYL-4-YL]AMINO}CARBONYL)THIOPHENE-2-CARBOXYLIC ACID	DB07977	Experimental	-8.44	-7.05	-3.65	-15.65	45.84	38.37	34.22
TXNRD1	A0A182DWI3	3-{[(3-FLUORO-3'-METHOXYBIPHENYL-4-YL)AMINO]CARBONYL}THIOPHENE-2-CARBOXYLIC ACID	DB07976	Experimental	-8.25	-7.05	-3.65	-15.65	45.84	38.37	34.22
TXNRD1	A0A182DWI3	5-Carbamoyl-1,1':4',1''-terphenyl-3-carboxylic acid	DB04583	Experimental	-7.85	-7.05	-3.65	-15.65	45.84	38.37	34.22
TXNRD1	A0A182DWI3	5-methyl-N-[4-(trifluoromethyl)phenyl][1,2,4]triazolo[1,5-a]pyrimidin-7-amine	DB08008	Experimental	-7.7	-7.05	-3.65	-15.65	45.84	38.37	34.22
DHODH	Q02127	(2Z)-2-cyano-N-(2,2'-dichlorobiphenyl-4-yl)-3-hydroxybut-2-enamide	DB07559	Experimental	-8.93	-3.64	15.44	-10.49	22.94	24.81	28.69
DHODH	Q02127	2-({[2,3,5,6-TETRAFLUORO-3'-(TRIFLUOROMETHOXY)BIPHENYL-4-YL]AMINO}CARBONYL)CYCLOPENTA-1,3-DIENE-1-CARBOXYLIC ACID	DB07978	Experimental	-10.96	-3.64	15.44	-10.49	22.94	24.81	28.69
DHODH	Q02127	2-({[3,5-DIFLUORO-3'-(TRIFLUOROMETHOXY)BIPHENYL-4-YL]AMINO}CARBONYL)CYCLOPENT-1-ENE-1-CARBOXYLIC ACID	DB07975	Experimental	-10.45	-3.64	15.44	-10.49	22.94	24.81	28.69
DHODH	Q02127	2-[4-(4-Chlorophenyl)Cyclohexylidene]-3,4-Dihydroxy-1(2h)-Naphthalenone	DB04281	Experimental	-8.11	-3.64	15.44	-10.49	22.94	24.81	28.69
DHODH	Q02127	3,6,9,12,15-PENTAOXATRICOSAN-1-OL	DB08249	Experimental	-6.1	-3.64	15.44	-10.49	22.94	24.81	28.69
DHODH	Q02127	3-({[3,5-DIFLUORO-3'-(TRIFLUOROMETHOXY)BIPHENYL-4-YL]AMINO}CARBONYL)THIOPHENE-2-CARBOXYLIC ACID	DB07977	Experimental	-9.75	-3.64	15.44	-10.49	22.94	24.81	28.69
DHODH	Q02127	5-Carbamoyl-1,1':4',1''-terphenyl-3-carboxylic acid	DB04583	Experimental	-9.12	-3.64	15.44	-10.49	22.94	24.81	28.69
DHODH	Q02127	5-methyl-N-[4-(trifluoromethyl)phenyl][1,2,4]triazolo[1,5-a]pyrimidin-7-amine	DB08008	Experimental	-9.5	-3.64	15.44	-10.49	22.94	24.81	28.69
DHODH	Q02127	N-anthracen-2-yl-5-methyl[1,2,4]triazolo[1,5-a]pyrimidin-7-amine	DB08006	Experimental	-11.28	-3.64	15.44	-10.49	22.94	24.81	28.69
DHODH	Q02127	UNDECYLAMINE-N,N-DIMETHYL-N-OXIDE	DB07646	Experimental	-5.88	-3.64	15.44	-10.49	22.94	24.81	28.69
DHODH	Q02127	3-(HYDROXYMETHYL)-1-METHYL-5-(2-METHYLAZIRIDIN-1-YL)-2-PHENYL-1H-INDOLE-4,7-DIONE	DB07385	Experimental	-9.1	-3.64	15.44	-10.49	22.94	24.81	28.69
DHODH	Q02127	3-Hydroxymethyl-5-Aziridinyl-1methyl-2-[1h-Indole-4,7-Dione]-Propanol	DB02395	Experimental	-6.97	-3.64	15.44	-10.49	22.94	24.81	28.69
DHODH	Q02127	5-Methoxy-1,2-Dimethyl-3-(Phenoxymethyl)Indole-4,7-Dione	DB03626	Experimental	-8.24	-3.64	15.44	-10.49	22.94	24.81	28.69
DHODH	Q02127	Bishydroxy[2h-1-Benzopyran-2-One,1,2-Benzopyrone]	DB04392	Experimental	-10.47	-3.64	15.44	-10.49	22.94	24.81	28.69
TXNRD1	A0A182DWI3	Brequinar Analog	DB03480	Experimental	-8.2	-7.05	-3.65	-15.65	45.84	38.37	34.22
TXNRD1	A0A182DWI3	Capric dimethyl amine oxide	DB02613	Experimental	-4.53	-7.05	-3.65	-15.65	45.84	38.37	34.22
TXNRD1	A0A182DWI3	Dodecyldimethylamine N-oxide	DB04147	Experimental	-4.82	-7.05	-3.65	-15.65	45.84	38.37	34.22
TXNRD1	A0A182DWI3	N-anthracen-2-yl-5-methyl[1,2,4]triazolo[1,5-a]pyrimidin-7-amine	DB08006	Experimental	-8.8	-7.05	-3.65	-15.65	45.84	38.37	34.22
TXNRD1	A0A182DWI3	UNDECYLAMINE-N,N-DIMETHYL-N-OXIDE	DB07646	Experimental	-4.87	-7.05	-3.65	-15.65	45.84	38.37	34.22
TXNRD1	A0A182DWI3	Cannabidiol	DB09061	Approved	-6.9	-7.05	-3.65	-15.65	45.84	38.37	34.22
TXNRD1	A0A182DWI3	D-alpha-Tocopherol acetate	DB14002	Approved	-7.6	-7.05	-3.65	-15.65	45.84	38.37	34.22
TXNRD1	A0A182DWI3	Dicoumarol	DB00266	Approved	-8.01	-7.05	-3.65	-15.65	45.84	38.37	34.22
TXNRD1	A0A182DWI3	Doxorubicin	DB00997	Approved	-8.0	-7.05	-3.65	-15.65	45.84	38.37	34.22
TXNRD1	A0A182DWI3	Flavin adenine dinucleotide	DB03147	Approved	-9.02	-7.05	-3.65	-15.65	45.84	38.37	34.22
TXNRD1	A0A182DWI3	Menadione	DB00170	Approved	-6.22	-7.05	-3.65	-15.65	45.84	38.37	34.22
TXNRD1	A0A182DWI3	Phenytoin	DB00252	Approved	-7.5	-7.05	-3.65	-15.65	45.84	38.37	34.22
TXNRD1	A0A182DWI3	Vitamin E	DB00163	Approved	-6.59	-7.05	-3.65	-15.65	45.84	38.37	34.22
TXNRD1	A0A182DWI3	alpha-Tocopherol succinate	DB14001	Approved	-7.4	-7.05	-3.65	-15.65	45.84	38.37	34.22
TXNRD1	A0A182DWI3	RH-1	DB04090	Investigational	-5.73	-7.05	-3.65	-15.65	45.84	38.37	34.22
TXNRD1	A0A182DWI3	3-(HYDROXYMETHYL)-1-METHYL-5-(2-METHYLAZIRIDIN-1-YL)-2-PHENYL-1H-INDOLE-4,7-DIONE	DB07385	Experimental	-6.89	-7.05	-3.65	-15.65	45.84	38.37	34.22
TXNRD1	A0A182DWI3	3-Hydroxymethyl-5-Aziridinyl-1methyl-2-[1h-Indole-4,7-Dione]-Propanol	DB02395	Experimental	-5.95	-7.05	-3.65	-15.65	45.84	38.37	34.22
TXNRD1	A0A182DWI3	5-Methoxy-1,2-Dimethyl-3-(Phenoxymethyl)Indole-4,7-Dione	DB03626	Experimental	-7.15	-7.05	-3.65	-15.65	45.84	38.37	34.22
TXNRD1	A0A182DWI3	Bishydroxy[2h-1-Benzopyran-2-One,1,2-Benzopyrone]	DB04392	Experimental	-8.77	-7.05	-3.65	-15.65	45.84	38.37	34.22
TXNRD1	A0A182DWI3	Cibacron Blue	DB02633	Experimental	-8.49	-7.05	-3.65	-15.65	45.84	38.37	34.22
TXNRD1	A0A182DWI3	Duroquinone	DB01927	Experimental	-5.79	-7.05	-3.65	-15.65	45.84	38.37	34.22
TXNRD1	A0A182DWI3	ES-936	DB02400	Experimental	-7.17	-7.05	-3.65	-15.65	45.84	38.37	34.22
TXNRD1	A0A182DWI3	Ascorbic acid	DB00126	Approved	-5.41	-7.05	-3.65	-15.65	45.84	38.37	34.22
TXNRD1	A0A182DWI3	Fotemustine	DB04106	Investigational	-4.5	-7.05	-3.65	-15.65	45.84	38.37	34.22
TXNRD1	A0A182DWI3	PX-12	DB05448	Investigational	-4.36	-7.05	-3.65	-15.65	45.84	38.37	34.22
TXNRD1	A0A182DWI3	Spermidine	DB03566	Investigational	-4.23	-7.05	-3.65	-15.65	45.84	38.37	34.22
TXNRD1	A0A182DWI3	NADPH	DB02338	Experimental	-7.79	-7.05	-3.65	-15.65	45.84	38.37	34.22
TXNRD1	A0A182DWI3	Erastin	FERRO_01	Experimental	-8.2	-7.05	-3.65	-15.65	45.84	38.37	34.22
TXNRD1	A0A182DWI3	RSL3	FERRO_02	Experimental	-7.85	-7.05	-3.65	-15.65	45.84	38.37	34.22
TXNRD1	A0A182DWI3	Sorafenib	FERRO_03	Approved	-9.06	-7.05	-3.65	-15.65	45.84	38.37	34.22
TXNRD1	A0A182DWI3	Sulfasalazine	FERRO_04	Approved	-7.9	-7.05	-3.65	-15.65	45.84	38.37	34.22
NQO1	P15559	(2Z)-2-cyano-N-(2,2'-dichlorobiphenyl-4-yl)-3-hydroxybut-2-enamide	DB07559	Experimental	-6.74	1.41	5.99	3.57	29.74	49.08	30.0
NQO1	P15559	2-({[2,3,5,6-TETRAFLUORO-3'-(TRIFLUOROMETHOXY)BIPHENYL-4-YL]AMINO}CARBONYL)CYCLOPENTA-1,3-DIENE-1-CARBOXYLIC ACID	DB07978	Experimental	-7.54	1.41	5.99	3.57	29.74	49.08	30.0
NQO1	P15559	2-({[3,5-DIFLUORO-3'-(TRIFLUOROMETHOXY)BIPHENYL-4-YL]AMINO}CARBONYL)CYCLOPENT-1-ENE-1-CARBOXYLIC ACID	DB07975	Experimental	-7.71	1.41	5.99	3.57	29.74	49.08	30.0
NQO1	P15559	2-[4-(4-Chlorophenyl)Cyclohexylidene]-3,4-Dihydroxy-1(2h)-Naphthalenone	DB04281	Experimental	-7.82	1.41	5.99	3.57	29.74	49.08	30.0
NQO1	P15559	3,6,9,12,15-PENTAOXATRICOSAN-1-OL	DB08249	Experimental	-4.54	1.41	5.99	3.57	29.74	49.08	30.0
NQO1	P15559	3-({[3,5-DIFLUORO-3'-(TRIFLUOROMETHOXY)BIPHENYL-4-YL]AMINO}CARBONYL)THIOPHENE-2-CARBOXYLIC ACID	DB07977	Experimental	-7.73	1.41	5.99	3.57	29.74	49.08	30.0
NQO1	P15559	5-Carbamoyl-1,1':4',1''-terphenyl-3-carboxylic acid	DB04583	Experimental	-7.67	1.41	5.99	3.57	29.74	49.08	30.0
NQO1	P15559	5-methyl-N-[4-(trifluoromethyl)phenyl][1,2,4]triazolo[1,5-a]pyrimidin-7-amine	DB08008	Experimental	-7.57	1.41	5.99	3.57	29.74	49.08	30.0
NQO1	P15559	N-anthracen-2-yl-5-methyl[1,2,4]triazolo[1,5-a]pyrimidin-7-amine	DB08006	Experimental	-8.87	1.41	5.99	3.57	29.74	49.08	30.0
NQO1	P15559	UNDECYLAMINE-N,N-DIMETHYL-N-OXIDE	DB07646	Experimental	-4.87	1.41	5.99	3.57	29.74	49.08	30.0
NQO1	P15559	3-(HYDROXYMETHYL)-1-METHYL-5-(2-METHYLAZIRIDIN-1-YL)-2-PHENYL-1H-INDOLE-4,7-DIONE	DB07385	Experimental	-6.58	1.41	5.99	3.57	29.74	49.08	30.0
NQO1	P15559	3-Hydroxymethyl-5-Aziridinyl-1methyl-2-[1h-Indole-4,7-Dione]-Propanol	DB02395	Experimental	-5.69	1.41	5.99	3.57	29.74	49.08	30.0
NQO1	P15559	5-Methoxy-1,2-Dimethyl-3-(Phenoxymethyl)Indole-4,7-Dione	DB03626	Experimental	-6.78	1.41	5.99	3.57	29.74	49.08	30.0
NQO1	P15559	Bishydroxy[2h-1-Benzopyran-2-One,1,2-Benzopyrone]	DB04392	Experimental	-8.22	1.41	5.99	3.57	29.74	49.08	30.0
AIFM2	Q9BRQ8	(2Z)-2-cyano-N-(2,2'-dichlorobiphenyl-4-yl)-3-hydroxybut-2-enamide	DB07559	Experimental	-7.31	16.85	-1.0	-1.53	44.2	39.11	58.59
AIFM2	Q9BRQ8	2-({[2,3,5,6-TETRAFLUORO-3'-(TRIFLUOROMETHOXY)BIPHENYL-4-YL]AMINO}CARBONYL)CYCLOPENTA-1,3-DIENE-1-CARBOXYLIC ACID	DB07978	Experimental	-8.15	16.85	-1.0	-1.53	44.2	39.11	58.59
AIFM2	Q9BRQ8	2-({[3,5-DIFLUORO-3'-(TRIFLUOROMETHOXY)BIPHENYL-4-YL]AMINO}CARBONYL)CYCLOPENT-1-ENE-1-CARBOXYLIC ACID	DB07975	Experimental	-8.11	16.85	-1.0	-1.53	44.2	39.11	58.59
AIFM2	Q9BRQ8	2-[4-(4-Chlorophenyl)Cyclohexylidene]-3,4-Dihydroxy-1(2h)-Naphthalenone	DB04281	Experimental	-8.85	16.85	-1.0	-1.53	44.2	39.11	58.59
AIFM2	Q9BRQ8	3,6,9,12,15-PENTAOXATRICOSAN-1-OL	DB08249	Experimental	-4.01	16.85	-1.0	-1.53	44.2	39.11	58.59
AIFM2	Q9BRQ8	3-({[3,5-DIFLUORO-3'-(TRIFLUOROMETHOXY)BIPHENYL-4-YL]AMINO}CARBONYL)THIOPHENE-2-CARBOXYLIC ACID	DB07977	Experimental	-8.03	16.85	-1.0	-1.53	44.2	39.11	58.59
AIFM2	Q9BRQ8	5-Carbamoyl-1,1':4',1''-terphenyl-3-carboxylic acid	DB04583	Experimental	-8.15	16.85	-1.0	-1.53	44.2	39.11	58.59
AIFM2	Q9BRQ8	5-methyl-N-[4-(trifluoromethyl)phenyl][1,2,4]triazolo[1,5-a]pyrimidin-7-amine	DB08008	Experimental	-7.25	16.85	-1.0	-1.53	44.2	39.11	58.59
AIFM2	Q9BRQ8	N-anthracen-2-yl-5-methyl[1,2,4]triazolo[1,5-a]pyrimidin-7-amine	DB08006	Experimental	-9.19	16.85	-1.0	-1.53	44.2	39.11	58.59
AIFM2	Q9BRQ8	UNDECYLAMINE-N,N-DIMETHYL-N-OXIDE	DB07646	Experimental	-4.72	16.85	-1.0	-1.53	44.2	39.11	58.59
AIFM2	Q9BRQ8	3-(HYDROXYMETHYL)-1-METHYL-5-(2-METHYLAZIRIDIN-1-YL)-2-PHENYL-1H-INDOLE-4,7-DIONE	DB07385	Experimental	-7.09	16.85	-1.0	-1.53	44.2	39.11	58.59
AIFM2	Q9BRQ8	3-Hydroxymethyl-5-Aziridinyl-1methyl-2-[1h-Indole-4,7-Dione]-Propanol	DB02395	Experimental	-6.02	16.85	-1.0	-1.53	44.2	39.11	58.59
AIFM2	Q9BRQ8	5-Methoxy-1,2-Dimethyl-3-(Phenoxymethyl)Indole-4,7-Dione	DB03626	Experimental	-6.8	16.85	-1.0	-1.53	44.2	39.11	58.59
AIFM2	Q9BRQ8	Bishydroxy[2h-1-Benzopyran-2-One,1,2-Benzopyrone]	DB04392	Experimental	-8.05	16.85	-1.0	-1.53	44.2	39.11	58.59
NOX4	Q9NPH5	Atovaquone	DB01117	Approved	-9.93	-15.27	-9.77	6.55	26.44	34.0	55.65
NOX4	Q9NPH5	Flavin mononucleotide	DB03247	Approved	-8.18	-15.27	-9.77	6.55	26.44	34.0	55.65
NOX4	Q9NPH5	Leflunomide	DB01097	Approved	-7.65	-15.27	-9.77	6.55	26.44	34.0	55.65
NOX4	Q9NPH5	Teriflunomide	DB08880	Approved	-7.7	-15.27	-9.77	6.55	26.44	34.0	55.65
NOX4	Q9NPH5	Tiratricol	DB03604	Approved	-7.11	-15.27	-9.77	6.55	26.44	34.0	55.65
NOX4	Q9NPH5	Brequinar	DB03523	Investigational	-9.58	-15.27	-9.77	6.55	26.44	34.0	55.65
NOX4	Q9NPH5	Manitimus	DB06481	Investigational	-8.2	-15.27	-9.77	6.55	26.44	34.0	55.65
NOX4	Q9NPH5	Orludodstat	DB21498	Investigational	-8.84	-15.27	-9.77	6.55	26.44	34.0	55.65
NOX4	Q9NPH5	Orotic acid	DB02262	Investigational	-5.53	-15.27	-9.77	6.55	26.44	34.0	55.65
NOX4	Q9NPH5	Vidofludimus	DB15446	Investigational	-9.23	-15.27	-9.77	6.55	26.44	34.0	55.65
NOX4	Q9NPH5	(2Z)-2-cyano-N-(2,2'-dichlorobiphenyl-4-yl)-3-hydroxybut-2-enamide	DB07559	Experimental	-8.67	-15.27	-9.77	6.55	26.44	34.0	55.65
NOX4	Q9NPH5	(2Z)-2-cyano-N-(3'-ethoxybiphenyl-4-yl)-3-hydroxybut-2-enamide	DB07561	Experimental	-8.37	-15.27	-9.77	6.55	26.44	34.0	55.65
NOX4	Q9NPH5	(2Z)-N-(3-chloro-2'-methoxybiphenyl-4-yl)-2-cyano-3-hydroxybut-2-enamide	DB08172	Experimental	-8.38	-15.27	-9.77	6.55	26.44	34.0	55.65
NOX4	Q9NPH5	(2Z)-N-biphenyl-4-yl-2-cyano-3-cyclopropyl-3-hydroxyprop-2-enamide	DB08169	Experimental	-8.82	-15.27	-9.77	6.55	26.44	34.0	55.65
NOX4	Q9NPH5	(2Z)-N-biphenyl-4-yl-2-cyano-3-hydroxybut-2-enamide	DB07443	Experimental	-8.63	-15.27	-9.77	6.55	26.44	34.0	55.65
NOX4	Q9NPH5	2-({[2,3,5,6-TETRAFLUORO-3'-(TRIFLUOROMETHOXY)BIPHENYL-4-YL]AMINO}CARBONYL)CYCLOPENTA-1,3-DIENE-1-CARBOXYLIC ACID	DB07978	Experimental	-9.78	-15.27	-9.77	6.55	26.44	34.0	55.65
NOX4	Q9NPH5	2-({[3,5-DIFLUORO-3'-(TRIFLUOROMETHOXY)BIPHENYL-4-YL]AMINO}CARBONYL)CYCLOPENT-1-ENE-1-CARBOXYLIC ACID	DB07975	Experimental	-9.93	-15.27	-9.77	6.55	26.44	34.0	55.65
NOX4	Q9NPH5	2-[4-(4-Chlorophenyl)Cyclohexylidene]-3,4-Dihydroxy-1(2h)-Naphthalenone	DB04281	Experimental	-8.92	-15.27	-9.77	6.55	26.44	34.0	55.65
NOX4	Q9NPH5	3,6,9,12,15-PENTAOXATRICOSAN-1-OL	DB08249	Experimental	-5.06	-15.27	-9.77	6.55	26.44	34.0	55.65
NOX4	Q9NPH5	3-({[3,5-DIFLUORO-3'-(TRIFLUOROMETHOXY)BIPHENYL-4-YL]AMINO}CARBONYL)THIOPHENE-2-CARBOXYLIC ACID	DB07977	Experimental	-9.95	-15.27	-9.77	6.55	26.44	34.0	55.65
NOX4	Q9NPH5	3-{[(3-FLUORO-3'-METHOXYBIPHENYL-4-YL)AMINO]CARBONYL}THIOPHENE-2-CARBOXYLIC ACID	DB07976	Experimental	-9.12	-15.27	-9.77	6.55	26.44	34.0	55.65
NOX4	Q9NPH5	5-Carbamoyl-1,1':4',1''-terphenyl-3-carboxylic acid	DB04583	Experimental	-9.52	-15.27	-9.77	6.55	26.44	34.0	55.65
NOX4	Q9NPH5	5-methyl-N-[4-(trifluoromethyl)phenyl][1,2,4]triazolo[1,5-a]pyrimidin-7-amine	DB08008	Experimental	-7.95	-15.27	-9.77	6.55	26.44	34.0	55.65
NOX4	Q9NPH5	Brequinar Analog	DB03480	Experimental	-9.82	-15.27	-9.77	6.55	26.44	34.0	55.65
NOX4	Q9NPH5	Capric dimethyl amine oxide	DB02613	Experimental	-4.72	-15.27	-9.77	6.55	26.44	34.0	55.65
NOX4	Q9NPH5	Dodecyldimethylamine N-oxide	DB04147	Experimental	-5.02	-15.27	-9.77	6.55	26.44	34.0	55.65
NOX4	Q9NPH5	N-anthracen-2-yl-5-methyl[1,2,4]triazolo[1,5-a]pyrimidin-7-amine	DB08006	Experimental	-10.29	-15.27	-9.77	6.55	26.44	34.0	55.65
NOX4	Q9NPH5	UNDECYLAMINE-N,N-DIMETHYL-N-OXIDE	DB07646	Experimental	-5.09	-15.27	-9.77	6.55	26.44	34.0	55.65
NOX4	Q9NPH5	Cannabidiol	DB09061	Approved	-7.72	-15.27	-9.77	6.55	26.44	34.0	55.65
NOX4	Q9NPH5	D-alpha-Tocopherol acetate	DB14002	Approved	-7.67	-15.27	-9.77	6.55	26.44	34.0	55.65
NOX4	Q9NPH5	Dicoumarol	DB00266	Approved	-9.07	-15.27	-9.77	6.55	26.44	34.0	55.65
NOX4	Q9NPH5	Doxorubicin	DB00997	Approved	-7.91	-15.27	-9.77	6.55	26.44	34.0	55.65
NOX4	Q9NPH5	Flavin adenine dinucleotide	DB03147	Approved	-8.33	-15.27	-9.77	6.55	26.44	34.0	55.65
NOX4	Q9NPH5	Menadione	DB00170	Approved	-6.4	-15.27	-9.77	6.55	26.44	34.0	55.65
NOX4	Q9NPH5	Phenytoin	DB00252	Approved	-8.08	-15.27	-9.77	6.55	26.44	34.0	55.65
NOX4	Q9NPH5	Vitamin E	DB00163	Approved	-8.15	-15.27	-9.77	6.55	26.44	34.0	55.65
NOX4	Q9NPH5	alpha-Tocopherol succinate	DB14001	Approved	-7.44	-15.27	-9.77	6.55	26.44	34.0	55.65
NOX4	Q9NPH5	RH-1	DB04090	Investigational	-5.67	-15.27	-9.77	6.55	26.44	34.0	55.65
NOX4	Q9NPH5	3-(HYDROXYMETHYL)-1-METHYL-5-(2-METHYLAZIRIDIN-1-YL)-2-PHENYL-1H-INDOLE-4,7-DIONE	DB07385	Experimental	-7.98	-15.27	-9.77	6.55	26.44	34.0	55.65
NOX4	Q9NPH5	3-Hydroxymethyl-5-Aziridinyl-1methyl-2-[1h-Indole-4,7-Dione]-Propanol	DB02395	Experimental	-6.99	-15.27	-9.77	6.55	26.44	34.0	55.65
NOX4	Q9NPH5	5-Methoxy-1,2-Dimethyl-3-(Phenoxymethyl)Indole-4,7-Dione	DB03626	Experimental	-7.72	-15.27	-9.77	6.55	26.44	34.0	55.65
NOX4	Q9NPH5	Bishydroxy[2h-1-Benzopyran-2-One,1,2-Benzopyrone]	DB04392	Experimental	-8.97	-15.27	-9.77	6.55	26.44	34.0	55.65
NOX4	Q9NPH5	Cibacron Blue	DB02633	Experimental	-8.48	-15.27	-9.77	6.55	26.44	34.0	55.65
NOX4	Q9NPH5	Duroquinone	DB01927	Experimental	-5.7	-15.27	-9.77	6.55	26.44	34.0	55.65
NOX4	Q9NPH5	ES-936	DB02400	Experimental	-7.85	-15.27	-9.77	6.55	26.44	34.0	55.65
NOX4	Q9NPH5	Ascorbic acid	DB00126	Approved	-5.43	-15.27	-9.77	6.55	26.44	34.0	55.65
NOX4	Q9NPH5	Fotemustine	DB04106	Investigational	-5.21	-15.27	-9.77	6.55	26.44	34.0	55.65
NOX4	Q9NPH5	PX-12	DB05448	Investigational	-4.78	-15.27	-9.77	6.55	26.44	34.0	55.65
NOX4	Q9NPH5	Spermidine	DB03566	Investigational	-3.99	-15.27	-9.77	6.55	26.44	34.0	55.65
NOX4	Q9NPH5	NADPH	DB02338	Experimental	-8.85	-15.27	-9.77	6.55	26.44	34.0	55.65
NOX4	Q9NPH5	Erastin	FERRO_01	Experimental	-8.64	-15.27	-9.77	6.55	26.44	34.0	55.65
NOX4	Q9NPH5	RSL3	FERRO_02	Experimental	-8.2	-15.27	-9.77	6.55	26.44	34.0	55.65
NOX4	Q9NPH5	Sorafenib	FERRO_03	Approved	-9.66	-15.27	-9.77	6.55	26.44	34.0	55.65
NOX4	Q9NPH5	Sulfasalazine	FERRO_04	Approved	-8.83	-15.27	-9.77	6.55	26.44	34.0	55.65
NFE2L2	Q16236	Atovaquone	DB01117	Approved	-7.32	0.09	4.35	7.78	26.52	27.12	26.2
NFE2L2	Q16236	Flavin mononucleotide	DB03247	Approved	-6.75	0.09	4.35	7.78	26.52	27.12	26.2
NFE2L2	Q16236	Leflunomide	DB01097	Approved	-6.51	0.09	4.35	7.78	26.52	27.12	26.2
NFE2L2	Q16236	Teriflunomide	DB08880	Approved	-6.49	0.09	4.35	7.78	26.52	27.12	26.2
NFE2L2	Q16236	Tiratricol	DB03604	Approved	-5.63	0.09	4.35	7.78	26.52	27.12	26.2
NFE2L2	Q16236	Brequinar	DB03523	Investigational	-8.1	0.09	4.35	7.78	26.52	27.12	26.2
NFE2L2	Q16236	Manitimus	DB06481	Investigational	-6.43	0.09	4.35	7.78	26.52	27.12	26.2
NFE2L2	Q16236	Orludodstat	DB21498	Investigational	-7.12	0.09	4.35	7.78	26.52	27.12	26.2
NFE2L2	Q16236	Orotic acid	DB02262	Investigational	-4.5	0.09	4.35	7.78	26.52	27.12	26.2
NFE2L2	Q16236	Vidofludimus	DB15446	Investigational	-7.01	0.09	4.35	7.78	26.52	27.12	26.2
NFE2L2	Q16236	(2Z)-2-cyano-N-(2,2'-dichlorobiphenyl-4-yl)-3-hydroxybut-2-enamide	DB07559	Experimental	-7.79	0.09	4.35	7.78	26.52	27.12	26.2
NFE2L2	Q16236	(2Z)-2-cyano-N-(3'-ethoxybiphenyl-4-yl)-3-hydroxybut-2-enamide	DB07561	Experimental	-7.46	0.09	4.35	7.78	26.52	27.12	26.2
NFE2L2	Q16236	(2Z)-N-(3-chloro-2'-methoxybiphenyl-4-yl)-2-cyano-3-hydroxybut-2-enamide	DB08172	Experimental	-7.3	0.09	4.35	7.78	26.52	27.12	26.2
NFE2L2	Q16236	(2Z)-N-biphenyl-4-yl-2-cyano-3-cyclopropyl-3-hydroxyprop-2-enamide	DB08169	Experimental	-7.29	0.09	4.35	7.78	26.52	27.12	26.2
NFE2L2	Q16236	(2Z)-N-biphenyl-4-yl-2-cyano-3-hydroxybut-2-enamide	DB07443	Experimental	-7.41	0.09	4.35	7.78	26.52	27.12	26.2
NFE2L2	Q16236	2-({[2,3,5,6-TETRAFLUORO-3'-(TRIFLUOROMETHOXY)BIPHENYL-4-YL]AMINO}CARBONYL)CYCLOPENTA-1,3-DIENE-1-CARBOXYLIC ACID	DB07978	Experimental	-7.73	0.09	4.35	7.78	26.52	27.12	26.2
NFE2L2	Q16236	2-({[3,5-DIFLUORO-3'-(TRIFLUOROMETHOXY)BIPHENYL-4-YL]AMINO}CARBONYL)CYCLOPENT-1-ENE-1-CARBOXYLIC ACID	DB07975	Experimental	-7.57	0.09	4.35	7.78	26.52	27.12	26.2
NFE2L2	Q16236	2-[4-(4-Chlorophenyl)Cyclohexylidene]-3,4-Dihydroxy-1(2h)-Naphthalenone	DB04281	Experimental	-7.39	0.09	4.35	7.78	26.52	27.12	26.2
NFE2L2	Q16236	3,6,9,12,15-PENTAOXATRICOSAN-1-OL	DB08249	Experimental	-3.74	0.09	4.35	7.78	26.52	27.12	26.2
NFE2L2	Q16236	3-({[3,5-DIFLUORO-3'-(TRIFLUOROMETHOXY)BIPHENYL-4-YL]AMINO}CARBONYL)THIOPHENE-2-CARBOXYLIC ACID	DB07977	Experimental	-7.49	0.09	4.35	7.78	26.52	27.12	26.2
NFE2L2	Q16236	3-{[(3-FLUORO-3'-METHOXYBIPHENYL-4-YL)AMINO]CARBONYL}THIOPHENE-2-CARBOXYLIC ACID	DB07976	Experimental	-7.01	0.09	4.35	7.78	26.52	27.12	26.2
NFE2L2	Q16236	5-Carbamoyl-1,1':4',1''-terphenyl-3-carboxylic acid	DB04583	Experimental	-7.26	0.09	4.35	7.78	26.52	27.12	26.2
NFE2L2	Q16236	5-methyl-N-[4-(trifluoromethyl)phenyl][1,2,4]triazolo[1,5-a]pyrimidin-7-amine	DB08008	Experimental	-7.14	0.09	4.35	7.78	26.52	27.12	26.2
NFE2L2	Q16236	Brequinar Analog	DB03480	Experimental	-7.87	0.09	4.35	7.78	26.52	27.12	26.2
NFE2L2	Q16236	Capric dimethyl amine oxide	DB02613	Experimental	-4.36	0.09	4.35	7.78	26.52	27.12	26.2
NFE2L2	Q16236	Dodecyldimethylamine N-oxide	DB04147	Experimental	-4.21	0.09	4.35	7.78	26.52	27.12	26.2
NFE2L2	Q16236	N-anthracen-2-yl-5-methyl[1,2,4]triazolo[1,5-a]pyrimidin-7-amine	DB08006	Experimental	-7.89	0.09	4.35	7.78	26.52	27.12	26.2
NFE2L2	Q16236	UNDECYLAMINE-N,N-DIMETHYL-N-OXIDE	DB07646	Experimental	-4.02	0.09	4.35	7.78	26.52	27.12	26.2
NFE2L2	Q16236	Cannabidiol	DB09061	Approved	-6.55	0.09	4.35	7.78	26.52	27.12	26.2
NFE2L2	Q16236	D-alpha-Tocopherol acetate	DB14002	Approved	-5.29	0.09	4.35	7.78	26.52	27.12	26.2
NFE2L2	Q16236	Dicoumarol	DB00266	Approved	-7.05	0.09	4.35	7.78	26.52	27.12	26.2
NFE2L2	Q16236	Doxorubicin	DB00997	Approved	-6.96	0.09	4.35	7.78	26.52	27.12	26.2
NFE2L2	Q16236	Flavin adenine dinucleotide	DB03147	Approved	-6.81	0.09	4.35	7.78	26.52	27.12	26.2
NFE2L2	Q16236	Menadione	DB00170	Approved	-5.48	0.09	4.35	7.78	26.52	27.12	26.2
NFE2L2	Q16236	Phenytoin	DB00252	Approved	-6.49	0.09	4.35	7.78	26.52	27.12	26.2
NFE2L2	Q16236	Vitamin E	DB00163	Approved	-5.22	0.09	4.35	7.78	26.52	27.12	26.2
NFE2L2	Q16236	alpha-Tocopherol succinate	DB14001	Approved	-5.74	0.09	4.35	7.78	26.52	27.12	26.2
NFE2L2	Q16236	RH-1	DB04090	Investigational	-4.41	0.09	4.35	7.78	26.52	27.12	26.2
NFE2L2	Q16236	3-(HYDROXYMETHYL)-1-METHYL-5-(2-METHYLAZIRIDIN-1-YL)-2-PHENYL-1H-INDOLE-4,7-DIONE	DB07385	Experimental	-6.06	0.09	4.35	7.78	26.52	27.12	26.2
NFE2L2	Q16236	3-Hydroxymethyl-5-Aziridinyl-1methyl-2-[1h-Indole-4,7-Dione]-Propanol	DB02395	Experimental	-5.48	0.09	4.35	7.78	26.52	27.12	26.2
NFE2L2	Q16236	5-Methoxy-1,2-Dimethyl-3-(Phenoxymethyl)Indole-4,7-Dione	DB03626	Experimental	-6.61	0.09	4.35	7.78	26.52	27.12	26.2
NFE2L2	Q16236	Bishydroxy[2h-1-Benzopyran-2-One,1,2-Benzopyrone]	DB04392	Experimental	-7.09	0.09	4.35	7.78	26.52	27.12	26.2
NFE2L2	Q16236	Cibacron Blue	DB02633	Experimental	-8.43	0.09	4.35	7.78	26.52	27.12	26.2
NFE2L2	Q16236	Duroquinone	DB01927	Experimental	-4.87	0.09	4.35	7.78	26.52	27.12	26.2
NFE2L2	Q16236	ES-936	DB02400	Experimental	-5.96	0.09	4.35	7.78	26.52	27.12	26.2
NFE2L2	Q16236	Ascorbic acid	DB00126	Approved	-4.18	0.09	4.35	7.78	26.52	27.12	26.2
NFE2L2	Q16236	Fotemustine	DB04106	Investigational	-3.99	0.09	4.35	7.78	26.52	27.12	26.2
NFE2L2	Q16236	PX-12	DB05448	Investigational	-3.9	0.09	4.35	7.78	26.52	27.12	26.2
NFE2L2	Q16236	Spermidine	DB03566	Investigational	-3.7	0.09	4.35	7.78	26.52	27.12	26.2
NFE2L2	Q16236	NADPH	DB02338	Experimental	-7.04	0.09	4.35	7.78	26.52	27.12	26.2
NFE2L2	Q16236	Erastin	FERRO_01	Experimental	-6.65	0.09	4.35	7.78	26.52	27.12	26.2
NFE2L2	Q16236	RSL3	FERRO_02	Experimental	-6.57	0.09	4.35	7.78	26.52	27.12	26.2
NFE2L2	Q16236	Sorafenib	FERRO_03	Approved	-7.37	0.09	4.35	7.78	26.52	27.12	26.2
NFE2L2	Q16236	Sulfasalazine	FERRO_04	Approved	-6.88	0.09	4.35	7.78	26.52	27.12	26.2
GPX4		Atovaquone	DB01117	Approved	-6.84
SLC7A11		Atovaquone	DB01117	Approved	-6.66
GPX4		Leflunomide	DB01097	Approved	-5.5
SLC7A11		Leflunomide	DB01097	Approved	-5.71
GPX4		Teriflunomide	DB08880	Approved	-5.07
SLC7A11		Teriflunomide	DB08880	Approved	-5.59
GPX4		Tiratricol	DB03604	Approved	-4.79
SLC7A11		Tiratricol	DB03604	Approved	-4.83
GPX4		Brequinar	DB03523	Investigational	-6.46
SLC7A11		Brequinar	DB03523	Investigational	-6.88
GPX4		Manitimus	DB06481	Investigational	-5.75
SLC7A11		Manitimus	DB06481	Investigational	-5.75
GPX4		Orludodstat	DB21498	Investigational	-5.29
SLC7A11		Orludodstat	DB21498	Investigational	-5.9
GPX4		Vidofludimus	DB15446	Investigational	-6.56
SLC7A11		Vidofludimus	DB15446	Investigational	-6.09
GPX4		3,6,9,12,15-PENTAOXATRICOSAN-1-OL	DB08249	Experimental	-3.65
SLC7A11		3,6,9,12,15-PENTAOXATRICOSAN-1-OL	DB08249	Experimental	-3.94
GPX4		N-anthracen-2-yl-5-methyl[1,2,4]triazolo[1,5-a]pyrimidin-7-amine	DB08006	Experimental	-7.46
SLC7A11		N-anthracen-2-yl-5-methyl[1,2,4]triazolo[1,5-a]pyrimidin-7-amine	DB08006	Experimental	-6.77
GPX4		UNDECYLAMINE-N,N-DIMETHYL-N-OXIDE	DB07646	Experimental	-3.46
SLC7A11		UNDECYLAMINE-N,N-DIMETHYL-N-OXIDE	DB07646	Experimental	-4.33
GPX4		Cannabidiol	DB09061	Approved	-5.25
SLC7A11		Cannabidiol	DB09061	Approved	-5.65
GPX4		Dicoumarol	DB00266	Approved	-6.44
SLC7A11		Dicoumarol	DB00266	Approved	-6.4
GPX4		Doxorubicin	DB00997	Approved	-5.96
SLC7A11		Doxorubicin	DB00997	Approved	-5.57
GPX4		Menadione	DB00170	Approved	-5.11
SLC7A11		Menadione	DB00170	Approved	-5.58
GPX4		Phenytoin	DB00252	Approved	-5.89
SLC7A11		Phenytoin	DB00252	Approved	-6.18
GPX4		RH-1	DB04090	Investigational	-3.82
SLC7A11		RH-1	DB04090	Investigational	-4.03
GPX4		3-Hydroxymethyl-5-Aziridinyl-1methyl-2-[1h-Indole-4,7-Dione]-Propanol	DB02395	Experimental	-4.33
SLC7A11		3-Hydroxymethyl-5-Aziridinyl-1methyl-2-[1h-Indole-4,7-Dione]-Propanol	DB02395	Experimental	-4.56
GPX4		Bishydroxy[2h-1-Benzopyran-2-One,1,2-Benzopyrone]	DB04392	Experimental	-6.17
SLC7A11		Bishydroxy[2h-1-Benzopyran-2-One,1,2-Benzopyrone]	DB04392	Experimental	-6.88
GPX4		Duroquinone	DB01927	Experimental	-4.66
SLC7A11		Duroquinone	DB01927	Experimental	-4.99
GPX4		ES-936	DB02400	Experimental	-5.57
SLC7A11		ES-936	DB02400	Experimental	-5.28
GPX4		Fotemustine	DB04106	Investigational	-3.53
SLC7A11		Fotemustine	DB04106	Investigational	-5.18
GPX4		PX-12	DB05448	Investigational	-3.55
SLC7A11		PX-12	DB05448	Investigational	-5.01
GPX4		Spermidine	DB03566	Investigational	-3.23
SLC7A11		Spermidine	DB03566	Investigational	-4.71
GPX4		NADPH	DB02338	Experimental	-5.75
SLC7A11		NADPH	DB02338	Experimental	-5.69
GPX4		Erastin	FERRO_01	Experimental	-5.83
SLC7A11		Erastin	FERRO_01	Experimental	-6.64
GPX4		RSL3	FERRO_02	Experimental	-6.18
SLC7A11		RSL3	FERRO_02	Experimental	-5.85
GPX4		Sorafenib	FERRO_03	Approved	-6.06
SLC7A11		Sorafenib	FERRO_03	Approved	-6.54
GPX4		Sulfasalazine	FERRO_04	Approved	-6.23
SLC7A11		Sulfasalazine	FERRO_04	Approved	-6.07
