# Supplementary material for: NFE2L2-Associated Ferroptosis Resistance Reshapes the Tumor Immune Microenvironment and Guides Therapeutic Strategies in Prostate Cancer
Source: Int J Mol Sci. 2026 May 15;27(10):4448. doi: 10.3390/ijms27104448 (PMC13207672; doi:10.3390/ijms27104448)
Supplement: Supplementary file 1 [file ijms-27-04448-s001.zip › Supplemental Tables/Table_S08_FDA_approved_drugs.csv]

Gene	Drug	FDA_Status	Affinity_kcal_mol
AIFM2	Atovaquone	Approved	-8.97
AIFM2	Sorafenib	Approved	-8.53
AIFM2	Dicoumarol	Approved	-8.2
DHODH	Sorafenib	Approved	-10.97
DHODH	Atovaquone	Approved	-10.24
DHODH	D-alpha-Tocopherol acetate	Approved	-9.46
DHODH	Dicoumarol	Approved	-9.35
DHODH	Sulfasalazine	Approved	-9.19
DHODH	Leflunomide	Approved	-8.77
DHODH	Cannabidiol	Approved	-8.56
DHODH	Teriflunomide	Approved	-8.32
DHODH	Phenytoin	Approved	-8.24
DHODH	alpha-Tocopherol succinate	Approved	-8.22
NOX4	Atovaquone	Approved	-9.93
NOX4	Sorafenib	Approved	-9.66
NOX4	Dicoumarol	Approved	-9.07
NOX4	Sulfasalazine	Approved	-8.83
NOX4	Flavin adenine dinucleotide	Approved	-8.33
NOX4	Flavin mononucleotide	Approved	-8.18
NOX4	Vitamin E	Approved	-8.15
NOX4	Phenytoin	Approved	-8.08
NQO1	Sorafenib	Approved	-8.03
TXNRD1	Sorafenib	Approved	-9.06
TXNRD1	Flavin adenine dinucleotide	Approved	-9.02
TXNRD1	Atovaquone	Approved	-8.12
TXNRD1	Dicoumarol	Approved	-8.01
TXNRD1	Doxorubicin	Approved	-8
