# Supplementary material for: NFE2L2-Associated Ferroptosis Resistance Reshapes the Tumor Immune Microenvironment and Guides Therapeutic Strategies in Prostate Cancer
Source: Int J Mol Sci. 2026 May 15;27(10):4448. doi: 10.3390/ijms27104448 (PMC13207672; doi:10.3390/ijms27104448)
Supplement: Supplementary file 1 [file ijms-27-04448-s001.zip › Supplemental Tables/Table_S09_multimodal_integration.csv]

gene	in_lasso_model	lasso_coefficient	survival_pvalue	hazard_ratio	direction
ALDH3A2	True	0.144599198365115	0.0015433401099777	2.49688152675251	risk
CISD2	True	-0.294259966970139	0.0017781578250667	2.43065612436788	protective
AKR1C3	True	0.0668238839258595	0.0054155080090002	0.458979465254805	risk
MT1G	True	-0.165526310705182	0.0060115058507643	2.15856131485752	protective
NFE2L2	True	-0.418709686612073	0.0067163775336274	2.13674393648642	protective
PCBP1	False		0.0144863375830767	0.512396292076715	unknown
FTH1	True	0.220116412003785	0.0193842306372245	0.530741649384176	risk
SLC11A2	False		0.0314673123437418	1.8004518479576	unknown
AIFM2	True	0.349159085955941	0.0353828232975685	0.566918191179003	risk
PTGS2	True	-0.100904105831162	0.0444168693496774	1.73272219232244	protective
GLS2	False		0.049166500453434	0.590465856108069	unknown
SLC39A14	False		0.0536797206301358	1.68619460234573	unknown
HCAR1	False		0.0614876557973738	1.65939149355854	unknown
ACACA	True	0.0155141062622568	0.0623802382499553	0.603589304544638	risk
GSR	False		0.0637122899902137	1.65177866927112	unknown
NFS1	False		0.0701889025089297	0.61250376795617	unknown
NOX4	True	0.163693052122647	0.0725366934676459	0.611966232285536	risk
NCOA4	False		0.0756668152381615	1.61159683788781	unknown
CDKN2A	False		0.0798275780978277	0.622236354450487	unknown
STEAP3	False		0.0856714582655906	1.58693120649197	unknown
ALDH1A1	True	0.101850721624884	0.0962547798359384	0.639412157797384	risk
FANCD2	True	0.30195966415805	0.0967070366722066	0.640075505187128	risk
DDIT3	False		0.112862618736292	0.654742438557002	unknown
ALOX12	False		0.114625796923189	0.656364210315852	unknown
CYBB	False		0.124794315730561	0.661953537173463	unknown
LPCAT3	False		0.129973622349817	1.49766499314577	unknown
ATF3	False		0.135400625378741	1.49309438165829	unknown
HIF1A	False		0.152109449455325	1.46284600243859	unknown
PEBP1	False		0.164003834841736	1.44971412951165	unknown
AKR1C1	False		0.167154810559671	0.691663256920265	unknown
PCBP2	False		0.172808667670779	0.69479125479869	unknown
SLC1A5	False		0.179274560022679	1.43074653916682	unknown
NOX1	False		0.184094090956817	1.42339601324525	unknown
TXNRD1	False		0.228146292434496	0.724855439994483	unknown
SLC40A1	False		0.228276761158691	1.37924278770025	unknown
DHODH	False		0.239783808320728	1.36586109355594	unknown
CISD1	False		0.246442775162992	1.36276871758125	unknown
NQO1	False		0.249250409757499	1.35742696789302	unknown
GDF15	False		0.262014665957282	1.34653712130827	unknown
GSS	False		0.302432920893031	1.31382904897004	unknown
HSPA5	False		0.337254184113711	1.2903125610082	unknown
BRCA1	False		0.356155705540544	0.782905995843073	unknown
ATF4	False		0.365386123883119	1.27042381490049	unknown
KEAP1	False		0.390192250081773	1.25477873808586	unknown
BRCA2	False		0.391165647591688	0.797302331917201	unknown
SAT1	False		0.425263113719877	1.23453610143972	unknown
CHAC1	False		0.429401863528718	1.23168928201893	unknown
TP53	False		0.430620030654545	1.23285490904863	unknown
GCLM	False		0.433944215790317	1.22995062503944	unknown
FTL	False		0.438886070618585	1.22641930449503	unknown
GCH1	False		0.456658601265963	1.21743410750708	unknown
ATG7	False		0.512072672856289	1.18983317044536	unknown
ACSL4	False		0.514128728785372	1.18775724514285	unknown
ATM	False		0.53142573752255	1.1791747442441	unknown
HMOX1	False		0.580116009380277	0.864419892363699	unknown
ALOX15B	False		0.627905375119554	1.13613330113813	unknown
GPX4	False		0.650197404289159	1.12682337726457	unknown
ATG5	False		0.654185856970989	1.12528519697085	unknown
SLC3A2	False		0.656270686504075	0.889325588049002	unknown
FASN	False		0.712864565893763	0.907633388684682	unknown
CBS	False		0.736987963895989	1.09235185360698	unknown
SLC7A11	False		0.756307565389093	1.08503232420537	unknown
GCLC	False		0.766112249096459	0.924363967085748	unknown
AKR1C2	False		0.813592840939335	1.06416399900795	unknown
SQSTM1	False		0.829961854653349	1.05810837718368	unknown
SLC2A1	False		0.83788252805375	1.0553607925704	unknown
CARS1	False		0.885072604682836	1.03878092939288	unknown
ALOX15	False		0.900953878564497	0.967803031704449	unknown
HILPDA	False		0.905679884758443	0.969315339000433	unknown
VDAC2	False		0.918414117038083	0.973450819145293	unknown
ZEB1	False		0.923177484126082	1.02571559230091	unknown
PRDX6	False		0.926924078538608	0.976188706762051	unknown
SCD	False		0.964774476493234	1.01168973708141	unknown
VDAC3	False		0.964891812448103	0.988505824292256	unknown
BECN1	False		0.969574682077184	1.01006889282276	unknown
TFRC	False		0.975451921785398	0.991947969632047	unknown
ALOX5	False		0.979325379394891	1.00684379137743	unknown
ISCU	False		0.983953669284552	0.994727419683637	unknown
POR	False		0.985526365168735	1.00478020521848	unknown
HSPB1	False		0.988474837861525	0.996207958955452	unknown
