# Supplementary material for: NFE2L2-Associated Ferroptosis Resistance Reshapes the Tumor Immune Microenvironment and Guides Therapeutic Strategies in Prostate Cancer
Source: Int J Mol Sci. 2026 May 15;27(10):4448. doi: 10.3390/ijms27104448 (PMC13207672; doi:10.3390/ijms27104448)
Supplement: Supplementary file 1 [file ijms-27-04448-s001.zip › Supplemental Tables/Table_S10_drug_sensitivity.csv]

	Erastin	Sorafenib	Sulfasalazine	Docetaxel	Enzalutamide	Abiraterone	Olaparib	Anti_PD1_PDL1	Anti_CTLA4	Checkpoint_all	RSL3	cluster	risk_group
TCGA-EJ-7123-01A-11R-1965-07	0.376776776535571	0.303787750906126	0.433785115010587	0.379901867940176	0.609716755640326	0.334950813298695	0.173647957781271	-0.171910627136876	-0.223803125583853	-0.163175842042731	-0.538788570625541	C1	Low Risk
TCGA-CH-5790-01A-11R-1580-07	0.287600600788752	0.215412087767798	0.312239226807359	0.325875211065368	0.606183020884127	0.276275523110518	0.166532955455606	-0.191776455878681	-0.215359062287097	-0.157466683435562	-1.43947211526185	C1	Low Risk
TCGA-KC-A4BL-01A-31R-A250-07	0.299761957483301	0.28908970051745	0.309096694230694	0.323203554874833	0.596822193440955	0.350369683175579	0.156070274490423	-0.138021953718205	-0.171080340426189	-0.106434562830822	-0.529379225601971	C1	Low Risk
TCGA-ZG-A9L6-01A-11R-A41O-07	0.295605238752149	0.308299045038691	0.308759723410932	0.368095187925353	0.602312126288321	0.37504459968008	0.117214294577266	-0.133536736450747	-0.231583839682351	-0.140596742677781	0.0672905461927897	C1	High Risk
TCGA-XK-AAK1-01A-11R-A41O-07	0.379566940909932	0.2235707663215	0.366714917015646	0.342259093660619	0.604432552305073	0.258444070727496	0.132110378622863	-0.111629876409041	-0.188264000583778	-0.130080017687432	1.08933256971435	C1	Low Risk
TCGA-G9-6361-01A-21R-1965-07	0.325377987118049	0.218170866401199	0.35344374413466	0.329015608713325	0.604290482051979	0.323087568508188	0.122103005042713	-0.165499811831331	-0.275290753266712	-0.174895074629501	0.164763678885717	C1	High Risk
TCGA-HC-8265-01B-04R-2302-07	0.389247574061112	0.406165050831478	0.416979808740885	0.413432806986127	0.611660461266277	0.354319834473862	0.195321785221326	-0.00775409566982262	0.085343935340558	0.0291810478978982	-2.28317706618096	C2	High Risk
TCGA-HC-8213-01A-11R-A29R-07	0.400866933324111	0.197284098357715	0.373660944058737	0.286348221534311	0.600469640001467	0.305082230691003	0.159377307012137	-0.273916674048287	-0.234548637229897	-0.207720146330106	-0.550150994248296	C1	Low Risk
TCGA-V1-A8WS-01A-11R-A37L-07	0.364725986150684	0.230181912423612	0.308469633651692	0.313619458347134	0.594910299477983	0.316315654627436	0.176001170115553	-0.1710267633573	-0.274847673283767	-0.132444387855757	-0.259625383431918	C1	High Risk
TCGA-J4-A83N-01A-11R-A352-07	0.323793033191954	0.220118962325631	0.327947269574798	0.372276441768544	0.604824275131673	0.32704468119431	0.152827847073692	-0.216387457376913	-0.182795305107696	-0.14547418545678	0.0321606677111833	C1	Low Risk
TCGA-EJ-5501-01A-01R-1580-07	0.306072326529517	0.29187290674155	0.331356465508352	0.340598217213256	0.603828919991612	0.30760088358068	0.167169524347593	-0.14102747137957	-0.242649032195171	-0.159228610457671	-0.441464243725181	C1	Low Risk
TCGA-EJ-A8FO-01A-21R-A36G-07	0.3168485236336	0.281368456108139	0.306024804996276	0.336518086041152	0.605704221821532	0.31168061818046	0.135602086519502	-0.207610820307487	-0.281471248087734	-0.189798796141915	-0.476188591334991	C1	Low Risk
TCGA-V1-A9O7-01A-21R-A41O-07	0.333769156113606	0.309387321445421	0.315889757962013	0.368983520490499	0.594264509919495	0.299357709767715	0.119859103505641	-0.131819890262819	-0.115634093712177	-0.114626021198353	-0.392131218648134	C1	High Risk
TCGA-YL-A8SQ-01B-11R-A37L-07	0.345113973250055	0.294282948791437	0.341643622766644	0.338835031120278	0.609794711519277	0.341420397021934	0.119519495631195	-0.11779586440005	-0.224484967924906	-0.116559808813155	-0.106378953747748	C1	High Risk
TCGA-HC-7230-01A-11R-2118-07	0.33853807268944	0.256182303410981	0.272739836034668	0.343178020124807	0.610274151717799	0.324550263702455	0.194257951310567	-0.190132195356741	-0.263606134714023	-0.167383051403759	-0.0277473417691633	C1	Low Risk
TCGA-G9-6342-01A-11R-1965-07	0.322029550361441	0.269613878222123	0.33013458572777	0.355861097171627	0.598653872646387	0.323280972845098	0.148646969017669	-0.183661057390668	-0.276661316388623	-0.159075463223042	0.073519685358204	C1	Low Risk
TCGA-ZG-A9L1-01A-11R-A41O-07	0.344942482372785	0.266706192656313	0.338096432407554	0.388357081880587	0.531952292871443	0.247683990048646	0.160158662948582	-0.292478267000872	-0.287546361268154	-0.275995809273545	0.297461487776563	C1	High Risk
TCGA-G9-A9S0-01A-11R-A41O-07	0.372842728358708	0.213882840915298	0.404498719134374	0.33111864949845	0.596334351278426	0.305591180133893	0.18478033935581	-0.139584860934306	-0.213251479326655	-0.081884604724282	0.333214910090246	C1	High Risk
TCGA-EJ-A46F-01A-31R-A250-07	0.333884112970255	0.0864408804672998	0.230410860205497	0.36836265868986	0.592388137598194	0.216937837643361	0.145216382734115	-0.263332899350527	-0.290986970319916	-0.202261132035639	2.42464977637672	C1	High Risk
TCGA-XK-AAIR-01A-11R-A41O-07	0.278802113957306	0.299865106198911	0.282290847326227	0.397851468905298	0.594280763989601	0.400613338834637	0.169744667945572	-0.156311567152239	-0.219527831480763	-0.12492991217828	0.00536258619826117	C1	High Risk
TCGA-G9-6494-01A-11R-1789-07	0.3110442454471	0.278569687440537	0.33036066653614	0.375197915689682	0.6064131919469	0.334381954988689	0.130458396448486	-0.155625923265921	-0.229732280658519	-0.187369444489303	0.144166511719113	C1	Low Risk
TCGA-EJ-A7NH-01A-12R-A33R-07	0.302375383972767	0.283980707527601	0.332382702833875	0.333698079747478	0.606918515262449	0.316459962140424	0.120097106758519	-0.209539608008167	-0.30899360542651	-0.216293845832037	-0.0712489520520172	C1	High Risk
TCGA-EJ-5509-01A-01R-1580-07	0.366110836508622	0.299434586563217	0.394287982835729	0.391345306373771	0.609593799432508	0.34597440088933	0.146267754675228	-0.0897714048817997	-0.131797651540374	-0.0587022508370464	-1.11304099505354	C1	High Risk
TCGA-J4-A67Q-01A-21R-A30B-07	0.339698382175597	0.154389747772929	0.314115397580986	0.29458597448261	0.573623122673603	0.33123681126556	0.0823407520345015	-0.158723751547033	-0.159645374270165	-0.0934041142849829	1.96323978340403	C1	High Risk
TCGA-EJ-5522-01A-01R-1580-07	0.316902360972948	0.293924549246235	0.323399912177491	0.369206621553833	0.608541374402718	0.331641851091629	0.182227334105471	-0.116111161530596	-0.137681661139264	-0.0731867953475813	-1.74968447626808	C1	Low Risk
TCGA-FC-7708-01A-11R-2118-07	0.273949591165433	0.323693298562851	0.30662075400921	0.34721708486326	0.606536586083446	0.365419267037575	0.146952120792884	-0.110375895599548	-0.144656820069006	-0.0947876663238801	-0.728019801685755	C1	Low Risk
TCGA-EJ-A8FU-01A-11R-A36G-07	0.323878164806104	0.300831083713979	0.329202930517764	0.337736873512999	0.601622184738627	0.372821732412932	0.134964812326559	-0.129617861326863	-0.194498817347249	-0.130232940834622	-0.785755865323752	C1	Low Risk
TCGA-YL-A8SL-01B-21R-A37L-07	0.273313282153045	0.235697116622966	0.271801292926421	0.378286299618858	0.610193631757757	0.230482096796945	0.216402737144395	-0.341816033546043	-0.270425175480529	-0.217306526184544	-0.730209892685893	C1	High Risk
TCGA-HC-7213-01A-11R-2118-07	0.374855104128271	0.253142161119198	0.342398928200179	0.32329234103348	0.597201440035348	0.274826412506402	0.204503895368199	-0.181519403686221	-0.123898358057901	-0.126546489646449	0.385608011621112	C1	High Risk
TCGA-VP-A87K-01A-11R-A352-07	0.229447796895378	0.226123612320487	0.299184225409931	0.370455279725061	0.607860601185903	0.253517217489091	0.155124844561083	-0.193253232597912	-0.224282980264622	-0.147021116772696	-0.0512686231246394	C1	High Risk
TCGA-KK-A6E7-01A-11R-A31N-07	0.376028827035322	0.24830799881654	0.349047792610426	0.404527953297687	0.604919254862246	0.271756685209752	0.158496222666007	-0.291397245978584	-0.279901711536978	-0.239644484858765	1.80854686976164	C1	High Risk
TCGA-G9-A9S7-01A-11R-A41O-07	0.295152029464586	0.187808057964861	0.263650383866747	0.331234871736931	0.60277583623363	0.234102129924017	0.140905741366669	-0.158772407653232	-0.216163504991051	-0.117524605476084	0.476443138317899	C1	High Risk
TCGA-HI-7168-01A-11R-2118-07	0.28302393456272	0.250492317533574	0.271159892965413	0.341273299538374	0.599723590075634	0.318112246315024	0.125325874200486	-0.18861049464258	-0.250443637699197	-0.200805991562529	0.656722709920164	C1	High Risk
TCGA-G9-6338-01A-12R-1965-07	0.36269754398602	0.21672173084108	0.311637373784229	0.378469287965593	0.599125499366472	0.302053050564272	0.0829448967165952	-0.185054008452686	-0.236589427865318	-0.179225805414368	1.57178078031605	C1	High Risk
TCGA-EJ-7792-01A-11R-2118-07	0.328815123105254	0.343443659740932	0.327139245095347	0.316092722680066	0.601659712476802	0.410840092813781	0.151385362404193	-0.0779543674085647	-0.149749059674813	-0.0733007768693263	-1.26366791664388	C1	Low Risk
TCGA-EJ-7315-01A-31R-2118-07	0.349914956814371	0.254637776457268	0.337469001746308	0.334742375024371	0.60610421883778	0.278140728260933	0.181385489118385	-0.0740324177504162	-0.0937630980367004	-0.0479509819552443	-0.692440012937001	C1	High Risk
TCGA-HC-7750-01A-11R-2118-07	0.329201473950884	0.283536836643088	0.299540996293708	0.377220449701079	0.604465418881364	0.402247049125938	0.138305245645621	-0.193912717127939	-0.223724764975174	-0.197194081533505	0.0526495607060602	C1	Low Risk
TCGA-YL-A9WI-01A-11R-A37L-07	0.415135024064851	0.234447388734077	0.456044077147345	0.344532497256155	0.6108870404234	0.264534163951611	0.214589797631748	-0.23007294635264	-0.221013200952557	-0.140120669913411	0.101876471822919	C1	High Risk
TCGA-KK-A7AW-01A-11R-A32O-07	0.319595446865598	0.0694299375423621	0.292686647358467	0.309134748369749	0.571077918961652	0.238865324084848	0.112760596271136	-0.152493068177664	-0.127429985236508	-0.0375914342829166	2.88474745899539	C1	High Risk
TCGA-ZG-A9N3-01A-11R-A41O-07	0.352987191229799	0.181294665741099	0.35851497843482	0.306628050948799	0.580830037620052	0.24961284112075	0.283463560756507	-0.108418222279607	-0.0843918001376994	-0.0534134723993815	0.352006840057034	C1	High Risk
TCGA-FC-A4JI-01A-11R-A250-07	0.441254400046936	0.253840112072014	0.375131680656607	0.346145822576477	0.609416250822432	0.210296268269441	0.262428839676533	-0.148015562291959	-0.105801293411788	-0.0479634482839704	-0.0146183257154241	C1	High Risk
TCGA-HC-A8D1-01A-11R-A36G-07	0.345724085621391	0.287442998331271	0.351581758699184	0.315754081447544	0.600284475964184	0.31446771816159	0.14214827747493	-0.122011606700457	-0.19501560326619	-0.0859136632354567	-0.432673360242599	C1	Low Risk
TCGA-VN-A88M-01A-11R-A352-07	0.357724441311012	0.2061261718928	0.358993323695231	0.30963779112553	0.596982874050734	0.267272882718246	0.10809891606265	-0.189351457233814	-0.220805262136988	-0.161803682963964	1.41261058977833	C1	Low Risk
TCGA-CH-5771-01A-21R-1580-07	0.307590496973906	0.287926664826638	0.346389386215478	0.337832436533988	0.603259630449431	0.330908320054468	0.132685432961874	-0.10894452026491	-0.11063048420088	-0.0838548661634447	-0.378700929620523	C1	High Risk
TCGA-G9-6343-01A-21R-1965-07	0.35133763671686	0.222116888622547	0.362126943874719	0.377512896413773	0.604630158973535	0.388048420869813	0.10029734143783	-0.187311775065135	-0.27337041955424	-0.219854445262756	1.99777572146181	C1	Low Risk
TCGA-EJ-A65E-01A-11R-A29R-07	0.370933290537807	0.262766546186042	0.460621105267983	0.356638068647447	0.60615602173203	0.291926255299636	0.152260369062421	-0.220649009742994	-0.216483143832427	-0.175325103092716	-0.105324173762964	C1	Low Risk
TCGA-M7-A722-01A-12R-A36G-07	0.394112726140149	0.1051112625613	0.341174977234276	0.39462209384192	0.589508317026973	0.273528447587912	0.168648374959022	-0.267833297652645	-0.161255426728022	-0.17343223099709	2.31981804077405	C1	High Risk
TCGA-ZG-A9LY-01A-11R-A41O-07	0.388609918117993	0.304513364695051	0.41661981067031	0.307773978627446	0.576992431478938	0.260490317227717	0.127456339739872	-0.185638680891955	-0.196195766988922	-0.156987246706226	-0.288438566544605	C1	High Risk
TCGA-YL-A8SC-01A-11R-A37L-07	0.295493991138965	0.293291308930584	0.350649775710767	0.339943916319693	0.592650059757346	0.228481082553535	0.183912549587017	-0.0529587892791862	-0.076744760628598	-0.0359236378163038	-0.589156813750849	C1	High Risk
TCGA-HC-A6AO-01A-11R-A30B-07	0.38000898891092	0.191372078346198	0.395698646000786	0.381032950179203	0.574281932401157	0.230802594738879	0.144929568321429	-0.176965020461443	-0.119736878974778	-0.0842951148392784	2.11382132318476	C1	Low Risk
TCGA-J4-A67T-01A-11R-A311-07	0.33012629570447	0.252888980163998	0.35811502739592	0.294682413661862	0.602911410985515	0.322091926823672	0.117649751660511	-0.141317297815383	-0.206949782942583	-0.130856182373915	-0.339513852213993	C1	Low Risk
TCGA-VP-A87J-01A-11R-A352-07	0.323568312437824	0.252417892622836	0.364691691366963	0.303116751452831	0.603542025493649	0.269467645823575	0.155413392779456	-0.275796113546816	-0.158029997977426	-0.189339764722621	-0.192860108225078	C1	Low Risk
TCGA-VP-A878-01A-31R-A352-07	0.305918559140928	0.303140517975696	0.335454738013258	0.357077952146877	0.603342688825932	0.336816791457865	0.124318747590232	-0.144841898941436	-0.216810115984399	-0.149129631637129	0.298503702244179	C1	Low Risk
TCGA-2A-A8VL-01A-21R-A37L-07	0.329692266144232	0.221336600859445	0.334950710723443	0.302553829922964	0.605370362690465	0.329779639366304	0.0888216960468625	-0.21886837959384	-0.297026214423949	-0.203130226001124	0.309375651854652	C1	Low Risk
TCGA-V1-A9Z7-01A-11R-A41O-07	0.463491145530233	0.284933651428971	0.407992930591808	0.372459020017538	0.60568230406673	0.278234585837522	0.163707627234603	-0.134366412314357	-0.135957487850128	-0.115504169185352	0.664650152527065	C1	High Risk
TCGA-EJ-5510-01A-01R-1580-07	0.301635592719543	0.310319285960248	0.32784721341771	0.372566729701842	0.602909764985039	0.309540768913266	0.144386129073209	-0.102776350418758	-0.195252684544119	-0.0853320301922093	-1.04584073591594	C1	Low Risk
TCGA-XQ-A8TB-01A-11R-A36G-07	0.318287528985274	0.238302864371122	0.329371853222255	0.34814211860055	0.598110714644269	0.279692523730534	0.162192400623499	-0.197533932279274	-0.126507034347903	-0.180735641542369	-0.435812454297991	C1	High Risk
TCGA-EJ-5519-01A-01R-1580-07	0.330134127296187	0.318318326884331	0.363891141129024	0.37060795101667	0.609043518211253	0.317652365758572	0.172842021205265	-0.175341455064591	-0.193294596594199	-0.169402373951297	-0.242666485650672	C1	High Risk
TCGA-KK-A7B4-01A-11R-A32O-07	0.356721151426146	0.245581230756262	0.369827183474156	0.372327252745225	0.600129252870604	0.219183109912803	0.196610199537214	-0.151581726978841	-0.14135155478333	-0.0880561129999027	-0.361632041868705	C1	High Risk
TCGA-X4-A8KS-01A-12R-A36G-07	0.337060494156497	0.177786489888894	0.337669734279848	0.382608104304294	0.598573844782804	0.31691628812135	0.121422925528202	-0.230203740988126	-0.18677618295918	-0.162390864713924	0.818406707486477	C1	Low Risk
TCGA-KK-A6E2-01A-11R-A311-07	0.353116457635073	0.234941182876705	0.335174900862365	0.368716628987482	0.601562871203575	0.286765411714157	0.194017133211066	-0.159617688980917	-0.174324657626317	-0.125839641720467	-0.268197355074066	C1	High Risk
TCGA-J4-A83I-01A-11R-A36G-07	0.33474583424828	0.238165093734612	0.336817052708757	0.317815117274995	0.602235011902967	0.247021646626575	0.140883049875868	-0.155726718795419	-0.158786220218942	-0.0968372152663329	-1.01323238015178	C1	High Risk
TCGA-QU-A6IO-01A-11R-A31N-07	0.321752656005642	0.160781913826615	0.338962136841136	0.343880051164158	0.588872969212603	0.271444622528363	0.110550136950606	-0.144901755400777	-0.120445340766401	-0.0910432919107941	2.81140180225179	C1	High Risk
TCGA-EJ-5507-01A-01R-1580-07	0.355907123909617	0.262739638064722	0.398481893422009	0.348199152281639	0.600880565259345	0.293224192683564	0.184904519828059	-0.129374096711256	-0.167920902154786	-0.0443251516946336	-0.943461565025798	C1	Low Risk
TCGA-EJ-A7NG-01A-31R-A33R-07	0.317256791738712	0.287172512984897	0.330271833067514	0.311138786093873	0.598352979103435	0.337189505955516	0.127587706780915	-0.205393108569436	-0.229047434182988	-0.205563146051953	-0.42996637467154	C1	High Risk
TCGA-KK-A59X-01A-11R-A29R-07	0.391031412627963	0.229780680221761	0.403499416933698	0.378791297170203	0.604077678368296	0.291435027272049	0.141891338009691	-0.155849687731826	-0.110614862377365	-0.148517127460078	1.07716828539573	C1	Low Risk
TCGA-HI-7170-01A-11R-2118-07	0.294446178539371	0.268451839668463	0.291067001736371	0.342719334760662	0.597179408853247	0.369500306032256	0.129926351179038	-0.0779898767158205	-0.159008391458341	-0.0765279610870243	0.276333585548778	C1	Low Risk
TCGA-V1-A8ML-01A-11R-A37L-07	0.354454145221773	0.297149350193468	0.361674826332601	0.293376841718981	0.599883876919357	0.343110270984365	0.119815168571853	-0.158444729379736	-0.22474208689573	-0.161401716657067	0.718532252751538	C1	Low Risk
TCGA-TP-A8TV-01A-11R-A41O-07	0.400056317991664	0.257499217685215	0.455307865678156	0.345346974582959	0.609426549809498	0.285472429422862	0.154359021737661	-0.249838786391151	-0.252546646244191	-0.14516553581668	-0.239166946754349	C1	Low Risk
TCGA-H9-A6BY-01A-11R-A30B-07	0.345119523724079	0.120571416463333	0.254408427107382	0.345345116709418	0.590664865160375	0.290059542800142	0.141862934667251	-0.212822024879622	-0.363283370998251	-0.247218639817276	1.91888323287384	C1	High Risk
TCGA-V1-A9OH-01A-11R-A41O-07	0.381472287215228	0.277688344991483	0.386951399497127	0.363065476311106	0.60089131470729	0.312454350272945	0.143139768088523	-0.184439823798424	-0.225692772197915	-0.169938196278971	0.607197849880739	C1	High Risk
TCGA-CH-5751-01A-11R-1580-07	0.423167448394709	0.34787509870393	0.43043241654316	0.394150911643576	0.606506459819072	0.198897476902635	0.279960447384236	0.045417134833705	0.0769978972571628	0.0678413237700429	-1.35696763414335	C1	High Risk
TCGA-VN-A88L-01A-11R-A352-07	0.366806350955017	0.276692905114793	0.339488456176146	0.33895791088462	0.560378377879789	0.267934911398316	0.11362020315929	-0.180283026664034	-0.233777898581258	-0.16647763548548	0.0329521677038924	C1	High Risk
TCGA-FC-A66V-01A-21R-A30B-07	0.371493943709124	0.179818687318452	0.380904743007286	0.372215379411334	0.589628137944467	0.284372782293896	0.0861532389980953	-0.262194286986933	-0.279439062225599	-0.185403171928366	1.55523486013767	C1	High Risk
TCGA-YJ-A8SW-01A-11R-A37L-07	0.40047436066334	0.291230608913302	0.428261450981282	0.31084123768049	0.61004036798437	0.266387814842608	0.16783439209786	-0.195723259501203	-0.247758164280133	-0.189111502492521	-0.823732312864212	C1	High Risk
TCGA-2A-A8VV-01A-11R-A37L-07	0.367464861391716	0.236478331257572	0.357592995414319	0.319692807440976	0.598639368893958	0.322548020098091	0.137439873504211	-0.246222642413976	-0.342196250311999	-0.214875023846553	0.0815611618114196	C1	High Risk
TCGA-VP-A876-01A-11R-A352-07	0.4148852752431	0.217444135792548	0.393292568922305	0.34227985109811	0.603736578288762	0.305389645527692	0.204657694420381	-0.222016680782591	-0.282139468264796	-0.144254274777749	-0.595117485300659	C1	Low Risk
TCGA-CH-5739-01A-11R-1580-07	0.315831850110296	0.300504995711833	0.352800881904093	0.323137581197042	0.60742551542854	0.324037717014065	0.187373475160942	-0.103111333693068	-0.0808786274648228	-0.084797707473304	-1.36433716577104	C1	Low Risk
TCGA-XJ-A9DX-01A-11R-A37L-07	0.387617561922299	0.260174478655686	0.442796751532193	0.383132953815493	0.599324165645933	0.194699424302943	0.0880994727289197	-0.158414600391932	-0.2083067103876	-0.150295934993178	1.27428007529295	C1	High Risk
TCGA-KK-A8IH-01A-11R-A36G-07	0.336031707147241	0.209973098033373	0.432053057415326	0.280100389154662	0.586789200643719	0.303298594279475	0.124995947623827	-0.199644373806958	-0.20147641709952	-0.117049504417136	0.00170620280944067	C1	High Risk
TCGA-EJ-A65D-01A-11R-A30B-07	0.373338629389916	0.118755009913138	0.339777821697568	0.352537959041455	0.593721572026342	0.204364272647516	0.196699166255955	-0.281795465316695	-0.359450017168527	-0.254095198491064	1.84135644817474	C1	High Risk
TCGA-V1-A8WV-01A-11R-A37L-07	0.368229695987837	0.28594611713921	0.420816761378382	0.300293988447439	0.567076118587865	0.212424098195279	0.203205549818633	-0.157949154332302	-0.199409783698409	-0.115540534612489	-0.206700857843485	C1	High Risk
TCGA-VN-A943-01A-11R-A41O-07	0.393321308057454	0.225956539877052	0.414539095109397	0.332493565417076	0.608047146029632	0.311836831561166	0.136783148362277	-0.176031350276769	-0.387374171572643	-0.223320193361835	0.250819750854447	C1	Low Risk
TCGA-HC-7740-01B-04R-2302-07	0.237064444804326	0.394584033413193	0.259680587934191	0.357532453621575	0.602825890650804	0.393311261892937	0.179883756912312	-0.142021860709688	-0.0719283858432984	-0.114802914060116	-4.34859982684991	C2	Low Risk
TCGA-2A-A8VT-01A-11R-A37L-07	0.275288734164439	0.258911483671967	0.315676947263155	0.321222671589639	0.603213193409201	0.236967086476248	0.172115254807691	-0.201204265382484	-0.184968717608978	-0.156215184334149	-0.120185314992732	C1	High Risk
TCGA-HI-7171-01A-12R-2118-07	0.393888955628349	0.277792473258981	0.419868402614964	0.350536710867026	0.583222472304271	0.260508387072782	0.152885822294359	-0.179393606471591	-0.190835120319156	-0.117240963778813	0.147691096137951	C1	High Risk
TCGA-EJ-A46G-01A-31R-A26U-07	0.393839552808353	0.329369465470572	0.426940514780363	0.332470134504235	0.607956073890461	0.262566070704149	0.153368970663373	-0.164396390231946	-0.190781914136036	-0.119525617510909	-0.665972668552799	C1	High Risk
TCGA-EJ-A46D-01A-21R-A32Y-07	0.345612128105373	0.260188021108417	0.348069126017723	0.341429841027158	0.602620448339048	0.33873648374186	0.128356859608882	-0.212753860257434	-0.225827933662992	-0.182945924976847	-0.265815400385443	C1	Low Risk
TCGA-J4-A83J-01A-11R-A36G-07	0.342100053412137	0.270178885826217	0.384657498733272	0.355330823448303	0.607393741430858	0.299030936652223	0.133605030676127	-0.129341905884868	-0.114518220447114	-0.106100853075107	-0.0223460425847905	C1	Low Risk
TCGA-ZG-A9M4-01A-11R-A41O-07	0.301973802073355	0.221525256377719	0.34437041950182	0.38395342989182	0.58382067472107	0.27462990692392	0.211569646886303	-0.0289726379016835	-0.0954038529267828	-0.00423051179047658	-0.616846711938411	C1	High Risk
TCGA-V1-A8MM-01A-11R-A37L-07	0.390331937021945	0.241656146263597	0.410538726774727	0.408609563536819	0.584925997564229	0.300636339493789	0.104908722272497	-0.176254380872366	-0.147852029850251	-0.0937237582818263	1.18351792986052	C1	High Risk
TCGA-G9-6367-01A-11R-1789-07	0.309505561087955	0.284784168226075	0.289979081375691	0.374789069539582	0.607888306273971	0.363042156790869	0.107357366114457	-0.131511961495555	-0.26982137362576	-0.13050750085563	0.397133324386585	C1	Low Risk
TCGA-V1-A8MK-01A-11R-A36G-07	0.326849999760473	0.264398858570116	0.325255375095561	0.34698785142873	0.604051017765158	0.40288892251868	0.110666866777677	-0.142297594711141	-0.246632256192416	-0.132430459442288	0.0555078817733366	C1	Low Risk
TCGA-V1-A9Z8-01A-11R-A41O-07	0.35884518482168	0.280060004780336	0.354660115151851	0.357006826395625	0.586178485752167	0.313966920136693	0.130593867031464	-0.159493905005267	-0.207316682047809	-0.152903540624609	1.32535500918594	C1	Low Risk
TCGA-J4-A67S-01A-11R-A30B-07	0.291637560838126	0.180318671280626	0.400767748112907	0.337681103047103	0.589873263623721	0.30552796130975	0.0961493827164553	-0.193593427210648	-0.179077408363813	-0.114833877557935	1.14430686022564	C1	Low Risk
TCGA-EJ-7786-01A-11R-2118-07	0.291209960294106	0.29297831580099	0.298869072497452	0.336404952085612	0.610945988888429	0.392241816421193	0.14101608914144	-0.127621301288658	-0.259841538677011	-0.162051887348259	-0.472939519011526	C1	Low Risk
TCGA-YL-A9WX-01A-21R-A41O-07	0.311225603498554	0.293544700653895	0.347834644124006	0.318569868308125	0.599058863458263	0.316525698878328	0.139105600168245	-0.143457792482767	-0.163953447432783	-0.115885310936913	-1.06141647441013	C1	Low Risk
TCGA-CH-5794-01A-11R-1580-07	0.406008447393562	0.270599839602452	0.447207520302941	0.380140823867562	0.600464728699744	0.321213384671803	0.158329093737155	-0.211325504432349	-0.185398319375649	-0.185349248364879	-0.322049136190232	C1	Low Risk
TCGA-ZG-A8QY-01A-11R-A37L-07	0.434575925539882	0.325533482286183	0.481989195197615	0.409395884984926	0.603849224761729	0.292096984360201	0.159492270728058	-0.146533119548454	-0.220755754865653	-0.173775992297815	0.880229556497087	C1	High Risk
TCGA-Y6-A8TL-01A-21R-A37L-07	0.366323890910163	0.282448935124454	0.40835701882828	0.310795775010272	0.605098602825213	0.374367183678153	0.128245362511557	-0.143996858690192	-0.243329864977488	-0.190523966779995	0.144337142631368	C1	Low Risk
TCGA-FC-7961-01A-11R-A29R-07	0.443368635908561	0.342842467820706	0.50193859778487	0.400650034295745	0.607141470990181	0.319844444966127	0.169985282446259	-0.118077489525237	-0.0871973451214456	-0.127490928555629	-0.769181661895112	C1	High Risk
TCGA-KK-A7B3-01A-11R-A33R-07	0.333523717221941	0.270326176098721	0.333152714721506	0.314588107427056	0.586927857281968	0.251414459526963	0.0965168693071163	-0.14464289886494	-0.137655210451228	-0.0717478481269699	0.433358937032344	C1	High Risk
TCGA-VP-A87D-01A-11R-A352-07	0.344693722938561	0.250356057750565	0.347204828679854	0.319332574636474	0.592654504225469	0.276390231218657	0.158076530483519	-0.310338709521611	-0.267560574851915	-0.226844645218804	-0.222006032401399	C1	High Risk
TCGA-EJ-7794-01A-11R-2118-07	0.325512996434382	0.300008856278491	0.353701423973365	0.37965993448263	0.607901371224152	0.354952440764261	0.176894513121621	-0.141354467776379	-0.165350964465092	-0.127573536344583	-1.13774617790868	C1	Low Risk
TCGA-G9-6347-01A-11R-A31N-07	0.327058169480918	0.117454052593575	0.243448694057305	0.313300637128673	0.565741272756818	0.382265452064988	0.0810692450125292	-0.111298017990247	-0.136557721833729	-0.0415896276441796	2.18037215985286	C1	High Risk
TCGA-HC-7231-01A-11R-2118-07	0.358866655072664	0.265774935106077	0.366881136632928	0.335914450769893	0.606432396326883	0.313390918857787	0.147126253098497	-0.128675373640094	-0.137823706698384	-0.0727062021609627	-0.214677982028556	C1	Low Risk
TCGA-KK-A6DY-01A-12R-A311-07	0.362050142371129	0.257614704998693	0.413742941879106	0.345119387445743	0.597205700162724	0.291383624416619	0.141368161626096	-0.150323921608529	-0.12405953663957	-0.102681708129314	-0.67808122303377	C1	Low Risk
TCGA-G9-6332-01A-11R-1789-07	0.35169858354138	0.178161738287294	0.293837949825871	0.320517965062429	0.595011824689366	0.281738591907095	0.131444944604595	-0.244630337707487	-0.270849216805837	-0.181210390128799	0.455073269453798	C1	Low Risk
TCGA-Y6-A9XI-01A-11R-A41O-07	0.261640156729836	0.280214623506663	0.267797126562162	0.35552430994135	0.604507096450887	0.264362778959797	0.177267876551921	-0.220360714147272	-0.236538383246443	-0.185680726115788	0.18328212582162	C1	High Risk
TCGA-KK-A8II-01A-11R-A36G-07	0.268844289595625	0.197418570128222	0.273361347640581	0.335450630307183	0.60395255440955	0.247575711669556	0.17776547616592	-0.24756737934569	-0.237211419025949	-0.190092599289032	-0.951233294929412	C1	Low Risk
TCGA-ZG-A9L4-01A-11R-A41O-07	0.34078150517983	0.321643815737043	0.338134508747875	0.360179444064264	0.58833124965097	0.281879895952139	0.152891763997356	-0.124861920327639	-0.115292805345175	-0.118316651326146	0.793596139518427	C1	High Risk
TCGA-G9-6496-01A-11R-1789-07	0.295054344618745	0.248976171489825	0.294915178649448	0.302357116620934	0.599988664536073	0.308098568303353	0.1451380741791	-0.229930410927156	-0.304700930911781	-0.209745291568425	1.37658385949974	C1	Low Risk
TCGA-KK-A6E0-01A-11R-A311-07	0.383647119911651	0.276786912711636	0.389489656235716	0.362880512798136	0.604774070175216	0.270910321530255	0.153853882699026	-0.212831520367019	-0.254695403121814	-0.183676015525287	0.395794528209439	C1	Low Risk
TCGA-KK-A7AQ-01A-11R-A33R-07	0.390884159851968	0.230557873150138	0.449026449756147	0.375232156404896	0.604031250135537	0.300290709641112	0.108184475365051	-0.231009886791156	-0.220996303788436	-0.16207796823505	1.2004402564075	C1	High Risk
TCGA-G9-7521-01A-11R-2263-07	0.327504367356114	0.339456886059968	0.424305087562757	0.383421703401437	0.607884417839516	0.259554158495463	0.14743572422706	0.0137909849116314	-0.00185738984326095	0.0303373796144815	-0.531233217370365	C1	High Risk
TCGA-EJ-A65M-01A-11R-A29R-07	0.38803759864254	0.213185448499254	0.389266357904271	0.362528917882242	0.604007896518851	0.326772228423656	0.139346800557586	-0.201640824905471	-0.167858726162405	-0.120590361218233	0.37076603873715	C1	Low Risk
TCGA-VP-A87E-01A-31R-A352-07	0.322984324246292	0.276190005346805	0.328590165550029	0.3140615323853	0.596122146493968	0.323230100711406	0.118852441197939	-0.0496912421640241	-0.0363506632094012	-0.0156791189787755	-0.80411095996956	C1	Low Risk
TCGA-HC-7233-01A-11R-2118-07	0.338016284249649	0.310278113771645	0.352322860810658	0.318719738867441	0.605459978687266	0.360829667805437	0.168506621676551	-0.0442721659024767	-0.0705152338897152	-0.0223337244501075	-1.61695647620829	C1	Low Risk
TCGA-HC-8258-01B-05R-2302-07	0.27332799294596	0.42441823471918	0.26902563610342	0.378226592168739	0.606877273207907	0.423883955249236	0.226554878622154	-0.0831441748687346	0.162985490775372	0.0802150127208992	-5.48352831749455	C2	Low Risk
TCGA-YL-A9WY-01A-11R-A41O-07	0.321741085918493	0.307730906702421	0.415189760466941	0.360096301255092	0.59588081646292	0.249213041427439	0.186299752752336	-0.0508329335704806	-0.041216258218188	-0.014464213974476	0.385416173023445	C1	High Risk
TCGA-J4-A83K-01A-11R-A352-07	0.345306511195192	0.264684846279209	0.338571809397651	0.326432304007348	0.604233134479694	0.35251697709994	0.135883135461149	-0.255838023678337	-0.28589506563797	-0.187012053181885	-0.22896177352988	C1	Low Risk
TCGA-EJ-A7NJ-01A-22R-A352-07	0.326987015071883	0.261601904411709	0.380237889787799	0.348468658196476	0.606530091224963	0.336150977995156	0.135458517070001	-0.117865912162828	-0.18285720141546	-0.0743055416608542	0.308078580342144	C1	Low Risk
TCGA-J4-A83M-01A-11R-A352-07	0.311368912070567	0.243621393061108	0.327584591438723	0.295461382284987	0.602100489586249	0.288792144664536	0.125430909596059	-0.197694743611564	-0.199857014558219	-0.120997247787571	0.0420199381838817	C1	Low Risk
TCGA-G9-7519-01A-11R-2263-07	0.339472877535108	0.21996209166184	0.315775274351261	0.311608760984582	0.603761885663357	0.397307321502687	0.108329674354475	-0.17838253176628	-0.218729491303865	-0.191123043677008	0.539244029959268	C1	Low Risk
TCGA-ZG-A9NI-01A-11R-A41O-07	0.325176585760043	0.250258417659325	0.28241160074382	0.324034875339006	0.584914564876469	0.329519410455686	0.121160884183811	-0.192140242248682	-0.181880214661117	-0.167815509460176	1.63004744720701	C1	High Risk
TCGA-HC-7742-01A-11R-2118-07	0.337006133114037	0.284434892937758	0.350251355189548	0.317646833461324	0.602241892055122	0.351576948556603	0.186318607143595	-0.187569366409157	-0.23924412451326	-0.198719197717213	0.267097753799067	C1	High Risk
TCGA-HC-A8D0-01A-11R-A36G-07	0.394651489817488	0.302131905710715	0.400709331390116	0.327625347012238	0.593898804589992	0.331454875993666	0.16999429029273	-0.146487823016718	-0.158648618508164	-0.104551167553596	-0.0737008707229467	C1	High Risk
TCGA-V1-A9Z9-01A-21R-A41O-07	0.328908092335587	0.294770461231746	0.339117722711605	0.363926041740745	0.601752073295492	0.328155938819108	0.133903859311891	-0.168329436205937	-0.206745297295585	-0.185146033919728	0.147810488197459	C1	High Risk
TCGA-YL-A9WJ-01A-11R-A37L-07	0.270815007916732	0.302064648239124	0.324282158857753	0.327204752168095	0.605115464611983	0.300469500928214	0.150629938557729	-0.139680587380583	-0.125663620047501	-0.128416828656639	-0.3071256901718	C1	High Risk
TCGA-G9-6378-01A-11R-1789-07	0.357402000183268	0.302181589161279	0.35615241838765	0.378573261717286	0.60274018519458	0.396715607718689	0.133650889151232	-0.143448351011917	-0.220429593497668	-0.13951639005993	0.216808881547924	C1	Low Risk
TCGA-KK-A6E5-01A-11R-A311-07	0.349785959316037	0.271623134930968	0.359748287781309	0.341659349899951	0.603561904966646	0.292714130672264	0.130747570078107	-0.154740442295893	-0.225019108055256	-0.143609681659705	0.117238194105814	C1	Low Risk
TCGA-EJ-5542-01A-01R-1580-07	0.372268949621932	0.313539011362729	0.3663284361939	0.330769176383411	0.607706818145841	0.313011137604923	0.192313204808358	-0.138331271890391	-0.162008820686536	-0.123039478242917	-1.81099874944384	C1	High Risk
TCGA-V1-A9OX-01A-11R-A41O-07	0.332380463856275	0.23468215449317	0.338048152400319	0.369442954809561	0.600604682665847	0.349130220748285	0.116305112488388	-0.180180023088025	-0.203379736916803	-0.138562359989386	0.809944177424621	C1	Low Risk
TCGA-HI-7169-01A-11R-2118-07	0.291713487456036	0.20145269118019	0.212873575817216	0.364788048576221	0.588600906232866	0.33650325233824	0.0666349920999019	-0.110487474357934	-0.282633744068406	-0.158912632587837	1.15389659748613	C1	High Risk
TCGA-VP-A87B-01A-11R-A352-07	0.354818072720921	0.268206429000942	0.440228224518644	0.324227471347355	0.607527551135061	0.264449007510102	0.123576341516279	-0.20626390261629	-0.196716382905534	-0.152813453074928	0.565967013504178	C1	High Risk
TCGA-EJ-A46H-01A-31R-A26U-07	0.257750348918132	0.327173949514188	0.276330922814374	0.328665635762556	0.58991705886377	0.389413039643084	0.140764714468985	-0.1062782109484	-0.171733027537683	-0.109793434688125	-1.13915454348304	C1	Low Risk
TCGA-EJ-5518-01A-01R-1580-07	0.322369976063379	0.333691563837309	0.320621626163953	0.372836668961955	0.60977233411762	0.285734330026227	0.175901067654734	-0.136988523862201	-0.162314232418072	-0.13686743065751	0.128454802942009	C1	Low Risk
TCGA-KK-A8I9-01A-11R-A36G-07	0.332086699272727	0.303450431983822	0.371340453894039	0.336663946671771	0.600669689914951	0.262543977520075	0.113549461782777	-0.0417383717385419	-0.107566321664447	-0.0954787803707115	0.791780460587246	C1	Low Risk
TCGA-CH-5743-01A-21R-1580-07	0.314794757220595	0.252359933658588	0.286432840967856	0.327178227789496	0.591499830335834	0.335613772247307	0.171444223574694	-0.0950670362538922	-0.103778165308043	-0.0606986599431289	-1.37225296595074	C1	Low Risk
TCGA-V1-A8MG-01A-11R-A36G-07	0.32530988568668	0.288390075275106	0.346752992492309	0.372224420194731	0.60402794520899	0.301748726063079	0.135251996217895	-0.106846767859756	-0.198780264698291	-0.120513376792365	-0.0797635157730692	C1	High Risk
TCGA-V1-A9ZR-01A-11R-A41O-07	0.359385748041393	0.268389922644259	0.329925032674488	0.331435851631838	0.575656748167505	0.301168865554063	0.107090957317866	-0.161430737080916	-0.162592000858244	-0.115955437894123	-0.57466746227902	C1	High Risk
TCGA-KK-A8I8-01A-11R-A36G-07	0.386695246300498	0.231168037735178	0.307259910017416	0.3395529096868	0.602223240427813	0.290295816981177	0.159377815546575	-0.192698859891754	-0.197605629192415	-0.120125331641379	0.255435971108133	C1	High Risk
TCGA-ZG-A9ND-01A-11R-A41O-07	0.405860550892926	0.292745808835443	0.42592761278332	0.360111790662183	0.608123203620144	0.283237951494358	0.121813385312311	-0.179003669674371	-0.231316942268233	-0.188408054703508	0.436924327006308	C1	Low Risk
TCGA-EJ-7328-01A-31R-2118-07	0.324195617172623	0.286042336006947	0.29790526052207	0.347954208750851	0.604319846337163	0.289601463515932	0.150086030607449	-0.0459667408070694	-0.115682734556296	-0.0428142685820951	0.0368902469584429	C1	High Risk
TCGA-J4-A67O-01A-11R-A30B-07	0.330272936205684	0.148860738113325	0.313937850065884	0.305434113223565	0.588307753317291	0.312110672210677	0.0692987077996964	-0.14977745189292	-0.184188652334449	-0.135438164243842	3.04246258441156	C1	High Risk
TCGA-HC-A9TH-01A-11R-A41O-07	0.368317690742978	0.295374300880973	0.410828970799964	0.319292463496146	0.602478107393642	0.280439888957706	0.172216406620167	-0.10922400077928	-0.104630613010328	-0.0672665192759927	0.262762739500181	C1	High Risk
TCGA-EJ-5524-01A-01R-1580-07	0.366374801893419	0.336646299994977	0.313530288025486	0.362053486935394	0.607160762267799	0.303510159360661	0.174612511828055	-0.0853022647729404	-0.0981724561097826	-0.0650067901021701	-0.650418090294334	C1	High Risk
TCGA-M7-A720-01A-12R-A32O-07	0.326218659240204	0.264435020370294	0.3179725487498	0.323343128176931	0.600247322491461	0.287878350821419	0.129967814843252	-0.178666969975359	-0.277537614115695	-0.150288444356381	-0.330009773625328	C1	High Risk
TCGA-EJ-7784-01A-11R-2118-07	0.344278886901302	0.253535745060314	0.374747483395058	0.359295543864099	0.602959099621361	0.31051766292031	0.197045669956705	-0.156584967340949	-0.18900632653243	-0.125258267253224	-1.11740741703593	C1	High Risk
TCGA-2A-AAYF-01A-11R-A41O-07	0.330416783308964	0.211470790766703	0.320303038857079	0.298030365017241	0.607608284439797	0.322536463533087	0.124581594727213	-0.183070345459201	-0.248802152609183	-0.210445597471793	0.0459781608087622	C1	Low Risk
TCGA-KK-A59Y-01A-11R-A26U-07	0.350113839156146	0.196773196703134	0.375817610728707	0.314365059162367	0.595509976500103	0.224295104377753	0.116214483172383	-0.302114324125398	-0.233480221247008	-0.185142109591108	0.996439998802871	C1	Low Risk
TCGA-M7-A71Z-01A-12R-A32O-07	0.322118406730444	0.13353276722012	0.250030110802963	0.325749855956445	0.597799132112205	0.246063807265363	0.130573512693587	-0.250590713334662	-0.299710624932323	-0.197502466152202	1.81033320689779	C1	High Risk
TCGA-TK-A8OK-01A-22R-A36G-07	0.278862540942485	0.287242830306239	0.229630827451468	0.379464437829883	0.584767021245858	0.329961741340248	0.151431989940075	-0.130057349456974	-0.193659653473361	-0.166242598495116	-0.185301491994649	C1	High Risk
TCGA-EJ-5517-01A-01R-1580-07	0.327213871013756	0.291460320927989	0.341315903526109	0.349259390694665	0.600766941915389	0.376334781496765	0.138841850281661	-0.0972533102082904	-0.163418233003846	-0.0857430112176112	-0.782668918662183	C1	Low Risk
TCGA-X4-A8KQ-01A-12R-A36G-07	0.349420159561103	0.203517833497348	0.34484586123197	0.346125507397467	0.595771230033262	0.294771360896819	0.0966562998566626	-0.149037794431697	-0.150844685904141	-0.155121969973455	1.1016654038323	C1	High Risk
TCGA-XJ-A9DQ-01A-11R-A37L-07	0.31406448812699	0.227010991543944	0.287049962287302	0.321352040550515	0.604163076341291	0.335325021338089	0.107076533686754	-0.201113816235191	-0.31910127868512	-0.211590675170775	0.0833968135144827	C1	Low Risk
TCGA-V1-A8MF-01A-11R-A36G-07	0.307278763575418	0.314099900957445	0.296352892672075	0.272196538954327	0.604683347306223	0.337825199146711	0.127981550421884	-0.110491543452431	-0.0973351255583444	-0.0880595693310968	0.647254324415442	C1	Low Risk
TCGA-EJ-7318-01B-11R-A32O-07	0.327209744423403	0.193732923714701	0.30706919056141	0.31952965242744	0.60046123809472	0.306596949501213	0.119760655397062	-0.141586577690087	-0.123857382218817	-0.0892147325688172	1.22546749374865	C1	High Risk
TCGA-YL-A8SO-01B-31R-A37L-07	0.400025321358321	0.27299095787208	0.450683381768854	0.349134543635399	0.605230876005273	0.303353778703365	0.109153356220369	-0.262918052070956	-0.21714186024952	-0.192094177662701	0.132601740764869	C1	High Risk
TCGA-ZG-A9L2-01A-31R-A41O-07	0.366435966401589	0.246776362035494	0.336087580468566	0.363082164012377	0.592047264914284	0.295447092506296	0.158381621658361	-0.0980975178332852	-0.0877019917188587	-0.0744777923805403	0.118565805178469	C1	High Risk
TCGA-CH-5746-01A-11R-1580-07	0.348066018397291	0.248578937168225	0.350292110528766	0.346687437507749	0.606953689087046	0.343229680766639	0.173970635634882	-0.294394307376135	-0.280253085572791	-0.214588572731147	-1.03881045101258	C1	Low Risk
TCGA-VP-A87H-01A-11R-A352-07	0.417059133338883	0.279911564989834	0.470299147899309	0.293566054031657	0.606238973886276	0.330433327131263	0.154111079105327	-0.220610310440262	-0.206449773884708	-0.140664409833468	-0.213151181674567	C1	High Risk
TCGA-HC-7745-01A-11R-2118-07	0.314605772080818	0.311280127292061	0.327453352343143	0.325976330120768	0.597590805189331	0.308111243148619	0.129747576900117	-0.114621502494435	-0.142251362582527	-0.0795351794230703	-0.445153943223171	C1	High Risk
TCGA-YL-A8HJ-01A-11R-A36G-07	0.319335729851581	0.306447834192849	0.306022001994163	0.327675143557677	0.600389501521053	0.32841892965993	0.149702073287013	-0.0827405178368363	-0.166436869294018	-0.0744425298586397	-0.552105439031523	C1	High Risk
TCGA-M7-A721-01A-12R-A32O-07	0.35467939746564	0.290757657985057	0.380625900430807	0.414014704037461	0.604405509344524	0.343939943762365	0.143478689003186	-0.160952584412215	-0.230197918814509	-0.154034654633581	-0.204646032060089	C1	High Risk
TCGA-EJ-5496-01A-01R-1580-07	0.393703715800979	0.275302589033738	0.38114593239291	0.367284992480912	0.610101738534001	0.325094239140092	0.173567874896929	-0.168307067182869	-0.248564853155055	-0.155913055545932	-1.11001782242499	C1	Low Risk
TCGA-HC-7738-01A-11R-2118-07	0.377344060652023	0.25041710170389	0.381749799262269	0.409530883697723	0.609195182029969	0.356057717694978	0.169350846427728	-0.198499239617573	-0.227174395519224	-0.156921147582902	-0.134659140564726	C1	Low Risk
TCGA-CH-5765-01A-11R-1580-07	0.352839848494776	0.268825012727293	0.39267845229638	0.355556248658562	0.604390722266366	0.321869462746072	0.187232871456874	-0.228291092184825	-0.236425181840941	-0.205774612354287	-0.793290793757444	C1	Low Risk
TCGA-KK-A8ID-01A-11R-A36G-07	0.341940740781257	0.236466486207434	0.327476417537779	0.413417031839632	0.604450973345076	0.251245276541485	0.179552810939438	-0.148976482932047	-0.176296817210909	-0.0977172180498985	0.473157934100142	C1	High Risk
TCGA-G9-6365-01A-11R-1789-07	0.352852304736171	0.202109312537373	0.291575715033599	0.364792027454107	0.598316502326381	0.375301332804302	0.132601309189547	-0.133263433900483	-0.228849647712199	-0.111375260218466	0.0465367022847286	C1	Low Risk
TCGA-KK-A7B0-01A-11R-A32O-07	0.357824707652133	0.16578731034086	0.352984510761233	0.323303189507776	0.589264186478161	0.312454956575312	0.101280875958561	-0.111158255968606	-0.145293287692884	-0.0659356083651053	2.11538919256374	C1	High Risk
TCGA-KK-A7B1-01A-11R-A32O-07	0.335099370528012	0.291866384734723	0.331497174827984	0.288055117850744	0.602070532222858	0.276814798701928	0.136565919338241	-0.228089284607778	-0.254563276795489	-0.198198204772481	-0.434730253758377	C1	High Risk
TCGA-EJ-5498-01A-01R-1580-07	0.347765124459054	0.328246763434357	0.321496234128295	0.386922511816652	0.606617382781504	0.399200672135791	0.148406451679795	-0.0776425886302349	-0.170773515804188	-0.0950313557424004	-1.31472711949502	C1	Low Risk
TCGA-ZG-A9MC-01A-31R-A41O-07	0.269215198597082	0.258256120839194	0.30002863546853	0.356935516319718	0.577974903207316	0.262911096167874	0.147228127402067	-0.0192111498593272	-0.000993517625827994	0.0400293613372577	0.0128821347766339	C1	High Risk
TCGA-KK-A8I5-01A-11R-A36G-07	0.350374400342369	0.264601963075908	0.368859197986092	0.282372953234113	0.596841317848678	0.28901694934285	0.117434220763559	-0.222782470471369	-0.173868365451327	-0.175995012495152	-0.87583885417238	C1	Low Risk
TCGA-KK-A7AZ-01A-12R-A32O-07	0.355507231346075	0.226056097825416	0.389555869324284	0.322783636893096	0.59257716470268	0.23287528692391	0.108831125069038	-0.241110445678288	-0.257495472509919	-0.196770045011673	0.318079041910793	C1	High Risk
TCGA-EJ-A65F-01A-21R-A311-07	0.331294373499667	0.295410883226613	0.301425170281244	0.322118235718698	0.599466018305766	0.268641679865416	0.135023948358406	-0.106374304273694	-0.176470409213747	-0.130743342468728	-0.538930820526339	C1	High Risk
TCGA-EJ-A65G-01A-21R-A29R-07	0.322005751845521	0.216855657093469	0.311339093690123	0.329903990000876	0.607524969145882	0.390028304763189	0.116161213758577	-0.247498326884612	-0.27072605846858	-0.232358110023743	0.259544302817501	C1	Low Risk
TCGA-2A-AAYO-01A-11R-A41O-07	0.313309597682152	0.239896257597877	0.314325024685252	0.304697432272288	0.600263074741545	0.342227353889494	0.133317782651515	-0.0559058910513475	-0.130374356823068	-0.0268713051259573	0.444199853361091	C1	Low Risk
TCGA-EJ-A8FS-01A-11R-A352-07	0.374934257647681	0.1848580992693	0.415165902660309	0.334333165892809	0.604478962386881	0.281992998165135	0.177440229450801	-0.18832764607824	-0.185212812121112	-0.150090522567042	-1.00750407869873	C1	Low Risk
TCGA-HC-7212-01A-11R-2118-07	0.279709285430146	0.324760748458883	0.266065802274136	0.378208521533629	0.60911968357201	0.27296720458981	0.172736731275892	-0.192951091963497	-0.205272142090201	-0.156484396692713	-0.4750692987204	C1	High Risk
TCGA-HC-7736-01A-11R-2118-07	0.275768781284079	0.317518876545994	0.27972061806244	0.358846811450212	0.607716155226465	0.286938887666894	0.190620318858103	-0.114540922110293	-0.145148061262818	-0.114433760106017	-0.889247394143545	C1	Low Risk
TCGA-CH-5767-01A-11R-1789-07	0.406990948113184	0.280537390675856	0.413186360441883	0.358085697441805	0.608765920896686	0.417454274906714	0.139641753889372	-0.223864031837721	-0.231797207763681	-0.173455315237087	-0.783259311789685	C1	Low Risk
TCGA-EJ-5495-01A-01R-1580-07	0.369643399639605	0.368787160732708	0.372033331051721	0.358138559875232	0.600189476363349	0.295220425664624	0.190106227873015	-0.0680438224629512	-0.113951544376981	-0.0398953140712594	-1.39974935690872	C1	High Risk
TCGA-ZG-A9LM-01A-11R-A41O-07	0.402354104358196	0.20518018475686	0.34907983266169	0.374959452243286	0.604719522552825	0.325455675802814	0.121180079500322	-0.177913167185712	-0.13710206156016	-0.144409954160137	0.0611113145679648	C1	High Risk
TCGA-G9-7523-01A-11R-2263-07	0.293375978182787	0.315704644758021	0.218603467021916	0.362048806337169	0.593975225406632	0.408850758605394	0.127216147947414	-0.056321547629677	-0.0669976475565703	-0.0516877950502351	0.323008742353651	C1	High Risk
TCGA-2A-A8VX-01A-11R-A37L-07	0.35657401096346	0.157076018105556	0.398812075160725	0.373985089728277	0.585369315967435	0.320980139986849	0.172309680862705	-0.249331346754929	-0.190024637022342	-0.198890824533014	1.04026831008396	C1	Low Risk
TCGA-HC-7752-01A-11R-2118-07	0.21804947070503	0.203561203339323	0.309864433626884	0.297342989788846	0.600319888292242	0.284000762570575	0.0696683349268674	-0.267044647316071	-0.28909398374314	-0.221701945942871	1.55790886065756	C1	High Risk
TCGA-HC-7078-01A-11R-2118-07	0.379780867407676	0.299128407054114	0.351692678164573	0.337738797538121	0.604175512470979	0.295729812635461	0.147046552633699	-0.129830797462861	-0.192949128119398	-0.153910338003798	0.14536348546056	C1	Low Risk
TCGA-KK-A8I4-01A-11R-A36G-07	0.341653090517573	0.313604395754031	0.408424741752638	0.320568902965274	0.592074042968144	0.297066914731514	0.151107995547413	-0.0464096294007281	-0.0547012325409316	-0.0142451835634326	-0.179837813558233	C1	High Risk
TCGA-HC-7820-01A-11R-2118-07	0.346332888689218	0.240365297100225	0.339315114807879	0.319368161528846	0.608330624137778	0.329301907851267	0.125977904714666	-0.183885387825503	-0.280225698374657	-0.165090824170759	-0.448689244982423	C1	Low Risk
TCGA-G9-6384-01A-11R-1789-07	0.301093529592848	0.325414167173278	0.31808437511189	0.314781438843624	0.60697087897832	0.31659573328391	0.158878970460278	-0.0839412393389092	-0.121161601660591	-0.0893486009975484	-1.33804240064513	C1	Low Risk
TCGA-V1-A9OA-01A-11R-A41O-07	0.337951371081916	0.285239769952104	0.325669512957677	0.359427683341419	0.593129379230501	0.32070334390744	0.152338890552875	-0.171252670156196	-0.185989328953621	-0.132358155428456	-0.150078159892135	C1	High Risk
TCGA-XK-AAJR-01A-11R-A41O-07	0.319856760971373	0.32811296422916	0.33218223533686	0.338204466396701	0.602624468789382	0.318474126641411	0.146931532248597	-0.218017806342163	-0.275823328280239	-0.217988205382034	0.520831819343028	C1	High Risk
TCGA-G9-A9S4-01A-11R-A41O-07	0.258259054255976	0.181825935929811	0.232140043201466	0.334744920445176	0.603339146224576	0.269491698526307	0.165266436569412	-0.269712399082675	-0.261767365462548	-0.225069591374695	1.65857326085701	C1	High Risk
TCGA-VN-A88Q-01A-11R-A352-07	0.341501544455439	0.270932121894831	0.366976708951396	0.329983490639508	0.601208011940363	0.28252389062771	0.144300767470781	-0.201579065217243	-0.21931273990209	-0.145419567398454	0.595742189336366	C1	Low Risk
TCGA-EJ-5531-01A-01R-1580-07	0.37457973119094	0.295149778319776	0.411000990327952	0.382071950731819	0.608210324990014	0.351664498711121	0.175167631293661	-0.107883345206063	-0.157738815377552	-0.0943448391408625	-0.588294661527084	C1	Low Risk
TCGA-WW-A8ZI-01A-11R-A37L-07	0.332633889329693	0.269979155168256	0.333648450138339	0.322541511617783	0.604470790404242	0.33726721772736	0.14810607289293	-0.128523490792434	-0.212596320960002	-0.132903479157772	-0.347628692401832	C1	High Risk
TCGA-EJ-5532-01A-01R-1580-07	0.342644619525139	0.324070890416571	0.401233705401614	0.350919346698873	0.60538693694925	0.379517677066623	0.172546224559509	-0.152327465950739	-0.202716607404971	-0.153436603174919	-0.31041139359753	C1	Low Risk
TCGA-ZG-A8QX-01A-11R-A37L-07	0.41191941415034	0.231944940992354	0.399675962572146	0.360385480494397	0.601719159607238	0.313339201167589	0.111096853598674	-0.209987167077094	-0.231044007113608	-0.173622666983893	0.132436823499284	C1	Low Risk
TCGA-CH-5741-01A-11R-1580-07	0.352735113679156	0.268168931623293	0.369206356144415	0.359949857180168	0.602014218170797	0.265949820730576	0.155607809254196	-0.278365439278762	-0.259403404051345	-0.227026750371416	-0.0481916337309022	C1	Low Risk
TCGA-G9-6363-01A-21R-1789-07	0.348404392220242	0.202707293670065	0.33072343045891	0.337811984165076	0.591513416807939	0.292223482330209	0.166338694086979	-0.162879669645298	-0.190730624964325	-0.122499778644496	0.101527369372443	C1	Low Risk
TCGA-YL-A9WK-01A-11R-A37L-07	0.321275084480859	0.295885818152404	0.296898851779404	0.384508953636194	0.604706942636491	0.25953157999376	0.12040430540027	-0.0871583435449815	-0.129148975156593	-0.101194959753336	-0.313741009081692	C1	High Risk
TCGA-EJ-5527-01A-01R-1580-07	0.331790170130571	0.33846795469472	0.318817438924122	0.395096507109934	0.607150538414414	0.323100475217536	0.169428516579364	-0.0984929954770705	-0.118955074870858	-0.0785936584982796	-1.59296391178379	C1	Low Risk
TCGA-YL-A8HO-01A-11R-A36G-07	0.300351201128928	0.313816736576762	0.297034636085539	0.425706047161093	0.59943600145406	0.387283818806867	0.137487092629437	-0.112702086667556	-0.123319675410891	-0.0785462623035257	0.66057542980259	C1	High Risk
TCGA-G9-6353-01A-11R-1965-07	0.323832138489618	0.261904563811635	0.325769885077983	0.36695792426585	0.605091419884302	0.389074686540466	0.0950877867242442	-0.215157491691072	-0.325422188886678	-0.213832427189354	0.820447987757766	C1	Low Risk
TCGA-EJ-5508-01A-02R-1580-07	0.35157295471941	0.336160305742802	0.355233599530205	0.393914246049669	0.609085620133454	0.34783532951874	0.185408579501346	-0.106447372510283	-0.113313956607682	-0.0812927336179925	-1.70688429782079	C1	Low Risk
TCGA-XJ-A83F-01A-11R-A352-07	0.381757642609713	0.218787356945284	0.394712533210699	0.324267832520979	0.595730874345332	0.262202560397481	0.125101268417145	-0.309564375009004	-0.296986044158084	-0.240766364561533	0.59158531952922	C1	Low Risk
TCGA-CH-5789-01A-11R-1580-07	0.334306569394299	0.308123316997961	0.386684544241781	0.308929992627705	0.607316065892524	0.384048639960143	0.147060782548387	-0.15259212558056	-0.154210862210682	-0.149341338442138	-1.37822012494542	C1	Low Risk
TCGA-J4-A67K-01A-21R-A30B-07	0.404374075482888	0.157621776668031	0.369282053690134	0.358362159782322	0.589992719367167	0.275003774970957	0.10462838381377	-0.153240112765111	-0.100746889651398	-0.0642878094859203	1.24631534035425	C1	High Risk
TCGA-EJ-5512-01A-01R-1580-07	0.365834920728526	0.248214772854431	0.35234789411318	0.375121413073129	0.607488487514179	0.384861057117473	0.135946347316012	-0.187166645289566	-0.261580667676583	-0.162034255974501	-1.14824740555566	C1	Low Risk
TCGA-EJ-A7NK-01A-12R-A352-07	0.321219627132499	0.252505385740943	0.331894492139542	0.329047491391202	0.602013378707157	0.349244418335839	0.13305537251245	-0.278484588969656	-0.299512846731808	-0.216537193382663	0.0524436818602544	C1	Low Risk
TCGA-EJ-A7NN-01A-11R-A33R-07	0.380591754034724	0.341326769554749	0.469071903544088	0.335062836715725	0.603929871667565	0.283171430680939	0.168165739436255	-0.187756952969571	-0.178253762724227	-0.141964959747522	-0.675673160966041	C1	High Risk
TCGA-ZG-A9LZ-01A-11R-A41O-07	0.397149616109657	0.252641835910232	0.381889247916016	0.313383352069613	0.592779293316557	0.199783283529098	0.156846151429314	-0.180769515690796	-0.117755617890673	-0.0985033039396308	0.0692729914062385	C1	High Risk
TCGA-CH-5752-01A-11R-1580-07	0.314826526752087	0.273441667361133	0.195569477154343	0.367068455328393	0.610265189421038	0.287906667625354	0.233896969340146	-0.223295410593439	-0.15920593861085	-0.19955816005517	-1.66260190467669	C1	Low Risk
TCGA-G9-6366-01A-11R-2118-07	0.416178407459391	0.283158808353051	0.424298988499102	0.27969579300088	0.599976198533518	0.314394141633043	0.127694768828567	-0.204945065564724	-0.27098883223328	-0.142043582798539	0.759687039052288	C1	High Risk
TCGA-EJ-8469-01A-11R-2403-07	0.320427205157642	0.298062249738795	0.376380803750712	0.391539790763987	0.602141191875365	0.259325154151401	0.246748662266623	-0.115098404828651	-0.139500580770954	-0.10989262509591	-1.43455268137058	C1	High Risk
TCGA-HC-8258-01A-11R-2263-07	0.319150173650325	0.264555314101242	0.345950504254772	0.393007364165111	0.606670529513889	0.328631028624812	0.127492269854567	-0.134841768778928	-0.189160804706651	-0.112095464658622	-0.17907060877731	C1	Low Risk
TCGA-EJ-7218-01B-11R-A32O-07	0.36934787167814	0.243363576164515	0.406017283288754	0.408814957723808	0.604272253236229	0.344044540167867	0.148461078019012	-0.196537693647269	-0.234179987075021	-0.169364779061432	0.729234168805363	C1	High Risk
TCGA-QU-A6IL-01A-11R-A31N-07	0.362145184588629	0.128418069283251	0.431234679619005	0.372323679904027	0.584438807659041	0.281046822785482	0.12827753363801	-0.185843204972459	-0.187903316735182	-0.134938994756333	2.03684068706795	C1	Low Risk
TCGA-EJ-5530-01A-01R-1580-07	0.305122191903396	0.277948130256674	0.311004287068523	0.34605300349049	0.60814891955311	0.323584903380795	0.167437731479854	-0.164122405290538	-0.26490911739645	-0.151251148998319	-0.612322497288719	C1	Low Risk
TCGA-EJ-7327-01A-11R-2118-07	0.30023901542794	0.302419338316496	0.299428859878035	0.352230210064615	0.60399859917528	0.309479021022924	0.190513522040385	-0.160704451598486	-0.19140906829389	-0.143873986641872	-1.38133374796822	C1	High Risk
TCGA-VN-A88N-01A-11R-A36G-07	0.319063924513202	0.246654245827531	0.323475708602977	0.337348206524336	0.594425396212318	0.286209397569546	0.194892427005422	-0.217142874775839	-0.253456962057746	-0.18689160886972	0.454000693853801	C1	Low Risk
TCGA-EJ-A8FN-01A-11R-A352-07	0.326826347181168	0.259297271710373	0.296809379198185	0.335688492741639	0.601494842645382	0.376752780713857	0.131362108186267	-0.134121543311812	-0.196568979709844	-0.112803063336168	-0.292327465019072	C1	High Risk
TCGA-HC-7818-01A-11R-2118-07	0.313756079709345	0.269184601295293	0.326443647293463	0.319486205612015	0.605331209880453	0.310559600038405	0.154130555137722	-0.19877635088848	-0.214445037530885	-0.167468153681086	-0.30102534464015	C1	Low Risk
TCGA-HC-7211-01A-11R-2118-07	0.328189282778737	0.327988654629729	0.379942759001221	0.296880171760617	0.601327510059695	0.276512959565273	0.1824335466564	-0.123580976843542	-0.120937072517959	-0.126416773856414	-1.27130841360292	C1	Low Risk
TCGA-EJ-5526-01A-01R-1580-07	0.279819825418585	0.310054441716306	0.285853318173381	0.371781136826242	0.607503390970064	0.326128926647434	0.192577847905607	-0.119563808943509	-0.149894671051732	-0.105437503465112	-2.29955409162377	C1	High Risk
TCGA-HC-8261-01A-11R-2263-07	0.338811228480591	0.259807102358807	0.363332376491763	0.365559169794073	0.609112980545321	0.286702149564498	0.150702529898424	-0.139889239702704	-0.176423692561378	-0.121712601550663	-0.00893423436810154	C1	Low Risk
TCGA-YL-A8SJ-01B-11R-A37L-07	0.349394415050205	0.291629279404184	0.342061351506927	0.37518878492504	0.594913693032242	0.316079907892357	0.177298698251479	-0.286554846688013	-0.299250786094292	-0.273429173590396	-0.489919276669446	C1	High Risk
TCGA-HC-8261-01B-05R-2302-07	0.295268654866028	0.361183111517938	0.279200342935767	0.375593211389474	0.61024532683539	0.41519618615463	0.182920078270087	-0.152543691207675	-0.142338940474334	-0.161017233219422	-3.07267876584274	C2	High Risk
TCGA-G9-7525-01A-31R-2263-07	0.343725811372513	0.213533104126218	0.279072624547605	0.296934077287204	0.607202901936268	0.29713331428876	0.172829047675227	-0.218411926659805	-0.183179079276016	-0.169451394912316	0.531822909936805	C1	Low Risk
TCGA-J4-A6M7-01A-11R-A31N-07	0.352561682340322	0.246579286462419	0.30000658082445	0.33943058569883	0.604411114542605	0.337449576737479	0.151171199210989	-0.170975706589668	-0.242913615797714	-0.179364033658389	-0.718653801837489	C1	Low Risk
TCGA-ZG-A8QW-01A-11R-A37L-07	0.35036340169462	0.24406665367977	0.315858807771663	0.376970790303352	0.597312551341733	0.348214623947573	0.143282316968181	-0.12190653538412	-0.0877777415044037	-0.068978105905531	0.772015844739629	C1	High Risk
TCGA-V1-A8MJ-01A-11R-A36G-07	0.328003412754749	0.26401893451497	0.384390031008334	0.339932522711548	0.603065042050114	0.300254197016224	0.141688705782062	-0.0410161604683128	-0.0599200786698088	-0.00463824696448439	-0.270983853092571	C1	Low Risk
TCGA-HC-7747-01A-11R-2118-07	0.330517949714304	0.205086641938108	0.323424671018796	0.345251213709648	0.603470451446738	0.322194579014095	0.133054613161893	-0.0850107865037217	-0.138439208823092	-0.0293777898422137	-0.276111134372883	C1	Low Risk
TCGA-HC-7744-01A-11R-2118-07	0.312689649411211	0.204747454570339	0.289813179554476	0.352090696105407	0.608484246369986	0.31917935172534	0.226332918863548	-0.214905553417095	-0.197674145356615	-0.165447039658459	-0.0377210946133182	C1	Low Risk
TCGA-V1-A8WL-01A-11R-A37L-07	0.332370709213355	0.260021553546398	0.355387063262385	0.290468291386127	0.601417046112996	0.324087654224503	0.135323419102489	-0.0929400402596509	-0.149394393878226	-0.0847835457203479	-0.475216791889331	C1	Low Risk
TCGA-EJ-5499-01A-01R-1580-07	0.370267913357958	0.248433938670367	0.347191451940494	0.372573318307966	0.604491429723395	0.303099666780324	0.198464531635398	-0.117502628508812	-0.0990502810694496	-0.0526488775474168	-0.248855667528367	C1	Low Risk
TCGA-HC-8266-01A-11R-2263-07	0.321990538484639	0.292369083450081	0.350564667587406	0.387906286048902	0.604022468239931	0.345243458807253	0.165066205959476	0.0439823482932901	-0.000517534128487353	0.0597485149547487	-0.938701464151657	C1	Low Risk
TCGA-G9-6370-01A-11R-1789-07	0.314561604478083	0.321826860135992	0.304887053461706	0.358220254556196	0.603602984216983	0.359803754666841	0.135225840966471	-0.0791175284043606	-0.232645931195837	-0.106708576899057	-0.372498726819927	C1	Low Risk
TCGA-M7-A725-01A-12R-A32O-07	0.402642419847384	0.231914249086347	0.348779973827408	0.326934442148642	0.600583225770906	0.212534062143169	0.15905280512771	-0.2014223307452	-0.144766441104235	-0.170112377278979	-0.781602144130835	C1	High Risk
TCGA-V1-A9OL-01A-11R-A41O-07	0.428597358015039	0.287331894358887	0.446169600722257	0.38451063932819	0.593961202641217	0.271112464560183	0.205705584808587	-0.120983754834114	-0.135657016151832	-0.0881622012444692	0.346838485018302	C1	High Risk
TCGA-G9-6369-01A-21R-1965-07	0.413387093702083	0.237822693654541	0.45455820186826	0.345195697235442	0.608426234512513	0.357961052516436	0.119329789557965	-0.182616083854348	-0.270695376423629	-0.20760247275135	2.09094877110338	C1	Low Risk
TCGA-EJ-5504-01A-01R-1580-07	0.391425983022812	0.299027208177624	0.389511511311443	0.396121680653092	0.608466113451931	0.352246613113634	0.156737819674926	-0.147191818528505	-0.215366997525179	-0.159544977423057	-0.0965650174572681	C1	Low Risk
TCGA-M7-A723-01A-12R-A32O-07	0.35032330609708	0.238685280663496	0.341609437680886	0.363482716186457	0.598935705182901	0.354529352765838	0.0800087408421665	-0.07361596580593	-0.14775202516679	-0.0437432896757473	1.28045954434544	C1	Low Risk
TCGA-EJ-5494-01A-01R-1580-07	0.318678172683739	0.313775630097139	0.329460989115087	0.349176115994286	0.605934253379565	0.352623211709548	0.164432480816154	-0.066367454550196	-0.123123557145417	-0.0769292557288233	-0.802095434423018	C1	Low Risk
TCGA-KK-A6E1-01A-11R-A311-07	0.341420080453983	0.23573092725906	0.321716870868918	0.291598556618806	0.609228713357788	0.238044241527704	0.201086125352068	-0.202337950480302	-0.161866547974893	-0.0995226491301512	0.923032606919192	C1	Low Risk
TCGA-V1-A9ZG-01A-11R-A41O-07	0.444413914333698	0.375104642226097	0.473621202473112	0.334746671849194	0.598316829905643	0.34610277710508	0.150451926116098	-0.13503418929287	-0.182323886156174	-0.149331883425134	0.427452779652116	C1	High Risk
TCGA-J9-A8CM-01A-11R-A352-07	0.39506049502167	0.261646864678045	0.379290037508286	0.323760811303478	0.599178554607817	0.272622307338299	0.148325819694734	-0.194768109373804	-0.175795882476729	-0.141834905220648	0.463644918169028	C1	High Risk
TCGA-EJ-A65B-01A-12R-A30B-07	0.318694141303023	0.221730190157614	0.311508808088623	0.309794822717571	0.581017039353549	0.287171674010134	0.0956690917742639	-0.231147824424984	-0.233123714288719	-0.196272926221686	1.64246912772658	C1	Low Risk
TCGA-VP-AA1N-01A-31R-A41O-07	0.386521992792407	0.219120416536592	0.391105177008112	0.440904444536664	0.595704522197494	0.296354797939793	0.128073620507062	-0.127477437080794	-0.0780394535532399	-0.101663998577231	0.921738024262661	C1	High Risk
TCGA-VN-A88O-01A-11R-A352-07	0.377693350388063	0.25419452746974	0.445747241810393	0.330311180469969	0.603525572280755	0.29509928797314	0.111458277783208	-0.110649872685873	-0.144698442612758	-0.0937070582393946	0.246270326293945	C1	Low Risk
TCGA-H9-7775-01A-11R-2118-07	0.326814217060347	0.225854518944202	0.315694145361226	0.312954318998223	0.605190255583599	0.33830418580687	0.143640596925295	-0.189672623271829	-0.245962151554939	-0.211318447382368	-0.503890802431613	C1	Low Risk
TCGA-XK-AAJU-01A-11R-A41O-07	0.310103368673214	0.261734409006701	0.304788243207671	0.349109833980987	0.602046230885806	0.33200941964377	0.134877209557983	-0.147316682248536	-0.260032737385082	-0.15426765111826	-0.0885150380831976	C1	Low Risk
TCGA-J4-AAU2-01A-11R-A41O-07	0.305596991653915	0.261833574174699	0.318684707558158	0.317924634602082	0.606677204821986	0.360302738551029	0.12202518927436	-0.14357230372347	-0.187684506145008	-0.127378063173549	0.487254657581914	C1	Low Risk
TCGA-J4-A67R-01A-21R-A30B-07	0.343401840210924	0.195160233726177	0.333008197907255	0.319570300927371	0.584472055281983	0.337062976265442	0.0950531680571552	-0.192419779002041	-0.148863335257664	-0.0920042041064107	0.891012275494983	C1	Low Risk
TCGA-ZG-A9LB-01A-11R-A41O-07	0.412086082715018	0.238680522025412	0.370356642170192	0.382746625814173	0.598811779825328	0.335546998050635	0.134359717750138	0.00337800237107698	-0.0693794931954919	-0.0401239735984832	0.94960224403061	C1	High Risk
TCGA-EJ-A7NF-01A-11R-A33R-07	0.389355940747848	0.210844658559616	0.354258648930923	0.357415351731131	0.602899197408449	0.29154513804395	0.139455816004099	-0.234973765272294	-0.263284160036313	-0.169831207688462	0.273764886662029	C1	High Risk
TCGA-YL-A8HM-01A-11R-A36G-07	0.387385328952727	0.219849809178201	0.409520258000987	0.424300495488364	0.608617860878947	0.237666151409709	0.216179038752119	-0.0666443276439976	-0.125061916668908	-0.0654063963691452	-0.278896690462853	C1	High Risk
TCGA-G9-6362-01A-11R-1789-07	0.320458401082401	0.21523794135517	0.281877535471488	0.277226040642802	0.603331660685621	0.226104931594412	0.108861237785942	-0.172889022465588	-0.228820188743777	-0.140222042657904	1.81798944615572	C1	Low Risk
TCGA-G9-6351-01A-21R-1965-07	0.339632363306786	0.238817065572768	0.343312892322356	0.348131136446027	0.607174862893696	0.335010412647095	0.118699198916283	-0.178246321753664	-0.316914301842207	-0.192011737723364	0.189415752997017	C1	Low Risk
TCGA-CH-5768-01A-11R-1580-07	0.387762492713008	0.216279087274877	0.377012632755079	0.357825216849531	0.608253704457263	0.312059158074193	0.19706166418248	-0.20407979214064	-0.262083396601065	-0.166729368045686	-1.30247834769986	C1	Low Risk
TCGA-FC-A5OB-01A-11R-A29R-07	0.412393980465514	0.275299237434324	0.442763228053425	0.445608413108391	0.60449498627277	0.260219626313006	0.210874506080096	-0.304772635269891	-0.239964343840011	-0.250955500161663	0.861118597061311	C1	Low Risk
TCGA-EJ-5514-01A-01R-1580-07	0.391192892061675	0.328260202787876	0.390861571636728	0.359706139570673	0.599369004697676	0.358507148208042	0.257967413616676	-0.127519989324113	-0.0614653157586345	-0.0853139677939931	-1.33284340842361	C1	High Risk
TCGA-EJ-7797-01A-11R-2263-07	0.34599335165347	0.271551553022874	0.346441396655552	0.339787882788095	0.607637261145096	0.313429932725078	0.149817195423304	-0.173987619119844	-0.238428846178405	-0.117997999513635	-1.26638583573339	C1	Low Risk
TCGA-J4-A6G1-01A-11R-A311-07	0.305656267153886	0.273391875163117	0.290817291928878	0.361207284610169	0.595793006018736	0.285288396036943	0.197880167268723	0.0223563819828097	-0.000463942678123928	0.0592427028672916	-0.216339766152547	C1	High Risk
TCGA-VN-A88R-01A-11R-A36G-07	0.35876311704043	0.284249487305052	0.373478799487134	0.34401294710829	0.601808052525353	0.216097186841989	0.113873345014989	-0.160687844373056	-0.110664751258866	-0.168921884587829	0.20312449838157	C1	High Risk
TCGA-J4-AATV-01A-11R-A41O-07	0.330576742098319	0.28190415363246	0.342099680573903	0.311466444239157	0.589530423606103	0.365786277112674	0.122195859978724	-0.171969792856272	-0.128452807363073	-0.119747645084188	-0.533112491190075	C1	Low Risk
TCGA-YL-A8SF-01A-11R-A37L-07	0.321645944987921	0.236463911875963	0.373111144136321	0.372900804426118	0.597742257850938	0.254826236675591	0.199366196962322	-0.221546542383352	-0.178758685106904	-0.182250734721524	-0.493686191995096	C1	High Risk
TCGA-HC-A48F-01A-11R-A250-07	0.329000108630619	0.242758651569048	0.30378333770961	0.346573579025489	0.591790991760329	0.248620853281012	0.151799586907091	-0.310006791585474	-0.286067630501646	-0.262706119571549	0.604658178584249	C1	High Risk
TCGA-YL-A8HL-01A-11R-A36G-07	0.246028222032909	0.239623275383299	0.255831735767086	0.309779273704234	0.604531283435599	0.227460024910836	0.15504385762239	-0.285780474610307	-0.268625844211303	-0.214710630767489	-0.138181728582114	C1	High Risk
TCGA-EJ-5506-01A-01R-1580-07	0.303545230913897	0.267037507501799	0.306813661314565	0.355599695627897	0.591901412236124	0.310222620879131	0.166819254411681	-0.154592451314401	-0.239122066646816	-0.12399599513413	-1.02044757830235	C1	Low Risk
TCGA-G9-6385-01A-11R-1789-07	0.313689911459276	0.251582228067966	0.308442319820908	0.35491887804508	0.605048568003236	0.330707284684823	0.126065297332033	-0.201134412462819	-0.263042279472974	-0.173337822211548	0.172708615876477	C1	Low Risk
TCGA-VP-A875-01A-31R-A352-07	0.365385470541786	0.198884450850287	0.351003970183389	0.355881355427188	0.60296777036377	0.237366600001833	0.152774272339699	-0.300409550262524	-0.261588363371525	-0.22373001309379	-0.835126784194232	C1	High Risk
TCGA-ZG-A9L5-01A-12R-A41O-07	0.35939177264273	0.252766993457329	0.311707249499302	0.337667840199995	0.60385927373874	0.229343358214808	0.180594653902714	-0.1427537153879	-0.196189644699447	-0.15688741446737	-0.117463080553065	C1	High Risk
TCGA-J4-A6G3-01A-11R-A311-07	0.38232847559907	0.310650096679008	0.426617275481869	0.314684308951495	0.600065052781553	0.325884817961094	0.185368874424494	-0.111262009071873	-0.0569326769954762	-0.0506748789959446	-0.676139143140239	C1	Low Risk
TCGA-EJ-A46B-01A-31R-A250-07	0.309100308292863	0.24152115201496	0.320420378892971	0.380862486977129	0.606864201084494	0.365237124484457	0.107460246546376	-0.199764247019199	-0.355036430838852	-0.226368925202627	0.34647725473795	C1	Low Risk
TCGA-XK-AAJT-01A-11R-A41O-07	0.319170221044819	0.254816102708386	0.300530820040788	0.346303312546135	0.595210795058614	0.363814226604402	0.107828366820498	-0.161267293775782	-0.22012693679286	-0.152160223769902	1.1094480061835	C1	Low Risk
TCGA-HC-8259-01A-11R-2263-07	0.363493270306624	0.212075320585005	0.359536128006181	0.310104800914262	0.603898943303536	0.325773791334418	0.151080484235027	-0.267900886402527	-0.249142851931221	-0.205325571706581	-0.544364891290691	C1	Low Risk
TCGA-V1-A9O5-06A-11R-A41O-07	0.380453066368027	0.255427973743201	0.389006647852209	0.359729235768079	0.59978727944326	0.226329259156232	0.259581388857485	-0.115042008495646	-0.103490230493345	-0.0771864905768883	0.0729042039007568	C1	High Risk
TCGA-CH-5791-01A-11R-1580-07	0.357405456390562	0.253656991211823	0.337680650301256	0.34656101904631	0.603476947329265	0.255183844236086	0.205330318276297	-0.190958891290109	-0.191670279124242	-0.148428809509957	-0.926783793758867	C1	High Risk
TCGA-V1-A9O5-01A-11R-A41O-07	0.412744586216358	0.281730359761979	0.463433165069655	0.352865964859519	0.603359052200268	0.255590274624989	0.196824660729983	-0.0889422084129053	-0.0494350967258136	-0.024409130633194	1.1028735942598	C1	High Risk
TCGA-V1-A8WN-01A-11R-A37L-07	0.315229705775568	0.285576268602441	0.344871809883171	0.333469629284757	0.608825747884666	0.357994179417468	0.138815178697706	-0.141077476560077	-0.166605078762927	-0.120572879515221	-0.963917565467938	C1	Low Risk
TCGA-EJ-7793-01A-31R-2263-07	0.324316211180565	0.258504986719694	0.323872261960716	0.338480668600505	0.609143847453102	0.347406744653769	0.156529284920593	-0.208859054038808	-0.297529408309491	-0.202483409986177	-0.196369421169315	C1	Low Risk
TCGA-G9-6371-01A-11R-1789-07	0.340758300059255	0.245926459253826	0.323018673977539	0.349253174961343	0.605331034252782	0.33321468376599	0.140886532492228	-0.13291997924473	-0.238893390729931	-0.136230054874497	-0.233772471356955	C1	Low Risk
TCGA-KK-A59Z-01A-12R-A26U-07	0.35832909020688	0.291794395459178	0.394559117741365	0.34222472867985	0.594785241938348	0.346306374098199	0.105753813963856	-0.147488169546249	-0.17851348437539	-0.137338069647769	0.213423862909677	C1	High Risk
TCGA-EJ-7788-01A-11R-2118-07	0.353967060957268	0.295476509496558	0.331639065563324	0.319641234449026	0.606036542089279	0.30446642194044	0.213147796782975	-0.141206777548315	-0.167435395512988	-0.130138965124914	-0.757138511061896	C1	High Risk
TCGA-HC-8265-01A-11R-2263-07	0.390031155919086	0.287526549696177	0.406440207455931	0.441024257283735	0.604647373256311	0.286834682625388	0.131743523071933	-0.138997038146868	-0.136550678981455	-0.100092823703147	0.736965641310269	C1	High Risk
TCGA-EJ-A7NM-01A-21R-A33R-07	0.375060934071239	0.26469327156578	0.380698849098688	0.39808326470431	0.595171410064014	0.26265102051568	0.16015841101982	-0.116427957897651	-0.11461523535025	-0.0538004624123437	0.729208182044792	C1	High Risk
TCGA-YL-A8SB-01A-31R-A37L-07	0.366993715404502	0.316811272499096	0.409101104802125	0.325063770667014	0.605227762697284	0.372564021075746	0.144665921415434	-0.174246153432427	-0.259573858378961	-0.189801201605048	0.317636565091737	C1	High Risk
TCGA-J4-8200-01A-11R-A29R-07	0.379683944421949	0.276107189435005	0.379945192542221	0.298710433549762	0.59981351895116	0.361322350951479	0.131048166097278	-0.151163928398655	-0.201441138794991	-0.156293048989173	-0.900812388683687	C1	Low Risk
TCGA-EJ-5497-01A-02R-1580-07	0.335957894423119	0.31942990695803	0.319466786768315	0.360458601213574	0.609560626487165	0.360954487051181	0.177622410357934	-0.11322474062121	-0.197991172819286	-0.111101138840033	-1.53556854538646	C1	Low Risk
TCGA-SU-A7E7-01A-22R-A33R-07	0.298182050793173	0.27356056614892	0.31006333092102	0.309959090517354	0.598802497001333	0.301353127458252	0.136098646910819	-0.111108576014217	-0.114417217409238	-0.0792666289332572	-0.444485787042035	C1	Low Risk
TCGA-KK-A8IA-01A-11R-A36G-07	0.408043501450473	0.244376194133108	0.415763367106403	0.342396525770747	0.606922494319467	0.249657205810493	0.190318282571819	-0.242720921891634	-0.239237829925961	-0.127645820015172	0.0898857992221868	C1	High Risk
TCGA-H9-A6BX-01A-31R-A311-07	0.316043982610789	0.290307951657929	0.274276390428522	0.357616782732365	0.590402563919029	0.390245398871387	0.147159766588348	-0.0992194858176344	-0.175120234509056	-0.0846087266048438	-0.456780529734661	C1	High Risk
TCGA-V1-A9OY-01A-11R-A41O-07	0.330195668910984	0.271918606552281	0.334797351743519	0.343497330606234	0.602536253414834	0.300647805833054	0.112313820715689	-0.169365559571931	-0.202451599261148	-0.111203336020442	0.33579148604701	C1	High Risk
TCGA-KK-A7B2-01A-12R-A32O-07	0.324335656617322	0.237449076954072	0.306422897285709	0.332448798598659	0.594775266154993	0.318741137998186	0.10376609546269	-0.0913193204108635	-0.0702971759611029	-0.0167464291507011	0.69835391341248	C1	High Risk
TCGA-G9-6377-01A-11R-1965-07	0.35789957191273	0.246129929284342	0.379869056147427	0.336593011471189	0.602377883246372	0.278132862210831	0.122045327747868	-0.117311511127233	-0.191787558893949	-0.0870368079625172	0.123833600601725	C1	Low Risk
TCGA-HC-8260-01A-11R-2263-07	0.302187651358846	0.268439726557698	0.310962348698628	0.333927787175966	0.606895212878894	0.294225438552798	0.14164047625979	-0.202421080240542	-0.199334781537802	-0.151632246288851	-0.301683035296529	C1	Low Risk
TCGA-V1-A9OQ-01A-11R-A41O-07	0.401569048851222	0.254737180512058	0.410894089216824	0.36404810562795	0.597689146595045	0.297815334246671	0.112799059307391	-0.138557794785908	-0.200328010071515	-0.130530613803285	1.53051479838821	C1	High Risk
TCGA-J9-A8CL-01A-11R-A352-07	0.356641054745553	0.270691629769002	0.373523195362618	0.361809297629579	0.605386291979846	0.230045068183478	0.137668565198308	-0.131510006738845	-0.118367803787163	-0.0762981933257434	0.636312575227327	C1	High Risk
TCGA-EJ-7782-01A-11R-2118-07	0.409305151620485	0.356384867971534	0.462585214127178	0.424695811439949	0.609861386644332	0.246687308012548	0.186509906941829	-0.188019809717086	-0.159485035125277	-0.149756342036224	-0.505688301606673	C1	High Risk
TCGA-XK-AAJ3-01A-11R-A41O-07	0.410728830307363	0.287201960260551	0.473097486377288	0.307327146057924	0.604673744888846	0.284630184295297	0.133833136316625	-0.230232764496551	-0.21449931742521	-0.190947525250474	0.851469129687768	C1	High Risk
TCGA-YL-A8SK-01B-21R-A37L-07	0.330845860968438	0.276716492920139	0.327148947544494	0.359142110554573	0.587171792741051	0.352871106996842	0.122249148425347	-0.15766542890486	-0.184845737784647	-0.123638151909189	-0.67613842779098	C1	Low Risk
TCGA-EJ-7312-01B-21R-A32O-07	0.285745003857318	0.207222906948422	0.268518795332338	0.339075005799776	0.604345605496176	0.274113365722007	0.110460694264988	-0.270143637727087	-0.295996686877824	-0.244568444092621	0.68608838830024	C1	High Risk
TCGA-V1-A9OT-01A-11R-A41O-07	0.323885002054926	0.197251953627825	0.34210959070049	0.315512473132105	0.603731032707792	0.310036355363038	0.0786905219448981	-0.233436716245108	-0.236779896487906	-0.179359470685094	1.28886410382966	C1	High Risk
TCGA-EJ-7783-01A-11R-2118-07	0.275204549240603	0.324166565539891	0.256206050766835	0.357311797917692	0.607112932983017	0.358497793374985	0.172293255468366	-0.0978784952899027	-0.197056183094676	-0.131849484464258	-1.0868020316741	C1	Low Risk
TCGA-EJ-5515-01A-01R-1580-07	0.327843615395243	0.281326589838894	0.324726857079996	0.380945872520431	0.610648897372461	0.394268759654639	0.146619384813256	-0.173025100735121	-0.274858736138161	-0.182478251658923	-1.33582367355595	C1	Low Risk
TCGA-EJ-8470-01A-11R-2403-07	0.295837151490889	0.279427905924598	0.34728263152664	0.376764191949345	0.610454236431292	0.308583727863613	0.203431372853982	-0.0104514554896095	0.00051056224497951	0.056554531092883	-1.07277738791665	C1	Low Risk
TCGA-ZG-A9LN-01A-11R-A41O-07	0.332003439737172	0.271491861058071	0.321112820421309	0.340279613743111	0.596069067188584	0.27542548033267	0.166316913198951	-0.0225818542630308	0.00647530210359832	0.0822544557876885	0.891453271836098	C1	High Risk
TCGA-YL-A9WH-01A-11R-A37L-07	0.351284455779544	0.239640240890295	0.386615089005124	0.3197481023023	0.596346071754231	0.277789381460409	0.222450239599331	-0.223478153624589	-0.212630254463137	-0.117105942467098	0.324814035810016	C1	High Risk
TCGA-G9-6356-01A-11R-1789-07	0.338148063038257	0.268784398072908	0.31790167714803	0.358544369200302	0.602402742871472	0.349553205507418	0.141139567760905	-0.119390834162564	-0.166849383603399	-0.0655058603784984	-0.506423462920301	C1	Low Risk
TCGA-KK-A8IG-01A-11R-A36G-07	0.36334932052971	0.30545283844339	0.402198453741503	0.373528619178702	0.606195971328895	0.350816353017746	0.101537155556239	-0.150633346207293	-0.144220558571455	-0.164135915169625	0.671588417314691	C1	High Risk
TCGA-EJ-5505-01A-01R-1580-07	0.386791929762426	0.286142142482842	0.400447951502005	0.369082616866117	0.611651336193129	0.369309235969362	0.16811406841979	-0.148530124160079	-0.270637411339486	-0.186629208969935	-0.944053864627784	C1	Low Risk
TCGA-EJ-7789-01A-11R-2118-07	0.292652658613026	0.299283765612555	0.312187806492404	0.449375958731136	0.602690027014482	0.257318107780784	0.226327147801137	-0.239871992407034	-0.221981316892425	-0.206540802119636	-0.192239022976879	C1	High Risk
TCGA-EJ-5516-01A-01R-1580-07	0.330431868815011	0.348605626068396	0.306956473341752	0.391019841955927	0.606579593105463	0.367657956724346	0.178731603889102	-0.0846467691340514	-0.119929505331603	-0.0741057192634463	-1.31978492727763	C1	Low Risk
TCGA-XK-AAIW-01A-11R-A41O-07	0.413094316897364	0.255969116855357	0.360604570856912	0.34213886475543	0.602549841478838	0.253405826221708	0.315295680585329	-0.0138546560108322	-0.0717193095324829	0.00800891704017285	0.471943544352614	C1	High Risk
TCGA-HC-8257-01A-11R-2263-07	0.411454894354567	0.290887668476019	0.424736203860753	0.343049232565961	0.605229147938651	0.317364608484703	0.156893170170904	-0.141601486431251	-0.153319266483497	-0.125093743544266	-0.348199362574288	C1	Low Risk
TCGA-YL-A8SA-01A-21R-A37L-07	0.366335116917091	0.256658435329782	0.461961895819695	0.293000524961429	0.579235855958967	0.233168603351447	0.123221459183531	-0.222799030095871	-0.226596043811747	-0.143969036197439	0.944169534383903	C1	High Risk
TCGA-J4-A67L-01A-11R-A30B-07	0.395815985400574	0.190363086586846	0.374605059459805	0.27311717207689	0.586940706010303	0.27309272989512	0.122718261681127	-0.137632224205881	-0.135369985977883	-0.0424721219281405	1.82296399411205	C1	High Risk
TCGA-EJ-7785-01A-11R-2118-07	0.309810063565015	0.354660323769501	0.314543430139345	0.372576765874939	0.607690658552438	0.346968586272522	0.181183260273793	-0.121639507708091	-0.19291229574435	-0.0988525190480348	-1.60328499045091	C1	High Risk
TCGA-EJ-7781-01A-11R-2118-07	0.347021244464892	0.288593670682589	0.379719777401918	0.372234046297819	0.606355447276393	0.34311510575578	0.178143593878287	-0.145011784144719	-0.16641517653617	-0.119194131112263	-1.79169845801396	C1	Low Risk
TCGA-YL-A8HK-01A-11R-A36G-07	0.311522919095298	0.310755341836279	0.274843937635902	0.327633651593422	0.603041427897857	0.330744615681633	0.171413861297654	-0.153316846952499	-0.1596790713159	-0.0987536115897328	-0.734927612643471	C1	High Risk
TCGA-XJ-A9DI-01A-11R-A37L-07	0.336219414844634	0.307299644350217	0.361407862061836	0.356026703543965	0.606616063274988	0.289026623511289	0.160002571219646	-0.102704846626351	-0.13173454999021	-0.0400437034977986	-0.0729690532087673	C1	High Risk
TCGA-ZG-A9L0-01A-11R-A41O-07	0.365535844478979	0.296545967420251	0.406184786568284	0.381498883647478	0.605369927343943	0.262331514115645	0.162306318150866	-0.117940266733413	-0.0547682239900441	-0.0689842408716791	-0.134347553125811	C1	High Risk
TCGA-V1-A9ZI-01A-11R-A41O-07	0.392831336052459	0.294877830251805	0.488142192996924	0.350060909137066	0.597123968926666	0.263143553226623	0.137814444136653	-0.187364788548672	-0.199920845336351	-0.178437152588085	1.76576003377518	C1	High Risk
TCGA-KK-A7AU-01A-11R-A32O-07	0.318122724192918	0.196912514988874	0.287516198207985	0.338560662685687	0.570017777643115	0.223715384824699	0.161600369119254	-0.241279254211928	-0.272992593947102	-0.181829218986537	0.922823972443465	C1	High Risk
TCGA-KK-A8IF-01A-11R-A36G-07	0.374774081256397	0.228301344438868	0.426503616645116	0.417311018033602	0.607473341482557	0.267710633358853	0.109441356516065	-0.248036558605022	-0.273617658438839	-0.236838240610056	0.917270693920937	C1	High Risk
TCGA-HC-7081-01A-11R-1965-07	0.328203711068581	0.340611588895181	0.318155731333691	0.338722614420035	0.606159282154399	0.265012721357966	0.149117110884444	-0.111680226906201	-0.0986754999803	-0.103925703982164	-0.124509615005702	C1	High Risk
TCGA-EJ-5502-01A-01R-1580-07	0.282755865345145	0.288655520187228	0.298713309230296	0.322527275989532	0.604677400228935	0.316958680577215	0.151096730271584	-0.139355882751742	-0.171309758691101	-0.0964637297446021	-1.47536275037339	C1	Low Risk
TCGA-EJ-7325-01B-11R-A32O-07	0.467763385023179	0.197104695409744	0.540761889664965	0.299880752699951	0.591738179242588	0.295968045405274	0.0997664624756067	-0.27864773694304	-0.1496098953598	-0.182972558410136	2.91466448072457	C1	High Risk
TCGA-YL-A8S8-01A-11R-A37L-07	0.438016577592363	0.316898043899879	0.518927036668822	0.342130436641076	0.608268480903328	0.342740056746163	0.168311392607261	-0.213028406653144	-0.175101383522526	-0.184489793981494	-1.00448399670978	C1	High Risk
TCGA-EJ-A6RA-01A-11R-A33R-07	0.335487606551082	0.233892941690657	0.30049293538993	0.32128062089477	0.602074073767302	0.29255711362919	0.113253260609983	-0.182569848575779	-0.279579597947775	-0.163130555273107	0.464583948759683	C1	High Risk
TCGA-CH-5738-01A-11R-1580-07	0.351495608383734	0.31465107775055	0.364406878026189	0.33309273044421	0.605606549564563	0.356817238652915	0.169420404081025	-0.107576494914679	-0.0472475924126729	-0.0734035518822963	-1.88161548452003	C1	Low Risk
TCGA-HC-7209-01A-11R-2118-07	0.2941883545745	0.273122639377756	0.328364582421708	0.338668059390781	0.607842321728963	0.282542809483324	0.174138267039994	-0.180838440011804	-0.226053187620604	-0.149121830681775	-0.583564089323156	C1	Low Risk
TCGA-HC-7075-01A-11R-1965-07	0.328400608550045	0.252364243595149	0.336892112308491	0.317903917046869	0.607210066396072	0.361582330022149	0.171109241013451	-0.119833755667314	-0.159135069316422	-0.081147424428767	-0.340361395624816	C1	Low Risk
TCGA-G9-6336-01A-11R-1789-07	0.326877360395846	0.232878880963023	0.324427370871595	0.348479364114247	0.600337095390662	0.324373455536099	0.108480671027161	-0.217924047021909	-0.249885635009536	-0.186281804189772	0.238749081591052	C1	Low Risk
TCGA-XJ-A9DK-01A-11R-A37L-07	0.313361046656585	0.250629788428136	0.328702559847739	0.327556175691156	0.598011219349049	0.307237400296183	0.140799309390936	-0.160385076245958	-0.220293737083804	-0.148231216851541	-0.387891311528684	C1	High Risk
TCGA-XA-A8JR-01A-11R-A36G-07	0.328295268651009	0.235231509976835	0.335333919172859	0.2863635991675	0.605038128400107	0.362736726900552	0.125211337319766	-0.16679000607665	-0.200193994972324	-0.152022480400681	-0.260749673827284	C1	Low Risk
TCGA-2A-A8W3-01A-11R-A37L-07	0.397228268414445	0.345147354142093	0.401469933601364	0.343468242079684	0.609662668540684	0.327214930096636	0.198809180938556	-0.166483806649356	-0.258095262557606	-0.205605204806736	-1.62528601575611	C1	High Risk
TCGA-EJ-7115-01A-11R-2118-07	0.351662243910551	0.331973667926074	0.429775119504773	0.380592361582832	0.607151930592451	0.337796724013922	0.147184918727988	-0.157757969220446	-0.236336896507372	-0.182422696157572	0.609738911908431	C1	High Risk
TCGA-QU-A6IN-01A-11R-A31N-07	0.380170360881359	0.0975010589661104	0.395197476373172	0.304038049422494	0.565373737110459	0.266049160112297	0.122272251257296	-0.272924827022173	-0.290863571369497	-0.202677659209777	1.87661463556314	C1	High Risk
TCGA-G9-6339-01A-12R-A311-07	0.309672161420805	0.190004135777856	0.328653767314243	0.275201741779627	0.594614110207674	0.309503022207681	0.111075919704855	-0.185104521944795	-0.217819668924039	-0.110645227199303	1.07550131749715	C1	Low Risk
TCGA-HC-7232-01A-11R-2118-07	0.328317441263503	0.334920490561742	0.334632749096029	0.335772082425449	0.605221236987473	0.338736775413438	0.122292592843385	-0.187564189197717	-0.246100096393279	-0.177611403403397	0.332061348495898	C1	High Risk
TCGA-V1-A9OF-01A-11R-A41O-07	0.398208004293983	0.2452208209848	0.448161775231344	0.362491617931421	0.609407019267273	0.29767602472475	0.145170442510859	-0.141803073393809	-0.259739823169928	-0.18211962844636	0.213657177444357	C1	High Risk
TCGA-QU-A6IM-01A-11R-A31N-07	0.349664537195065	0.130685119945727	0.359230781008668	0.3297550625881	0.592351586211825	0.323326568847887	0.0734475955655486	-0.0805468927825123	-0.12659315194445	-0.0233671152417121	1.96123869386012	C1	Low Risk
TCGA-KK-A8IK-01A-11R-A36G-07	0.343419882617039	0.216070829205853	0.395289124526066	0.379659460768132	0.600968543387368	0.309070558829011	0.185212007237584	-0.319491878696628	-0.292657940109735	-0.243365671491469	1.33874259980874	C1	High Risk
TCGA-EJ-8474-01A-11R-2403-07	0.372923672823031	0.28085651167804	0.372146350670972	0.332718028060427	0.600768093997653	0.343011064150492	0.169139195147121	-0.170592420110049	-0.250312135951727	-0.177669674985334	-0.548217360083156	C1	Low Risk
TCGA-CH-5750-01A-11R-1580-07	0.358320429717673	0.281641310353064	0.375105597735215	0.355691581725999	0.609502058495249	0.30431332743262	0.210628552290648	-0.0650711885085506	-0.052254021322084	-0.0335823101917411	-1.03758139764401	C1	Low Risk
TCGA-G9-6364-01A-21R-1789-07	0.353520856490618	0.267067734444405	0.358382325540016	0.354246578296283	0.603208394290424	0.396629577507403	0.122165412822549	-0.171212466973976	-0.248218926184707	-0.158423434643852	-0.57778683931548	C1	Low Risk
TCGA-EJ-7791-01A-11R-2118-07	0.313554846793258	0.332189538290881	0.341521030378139	0.399470204902674	0.608044551627722	0.382358782896069	0.167203743579801	-0.143435539939147	-0.175682230828118	-0.132761000379099	-0.7791242933459	C1	Low Risk
TCGA-HC-7821-01A-12R-2118-07	0.313300580942302	0.294417748175318	0.342661261338938	0.314080309220183	0.605798920395658	0.20554625474446	0.161089332602849	-0.061426088929642	-0.0671104927275057	-0.0734321688284659	0.41396981708989	C1	High Risk
TCGA-CH-5763-01A-11R-1580-07	0.341450931527366	0.311752563998558	0.37339796217055	0.344611354318532	0.597551731647068	0.338508192041592	0.145898628135289	-0.128545576530919	-0.130089570866518	-0.133112299709633	-1.35402587260231	C1	Low Risk
TCGA-2A-A8W1-01A-11R-A37L-07	0.354819620995742	0.218484923182262	0.361916065997409	0.307275642880547	0.598955476302671	0.2491703836418	0.176602183040761	-0.215181008583483	-0.196809250186228	-0.180067933138118	0.533228355106118	C1	Low Risk
TCGA-ZG-A9LS-01A-12R-A41O-07	0.320903582206684	0.280038207685029	0.321723295718219	0.320481978332448	0.579676082691976	0.261967982400323	0.124476675547687	-0.0972347774500093	-0.0842274660557046	-0.0458489631894082	-0.611349483743566	C1	High Risk
TCGA-CH-5772-01A-11R-1580-07	0.39714112388471	0.293205431375232	0.374562971017102	0.394621898671019	0.611197584165627	0.330028573296153	0.156907436347115	-0.13312612634034	-0.226874262060543	-0.138528784997486	-0.459346495214686	C1	Low Risk
TCGA-KK-A8IM-01A-11R-A36G-07	0.307543471250672	0.272241826527152	0.318026993912874	0.353452097751644	0.602112041645584	0.296556215315257	0.155665051376485	-0.149446268662544	-0.148076854661495	-0.113595843364955	-0.693039931240354	C1	High Risk
TCGA-EJ-5525-01A-01R-1580-07	0.410097420173972	0.304885397206933	0.354859768691802	0.384727471219306	0.607778160854857	0.23919782680646	0.225321152326941	-0.147119691873046	-0.10447421279087	-0.121163427293959	-2.27732624820921	C1	High Risk
TCGA-G9-6499-01A-12R-1965-07	0.333873377900867	0.203494867114457	0.340283282279103	0.330161021287046	0.60354909117288	0.336325991116125	0.116992789372709	-0.149307789870803	-0.262907810497024	-0.163584901864529	0.882406842648756	C1	Low Risk
TCGA-VN-A88P-01A-11R-A352-07	0.300449368434114	0.285896230171824	0.279286239833101	0.27853007947256	0.603492979514218	0.327819980766095	0.102028156950438	-0.104521615012665	-0.175512605781254	-0.118875865703365	0.27286889294075	C1	Low Risk
TCGA-CH-5762-01A-11R-1580-07	0.348664617701265	0.318032871275248	0.352089927110266	0.359134035980761	0.60603966917041	0.362304678070298	0.174067559775956	-0.110996291070319	-0.0790197752454707	-0.0645273005117514	-2.01371751902459	C1	Low Risk
TCGA-EJ-7321-01A-31R-2263-07	0.373162160554955	0.261911557591664	0.345925437423856	0.356090940509632	0.602593328083292	0.312387416612903	0.188039745784381	-0.118350566434546	-0.120916266439124	-0.0578603090051386	-0.42126043913737	C1	Low Risk
TCGA-HC-7749-01A-11R-2118-07	0.363387736753554	0.262778649246124	0.34982156011436	0.323291223086588	0.60609525146309	0.308104964628494	0.148319330777688	-0.145780336497551	-0.169144439025096	-0.136184923608453	0.137929702052766	C1	High Risk
TCGA-2A-A8VO-01A-11R-A37L-07	0.304037205693923	0.197494156405658	0.302263920669022	0.301479360367509	0.600996552801916	0.320413975703468	0.126006152539699	-0.190290796426705	-0.211808378774893	-0.152901469399379	-0.335223306720323	C1	Low Risk
TCGA-J4-A67N-01A-11R-A30B-07	0.27125921477809	0.144335007118965	0.312197009348691	0.316380500153453	0.569692991721034	0.270997193956152	0.0902387147676351	-0.135857609118659	-0.139440917909461	-0.101522679487441	2.24748437565177	C1	High Risk
TCGA-EJ-8468-01A-21R-2403-07	0.292631775496433	0.329049340168679	0.311915621111735	0.321866352536645	0.607557291286178	0.324459345398558	0.13738596642557	-0.0985008330881173	-0.110529323270189	-0.11026055874583	-1.4679508379648	C1	Low Risk
TCGA-EJ-A8FP-01A-21R-A36G-07	0.293864285283322	0.300428325835627	0.30832567699277	0.337689622531436	0.60432795955328	0.372934028450503	0.133586245688071	-0.133320101568554	-0.198606579448246	-0.122526365458781	-0.315359195310364	C1	High Risk
TCGA-KK-A8I7-01A-21R-A36G-07	0.307645743483864	0.330265239986354	0.292890514117322	0.328370216426972	0.597728728496588	0.318230397273556	0.156515581550632	-0.169315338488279	-0.170348602940763	-0.151451218210284	-0.181820627689548	C1	High Risk
TCGA-HC-7079-01A-11R-1965-07	0.324739275683379	0.326693626307713	0.370491974410899	0.304026995295979	0.570482341609361	0.255242394369217	0.208315871836992	0.137347981079257	0.146202706191665	0.191847051837739	-0.740142178073849	C1	Low Risk
TCGA-XK-AAIV-01A-11R-A41O-07	0.346471708057217	0.317616742913687	0.454424783648942	0.378045981586221	0.601139558866132	0.297679274504584	0.241623832146586	-0.0113802931213398	0.0355839142113916	0.040994321025819	0.373628698862463	C1	High Risk
TCGA-EJ-A46E-01A-31R-A250-07	0.29384125784501	0.266112185392911	0.293198781716401	0.336434327100322	0.585835850135805	0.296805225213308	0.147527976758549	-0.184346108609559	-0.20518159651155	-0.161997846194648	-0.633296671136263	C1	Low Risk
TCGA-HC-7748-01A-11R-2118-07	0.286916258299569	0.313488617739708	0.326170450180603	0.364202991620894	0.610401474793171	0.333501764210674	0.152582436917837	-0.131457635972671	-0.141663409163925	-0.0934836441193996	-1.31277201404121	C1	Low Risk
TCGA-M7-A71Y-01A-22R-A32O-07	0.344489723712031	0.26351241346686	0.353940108730774	0.325933129705668	0.597680303511596	0.298919062275265	0.114622517564709	-0.167578741600831	-0.260065587958671	-0.143602230885955	0.274651964201986	C1	High Risk
TCGA-G9-6333-01A-12R-1965-07	0.27779990938081	0.251778412963195	0.306620814296913	0.374348609750463	0.602450382362647	0.341852369921107	0.112062198727914	-0.133765794361128	-0.203421005701467	-0.086694592035201	0.777996201601207	C1	Low Risk
TCGA-ZG-A9LU-01A-11R-A41O-07	0.304728233032623	0.219448434794751	0.281847033428435	0.343905383903759	0.585093206307902	0.279254367624518	0.132270509360662	-0.158856522686319	-0.136534393153438	-0.0887389964002754	0.58369745924393	C1	Low Risk
TCGA-EJ-7317-01A-31R-2118-07	0.304353896329184	0.265417603673959	0.307219074457122	0.350256358967095	0.608734660212171	0.347073307118216	0.139742861320522	-0.220409301578056	-0.289016092137955	-0.232799362978961	0.660485261767985	C1	Low Risk
TCGA-J4-A67M-01A-11R-A30B-07	0.347600384886445	0.212585437198733	0.341732547807596	0.307190275944427	0.577742369377462	0.309314401080157	0.0711586435789719	-0.132493165008461	-0.153569199531127	-0.0841599203410415	1.31663095776999	C1	High Risk
TCGA-HC-7210-01A-11R-2118-07	0.303014972554934	0.331157372472299	0.320992512758863	0.395573475068345	0.608085496693133	0.326203542647861	0.134726161573607	-0.0770878663388165	-0.126993711340473	-0.0693227515059992	-0.343432340659971	C1	Low Risk
TCGA-KK-A8IC-01A-11R-A36G-07	0.372874330972555	0.3282025422404	0.388414519629522	0.319396065370962	0.604329029175328	0.27369829040909	0.167340762249134	-0.152858817899118	-0.117395695723917	-0.110545453142548	-0.430505003964209	C1	High Risk
TCGA-G9-6354-01A-11R-A311-07	0.32578116122	0.178667717687645	0.32931017718981	0.308065010044123	0.595238019109035	0.272794302292798	0.100040109116131	-0.212991625755836	-0.258575662825157	-0.13876008606964	1.37791026424185	C1	Low Risk
TCGA-XK-AAJP-01A-11R-A41O-07	0.343335363709064	0.255482672025215	0.366016284975623	0.374336371068195	0.608269899842569	0.243675918413053	0.174084103271359	-0.195856499700673	-0.152806200711632	-0.179906970293769	-0.494233436501785	C1	High Risk
TCGA-HC-7737-01A-11R-2118-07	0.322235987885993	0.316968522188695	0.363451893897775	0.381717351223767	0.606061693154874	0.347927983266061	0.136644288705346	-0.0789560547402125	-0.0782620145474428	-0.0571130576501797	-0.649569647670373	C1	Low Risk
TCGA-EJ-AB20-01A-12R-A41O-07	0.303699685873078	0.219879212709548	0.21699502307188	0.39698440171139	0.553282867404005	0.370371480266453	0.128311791611023	-0.0839720897806406	-0.181932301649753	-0.0476463257155848	0.340152257462861	C1	High Risk
TCGA-V1-A9ZK-01A-11R-A41O-07	0.307853341398135	0.292096195242546	0.379939148469123	0.387762169960876	0.608536743082899	0.304861612647705	0.119371157028828	-0.162097198711543	-0.224737493099329	-0.185803775803177	-0.109866169481723	C1	Low Risk
TCGA-FC-A8O0-01A-41R-A37L-07	0.266872807780037	0.182268145497484	0.223209581967285	0.405883290901119	0.574304176796358	0.305217874730913	0.136879885238151	-0.122135426441018	-0.355393724675488	-0.207695798495326	0.686074747407333	C1	High Risk
TCGA-VP-A87C-01A-11R-A352-07	0.241844674468151	0.248962392760665	0.277900190095316	0.312355101304108	0.5896677434239	0.313864632288191	0.167502221012698	0.021088504178033	0.0479486888089143	0.0700267520821749	-0.514580269446238	C1	High Risk
TCGA-VP-A872-01A-11R-A352-07	0.348693180603735	0.229792281710538	0.342556269886225	0.297650895352597	0.574779297598795	0.308115101673166	0.142683157580726	-0.199913338968355	-0.135898588897065	-0.0969851806296765	-0.181116038575367	C1	High Risk
TCGA-G9-7509-01A-11R-A41O-07	0.3141841723591	0.275605944361321	0.319648023116481	0.335068966011663	0.607003677628363	0.342092005482175	0.123861263834638	-0.173971469650754	-0.245993848383638	-0.189787720884549	-0.616514272350331	C1	High Risk
TCGA-G9-7522-01A-11R-2263-07	0.330471958848763	0.296065224957118	0.344959369818108	0.315770720093238	0.603512242630914	0.340111577853193	0.114837398700374	-0.16501298897839	-0.216101604072669	-0.134365730964242	0.175332886226926	C1	Low Risk
TCGA-V1-A8X3-01A-11R-A37L-07	0.302354354927664	0.268145556250168	0.296076111212214	0.318783866551848	0.605040640715741	0.361868208111903	0.136378479377292	-0.143993233954972	-0.191524657600057	-0.116494467736761	-0.65750202588918	C1	Low Risk
TCGA-HC-8216-01A-11R-A29R-07	0.384409269472872	0.268434867609876	0.404301356822176	0.311338951635049	0.604132957186942	0.29384493746852	0.158935612279767	-0.100170416175982	-0.148792214208631	-0.0880261435324468	-0.689088847533206	C1	High Risk
TCGA-EJ-7314-01A-31R-2118-07	0.352496230620772	0.245075339837386	0.347680367712225	0.342171940223149	0.609514984730271	0.269791502969366	0.158514683149143	-0.18500638520502	-0.255943497640708	-0.14585681304717	0.150033885815584	C1	Low Risk
TCGA-EJ-A65J-01A-11R-A311-07	0.387455944657488	0.255990791573721	0.374890135597357	0.411245743811725	0.60870700224403	0.252435276258114	0.144596410227393	-0.189216822568932	-0.177940734159819	-0.147600655228674	0.830792916070917	C1	High Risk
TCGA-G9-6348-01A-11R-1789-07	0.388173731365922	0.289647475038542	0.408836237370893	0.319051826206864	0.598334695213558	0.352714340179496	0.124363816196538	-0.122301733901371	-0.145545569308486	-0.113837123693166	0.563243150297046	C1	Low Risk
TCGA-HC-8256-01A-11R-2263-07	0.329264594435705	0.254573596225	0.364371869032334	0.345453123781188	0.607437449805118	0.344906970842477	0.166110304253384	-0.164191337962413	-0.256034059473141	-0.153110568090042	-0.348187838709886	C1	Low Risk
TCGA-J4-A83L-01A-11R-A352-07	0.340075342837985	0.274749029762177	0.369538193701425	0.311351680334746	0.603360987383799	0.347954983551799	0.127363869049362	-0.168060501944715	-0.244254356843937	-0.1680090154866	-0.480709862464872	C1	Low Risk
TCGA-HC-7740-01A-11R-2118-07	0.295801612522416	0.301693413587932	0.290290078028117	0.359255057152994	0.601497073246061	0.308889491715988	0.126188951272525	-0.124869198854303	-0.212551774011481	-0.125400656174691	0.00918274792274929	C1	Low Risk
TCGA-HC-7077-01A-11R-1965-07	0.326504774896095	0.199941844868947	0.32091536404538	0.313362199864906	0.60294949204043	0.297623692077989	0.186308427519189	-0.230280780196797	-0.224014524872628	-0.189575215289529	0.198027763424419	C1	Low Risk
TCGA-EJ-A46I-01A-12R-A26U-07	0.298506444964791	0.237458234432383	0.316781318918331	0.35500744943675	0.606614198350446	0.355459741692497	0.13401340545588	-0.194755722852605	-0.290399316004737	-0.165326506923239	-0.610900353638802	C1	Low Risk
TCGA-MG-AAMC-01A-11R-A41O-07	0.330136073056698	0.158375176973136	0.343047208019323	0.352238658191266	0.603142209735428	0.261455547602154	0.111833524365073	-0.263217069194051	-0.250460923126878	-0.172363412185141	2.08878159102234	C1	Low Risk
TCGA-G9-6329-01A-13R-1965-07	0.397121388869915	0.272563890138033	0.361197306584955	0.42746979490251	0.591486963988841	0.357472279174556	0.102696676938438	-0.108311388987258	-0.246964534487632	-0.123439540249799	0.818216899325296	C1	Low Risk
TCGA-QU-A6IP-01A-11R-A31N-07	0.330125591711655	0.213991228912793	0.31058219138641	0.319495324325711	0.60368734485307	0.329347083932041	0.122364534924751	-0.210757204566662	-0.255976300672743	-0.185687983454909	0.198656566605868	C1	Low Risk
TCGA-TP-A8TT-01A-12R-A41O-07	0.342516732241558	0.29924073694183	0.339990157471227	0.315603698244276	0.602141299966649	0.254385649322342	0.126086941089634	-0.037622442256845	-0.0681100829631996	0.00268133825835417	-0.397295049297773	C1	Low Risk
TCGA-KK-A59V-01A-11R-A29R-07	0.38926408340734	0.190926475308591	0.422553391225343	0.381072098302546	0.594944879213337	0.24767949833502	0.22899794783553	0.0513601476869856	0.13275569250257	0.223172206235993	0.510588895123139	C1	Low Risk
TCGA-VN-A88K-01A-11R-A352-07	0.340888968549615	0.336030900831352	0.381726715164219	0.300279122825016	0.50623567191759	0.20069431620573	0.131123210930947	-0.168755583395505	-0.200512304250102	-0.183602202105967	0.719410713774269	C1	High Risk
TCGA-J4-8198-01A-11R-2263-07	0.307192298343163	0.319366145101299	0.354523898246919	0.354158038639913	0.602896517757276	0.301409797718527	0.149360389244353	-0.127344318235614	-0.201074197106805	-0.157477272758824	-0.712528320853482	C1	High Risk
TCGA-V1-A8MU-01A-11R-A37L-07	0.325145879003282	0.288352258519959	0.333639079753617	0.333381525818187	0.594475549901668	0.335622295256933	0.13043251936678	-0.126677454071715	-0.174793790423135	-0.107394883821538	0.038042645242307	C1	High Risk
TCGA-KC-A4BV-01A-31R-A26U-07	0.319825021964011	0.27048490184864	0.322039923337468	0.368872048781618	0.591456441917358	0.30085416187384	0.162833756729084	-0.0933775119319222	-0.116270405188658	-0.0658274381274324	0.0517190958747997	C1	High Risk
TCGA-2A-AAYU-01A-11R-A41O-07	0.23845235042227	0.21950107153191	0.366056970368068	0.312934101063827	0.601426810925537	0.270545857504428	0.141011094671582	-0.247656775089217	-0.277521575739211	-0.228585484432987	-0.34412465448602	C1	High Risk
TCGA-EJ-5503-01A-01R-1580-07	0.290420164837301	0.294392758904196	0.299034037233189	0.343976962069771	0.606576947141519	0.365809157950559	0.139884373410374	-0.120753193665063	-0.196184992908102	-0.0997999485023167	-0.362528233128055	C1	Low Risk
TCGA-EJ-8472-01A-11R-2403-07	0.297754768628712	0.190915792641666	0.303667585359697	0.355940359049143	0.603137103634569	0.264666788813042	0.176982955469518	-0.243261462872412	-0.240742407615911	-0.214899824054258	-1.2695978547686	C1	High Risk
TCGA-EJ-A6RC-01A-11R-A32O-07	0.325635838721396	0.271211241684411	0.317901977863352	0.326221912564673	0.602724908795482	0.353026884714719	0.132458639796266	-0.0720465858434013	-0.160369212499228	-0.067210173409022	-0.227674517296677	C1	High Risk
TCGA-EJ-7125-01A-11R-1965-07	0.347643343044949	0.337439845192316	0.326315894662743	0.385170378323516	0.612625828427357	0.368703256990998	0.17202336535395	-0.114311118439837	-0.141116961495902	-0.0931736136524612	0.323166211717146	C1	Low Risk
TCGA-ZG-A9KY-01A-11R-A41O-07	0.311539524440069	0.276415080912449	0.292859827256828	0.409555486135792	0.610821221172326	0.187124864649268	0.222720567826797	0.0241347179738739	-0.0734464347311044	0.040246317955287	-0.118790928802057	C1	High Risk
TCGA-EJ-7331-01A-11R-2118-07	0.309552404724854	0.348145837197026	0.322168121622109	0.369694572846107	0.611085766558928	0.439960070623829	0.167915191446567	-0.0927793841757957	-0.148642046534726	-0.09402411714229	-1.34559489131387	C1	Low Risk
TCGA-YL-A8S9-01A-11R-A37L-07	0.383601735127992	0.223636215014725	0.417007477687284	0.463247567155264	0.608829693072374	0.261323376395513	0.200724761724115	-0.308277386225413	-0.250873175174891	-0.25185521654733	0.927768735638907	C1	High Risk
TCGA-EJ-AB27-01A-11R-A41O-07	0.328375224270075	0.26426357623798	0.334221399405112	0.344093446038748	0.605829957891551	0.33165566575791	0.148224351510744	-0.129104256256873	-0.122885426673847	-0.0653141567644448	-0.474057482835618	C1	Low Risk
TCGA-G9-6498-01A-12R-A311-07	0.297960435850524	0.252981832082732	0.32637707895584	0.328452376336919	0.59430480033908	0.315979170386798	0.0795526415667708	-0.0366786127798814	-0.0757292594648668	0.00551225688497182	1.27095791132943	C1	Low Risk
TCGA-KK-A7AV-01A-11R-A32O-07	0.334102860882734	0.293992499084782	0.336847126052499	0.347793657858131	0.602665282683123	0.296926409881433	0.13747780719112	-0.0429490380012826	-0.0823307092685613	-0.0168651582287811	0.295679947466475	C1	Low Risk
TCGA-CH-5788-01A-11R-1580-07	0.430530830023328	0.277571051833499	0.442901659483625	0.328538268884275	0.6107187418003	0.251734177905944	0.239500939604292	-0.208330780986428	-0.160213830790355	-0.138160853494291	-1.90157385919738	C1	High Risk
TCGA-XJ-A83G-01A-11R-A352-07	0.31931326436848	0.206044229254825	0.305969906735846	0.339881589339016	0.59985846432974	0.274280701724961	0.153889878152452	-0.286936452616431	-0.296039161295935	-0.20486886853687	1.38564340494278	C1	Low Risk
TCGA-YL-A8SP-01B-11R-A37L-07	0.277621429657172	0.267756004861092	0.249647313439831	0.3174031315291	0.60469212887707	0.235533465667048	0.169336169510962	-0.290912149080162	-0.243776461028449	-0.232076557812756	-0.338782289837676	C1	High Risk
TCGA-ZG-A9L9-01A-11R-A41O-07	0.407626348623049	0.216568003817974	0.3989965000255	0.350583567811348	0.479725556195715	0.233468859117499	0.132334831214778	-0.1254530531533	-0.0157421634147308	-0.0480923531937282	0.912844086029846	C1	High Risk
TCGA-HC-A9TE-01A-11R-A41O-07	0.239954763520406	0.260053946736037	0.265896248046002	0.288940723025076	0.548586660131353	0.208695653591681	0.155752464102236	-0.124845722285281	-0.105380213538952	-0.0545335114937729	-0.01044352442309	C1	High Risk
TCGA-G9-6373-01A-11R-1789-07	0.340005325424493	0.219413667385046	0.292850012187652	0.325156314177671	0.599595806174159	0.291958348885241	0.112868868457066	-0.134440367848278	-0.200430171954997	-0.0898015868335956	0.363735455251685	C1	High Risk
TCGA-YL-A8SI-01A-11R-A41O-07	0.324684104181452	0.270496062759432	0.312857049485583	0.346400240624519	0.606132861397179	0.361566165177207	0.119909509939717	-0.155974256960531	-0.153720556388235	-0.149260726420178	0.250632384926995	C1	Low Risk
TCGA-VN-A88I-01A-11R-A352-07	0.307152055004877	0.290142436012971	0.269372316114463	0.3029205818198	0.562572290302765	0.332915129080184	0.109573271853076	-0.13014737106231	-0.195441652433998	-0.143351996168444	0.49896341666303	C1	High Risk
TCGA-YL-A8SR-01B-11R-A37L-07	0.339898609603985	0.355085318186159	0.383184823733138	0.343006392834954	0.609506498339739	0.293656707539193	0.136333362640154	-0.119840126784103	-0.304690014648312	-0.211088847207732	-0.118440917180479	C1	Low Risk
TCGA-YL-A9WL-01A-11R-A41O-07	0.322536910979783	0.261812185883082	0.290219742671317	0.348960931341986	0.601567630221169	0.212099746589928	0.156571445035875	-0.281275465048745	-0.274723764153536	-0.179994723010455	0.208975968219964	C1	High Risk
TCGA-EJ-5521-01A-01R-1580-07	0.351991818011839	0.234220027138288	0.332753040213761	0.318878769919199	0.594716764869032	0.293756546694558	0.125438384182609	-0.170554362081489	-0.259424241168643	-0.141255596165518	0.247672974785005	C1	Low Risk
TCGA-V1-A8WW-01A-11R-A37L-07	0.365269720804091	0.259286879258292	0.421911095314857	0.353833044693722	0.595834414377196	0.280035496289428	0.130267144580182	-0.21211879733811	-0.217166699738951	-0.129154874610872	0.800906565726403	C1	High Risk
TCGA-HC-7819-01A-11R-2118-07	0.348208792544632	0.262603353605565	0.384307517354696	0.331204317416864	0.60513763125699	0.300818902791387	0.165307592388993	-0.210731380554101	-0.289064065600196	-0.191438612363993	-0.181366537034825	C1	Low Risk
TCGA-G9-6379-01A-11R-A31N-07	0.330056228442459	0.212652510856698	0.326370476424555	0.344573284936372	0.580719617634916	0.327651277348747	0.0803289941550789	-0.113470110519895	-0.130598264368864	-0.0464624549066224	2.01347311208519	C1	High Risk
TCGA-ZG-A8QZ-01A-11R-A37L-07	0.353905443483362	0.252458129562552	0.308227717213453	0.34476625405537	0.595439744137246	0.302648428825711	0.143343883923037	-0.139501073314457	-0.124872923379162	-0.0878469519640955	-0.0514296815836347	C1	High Risk
TCGA-KK-A7AY-01A-11R-A33R-07	0.363143168744822	0.137514220362127	0.326716258999598	0.394556051929423	0.584038142595869	0.237014355183396	0.108308073782991	-0.251401149388753	-0.246669298242509	-0.189431553923527	2.22910547966671	C1	High Risk
TCGA-G9-7510-01A-11R-2263-07	0.330890083682402	0.301648718895512	0.363080773306984	0.362054344495697	0.604321816583286	0.340847317898764	0.121659325577001	-0.156079951772172	-0.149871281094534	-0.118158274630381	0.293534223135884	C1	Low Risk
TCGA-HC-7817-01B-11R-A29R-07	0.287907483531337	0.263957431498732	0.297058472589162	0.292051202273685	0.597455058773516	0.352690846674882	0.173991450553967	-0.076382290078276	-0.12411746517305	-0.0649571873434218	-0.46715317081558	C1	Low Risk
TCGA-V1-A9O9-01A-11R-A41O-07	0.337995455619578	0.286189871510867	0.335908276622496	0.348325931331307	0.606083359624619	0.26811762619307	0.158781479505509	-0.0593976469922863	-0.0698673428294755	0.0360636931269316	-0.697719468699558	C1	High Risk
TCGA-EJ-5511-01A-01R-1580-07	0.33837529910582	0.296965325226414	0.376305171885999	0.300566917973058	0.606589958635559	0.276982787519313	0.175871422402132	-0.187581044408275	-0.236658104885393	-0.193921825475659	-1.16025032290492	C1	Low Risk
TCGA-M7-A724-01A-12R-A32O-07	0.328504341329503	0.192584976039935	0.286718349182399	0.330424909665625	0.597996206400243	0.232628848299382	0.259088352101768	-0.287312168836421	-0.308324789945712	-0.254166048618901	1.14881099947493	C1	High Risk
TCGA-HC-7080-01A-11R-1965-07	0.335005982831948	0.296479692213536	0.33736639460669	0.324063833794895	0.605494237278657	0.232798834699554	0.137369089244123	-0.189819646770586	-0.247654152394609	-0.195070458618766	-0.591925490961224	C1	Low Risk
TCGA-HC-8262-01A-11R-2263-07	0.456188800719114	0.314568861626612	0.532412166429311	0.32515620010148	0.607562323238725	0.328817318260111	0.168498099635753	-0.156713247774343	-0.213133058934516	-0.143454924759455	-0.202736626778834	C1	Low Risk
TCGA-FC-A6HD-01A-11R-A31N-07	0.336089893775191	0.196677217618281	0.299953107059041	0.312695082608961	0.574652065650024	0.276005370916251	0.188427281071835	-0.199044461437297	-0.199805428707056	-0.157527100269167	2.66049468265046	C1	Low Risk
