# Supplementary material for: NFE2L2-Associated Ferroptosis Resistance Reshapes the Tumor Immune Microenvironment and Guides Therapeutic Strategies in Prostate Cancer
Source: Int J Mol Sci. 2026 May 15;27(10):4448. doi: 10.3390/ijms27104448 (PMC13207672; doi:10.3390/ijms27104448)
Supplement: Supplementary file 1 [file ijms-27-04448-s001.zip › Supplemental Tables/Table_S11_ferro_score_by_celltype.csv]

cell_type	n_cancer	n_benign	mean_cancer	mean_benign	diff	pvalue	padj
Epithelial	10897	9961	0.251906631394782	0.28128478216677016	-0.029378150771988187	1.6979359278973098e-113	1.8677295206870408e-112
CAFs	1483	1069	0.26788082542435193	0.28641531409731624	-0.01853448867296431	1.7347003635110917e-06	9.540851999311004e-06
PNS_glial	768	328	0.2290585608477941	0.2536832312080161	-0.024624670360222006	0.00023921032423902022	0.0008771045222097409
Cycling	134	134	0.2598795831359489	0.2753752888053705	-0.0154957056694216	0.08796525355394764	0.19766823759099184
SMCs	4436	2273	0.24458334696418757	0.24829956162855588	-0.003716214664368306	0.08984919890499629	0.19766823759099184
Myeloid	1571	1172	0.3521551672261779	0.35668165490032744	-0.0045264876741495375	0.14504221466818992	0.26591072689168155
B-cells	457	249	0.18554722681032354	0.1945576352806709	-0.00901040847034737	0.16976000259384216	0.266765718361752
Unassigned	48	41	0.22884557536530656	0.2401873474754302	-0.011341772110123632	0.5451893767351794	0.7496353930108717
Plasma_cells	44	47	0.19292266956773324	0.18034021114841575	0.012582458419317488	0.653637782681155	0.7988906232769672
T-cells	11112	7921	0.17370288637494438	0.17364548939934543	5.739697559895007e-05	0.795777432292387	0.8753551755216257
Endothelial	8805	5372	0.2242663847891232	0.22486721726655456	-0.0006008324774313678	0.8801961888520877	0.8801961888520877
