# Supplementary material for: NFE2L2-Associated Ferroptosis Resistance Reshapes the Tumor Immune Microenvironment and Guides Therapeutic Strategies in Prostate Cancer
Source: Int J Mol Sci. 2026 May 15;27(10):4448. doi: 10.3390/ijms27104448 (PMC13207672; doi:10.3390/ijms27104448)
Supplement: Supplementary file 1 [file ijms-27-04448-s001.zip › Supplemental Tables/Table_S12_cell_communication.csv]

ligand	receptor	pathway	source	target	ligand_expr	receptor_expr	ligand_pct	receptor_pct	score
CXCL12	CXCR4	SDF-1/CXCR4	CAFs	T-cells	1.0331368	2.9954288	0.6030564263322884	0.9350601586717806	3.094688
CXCL12	CXCR4	SDF-1/CXCR4	CAFs	B-cells	1.0331368	2.8707342	0.6030564263322884	0.9390934844192634	2.9658613
CALR	LRP1	Ferroptosis-ICD	Epithelial	CAFs	1.3272663	1.50151	0.7760092051011602	0.829153605015674	1.9929037
CALR	LRP1	Ferroptosis-ICD	Myeloid	CAFs	1.2699193	1.50151	0.7903755012759752	0.829153605015674	1.9067966
CALR	LRP1	Ferroptosis-ICD	Plasma_cells	CAFs	1.1890006	1.50151	0.7692307692307693	0.829153605015674	1.7852963
CXCL12	CXCR4	SDF-1/CXCR4	CAFs	Myeloid	1.0331368	1.7276784	0.6030564263322884	0.8053226394458622	1.7849282
CALR	LRP1	Ferroptosis-ICD	CAFs	CAFs	1.1731853	1.50151	0.7394200626959248	0.829153605015674	1.7615496
CALR	LRP1	Ferroptosis-ICD	T-cells	CAFs	1.1026629	1.50151	0.6314821625597646	0.829153605015674	1.6556594
CALR	LRP1	Ferroptosis-ICD	SMCs	CAFs	1.0900102	1.50151	0.7322998956625428	0.829153605015674	1.6366612
CALR	LRP1	Ferroptosis-ICD	Endothelial	CAFs	1.043716	1.50151	0.6904845877124921	0.829153605015674	1.56715
CALR	LRP1	Ferroptosis-ICD	B-cells	CAFs	1.0295714	1.50151	0.6005665722379604	0.829153605015674	1.5459118
CALR	LRP1	Ferroptosis-ICD	PNS_glial	CAFs	0.9829877	1.50151	0.5301094890510949	0.829153605015674	1.4759659
VEGFA	FLT1	VEGF signaling	Myeloid	Endothelial	1.1004691	1.3130087	0.6416332482683194	0.7350638357903647	1.4449254
CXCL12	CXCR4	SDF-1/CXCR4	SMCs	T-cells	0.4672753	2.9954288	0.36428677895364436	0.9350601586717806	1.3996899
CXCL12	CXCR4	SDF-1/CXCR4	SMCs	B-cells	0.4672753	2.8707342	0.36428677895364436	0.9390934844192634	1.3414232
TGFB1	TGFBR2	TGF-beta	T-cells	Endothelial	0.86331123	1.3526477	0.5117427625702727	0.777526980320237	1.167756
TGFB1	TGFBR2	TGF-beta	Myeloid	Endothelial	0.7375052	1.3526477	0.6292380605176814	0.777526980320237	0.9975847
TGFB1	TGFBR2	TGF-beta	T-cells	PNS_glial	0.86331123	1.0840595	0.5117427625702727	0.5656934306569343	0.9358807
VEGFA	FLT1	VEGF signaling	Epithelial	Endothelial	0.6726069	1.3130087	0.4833157541470898	0.7350638357903647	0.88313866
VEGFA	FLT1	VEGF signaling	CAFs	Endothelial	0.6421476	1.3130087	0.45297805642633227	0.7350638357903647	0.8431454
TGFB1	TGFBR2	TGF-beta	B-cells	Endothelial	0.6106812	1.3526477	0.415014164305949	0.777526980320237	0.82603645
CXCL12	CXCR4	SDF-1/CXCR4	SMCs	Myeloid	0.4672753	1.7276784	0.36428677895364436	0.8053226394458622	0.80730146
CXCL12	CXCR4	SDF-1/CXCR4	Endothelial	T-cells	0.2691081	2.9954288	0.1587783028849545	0.9350601586717806	0.8060941
TGFB1	TGFBR2	TGF-beta	Myeloid	PNS_glial	0.7375052	1.0840595	0.6292380605176814	0.5656934306569343	0.7994995
CALR	LRP1	Ferroptosis-ICD	Epithelial	PNS_glial	1.3272663	0.5893233	0.7760092051011602	0.36405109489051096	0.78218895
CXCL12	CXCR4	SDF-1/CXCR4	Endothelial	B-cells	0.2691081	2.8707342	0.1587783028849545	0.9390934844192634	0.77253777
CALR	LRP1	Ferroptosis-ICD	Myeloid	PNS_glial	1.2699193	0.5893233	0.7903755012759752	0.36405109489051096	0.748393
CXCL12	CXCR4	SDF-1/CXCR4	CAFs	Plasma_cells	1.0331368	0.69120926	0.6030564263322884	0.4835164835164835	0.7141138
CALR	LRP1	Ferroptosis-ICD	Plasma_cells	PNS_glial	1.1890006	0.5893233	0.7692307692307693	0.36405109489051096	0.70070577
CALR	LRP1	Ferroptosis-ICD	CAFs	PNS_glial	1.1731853	0.5893233	0.7394200626959248	0.36405109489051096	0.69138545
TGFB1	TGFBR2	TGF-beta	Plasma_cells	Endothelial	0.48956516	1.3526477	0.4835164835164835	0.777526980320237	0.66220915
TGFB1	TGFBR2	TGF-beta	B-cells	PNS_glial	0.6106812	1.0840595	0.415014164305949	0.5656934306569343	0.6620147
VEGFA	KDR	VEGF signaling	Myeloid	Endothelial	1.1004691	0.5913432	0.6416332482683194	0.4503773717993934	0.6507549
CALR	LRP1	Ferroptosis-ICD	T-cells	PNS_glial	1.1026629	0.5893233	0.6314821625597646	0.36405109489051096	0.6498249
CALR	LRP1	Ferroptosis-ICD	SMCs	PNS_glial	1.0900102	0.5893233	0.7322998956625428	0.36405109489051096	0.6423684
CALR	LRP1	Ferroptosis-ICD	Endothelial	PNS_glial	1.043716	0.5893233	0.6904845877124921	0.36405109489051096	0.61508614
CALR	LRP1	Ferroptosis-ICD	B-cells	PNS_glial	1.0295714	0.5893233	0.6005665722379604	0.36405109489051096	0.6067504
CALR	LRP1	Ferroptosis-ICD	PNS_glial	PNS_glial	0.9829877	0.5893233	0.5301094890510949	0.36405109489051096	0.57929754
VEGFA	FLT1	VEGF signaling	SMCs	Endothelial	0.42012796	1.3130087	0.3636905649128037	0.7350638357903647	0.5516316
FGF2	FGFR1	FGF signaling	PNS_glial	CAFs	0.61645716	0.8798565	0.375	0.6202978056426333	0.54239386
TGFB1	TGFBR2	TGF-beta	Plasma_cells	PNS_glial	0.48956516	1.0840595	0.4835164835164835	0.5656934306569343	0.53071773
HMGB1	TLR4	Ferroptosis-Inflammation	SMCs	Endothelial	1.970942	0.24123007	0.9300939037114324	0.239966142343232	0.4754505
CXCL12	CXCR4	SDF-1/CXCR4	Endothelial	Myeloid	0.2691081	1.7276784	0.1587783028849545	0.8053226394458622	0.46493223
HMGB1	TLR4	Ferroptosis-Inflammation	SMCs	Myeloid	1.970942	0.2352956	0.9300939037114324	0.23222748815165878	0.46375397
HMGB1	TLR4	Ferroptosis-Inflammation	PNS_glial	Endothelial	1.8825289	0.24123007	0.7892335766423357	0.239966142343232	0.45412257
HMGB1	TLR4	Ferroptosis-Inflammation	PNS_glial	Myeloid	1.8825289	0.2352956	0.7892335766423357	0.23222748815165878	0.44295076
HMGB1	TLR4	Ferroptosis-Inflammation	CAFs	Endothelial	1.8281382	0.24123007	0.9063479623824452	0.239966142343232	0.44100192
CALR	LRP1	Ferroptosis-ICD	Epithelial	Myeloid	1.3272663	0.329323	0.7760092051011602	0.32701421800947866	0.43709934
HMGB1	TLR4	Ferroptosis-Inflammation	Endothelial	Endothelial	1.8011281	0.24123007	0.8981448825562531	0.239966142343232	0.43448627
HMGB1	TLR4	Ferroptosis-Inflammation	CAFs	Myeloid	1.8281382	0.2352956	0.9063479623824452	0.23222748815165878	0.43015286
HMGB1	TLR4	Ferroptosis-Inflammation	Endothelial	Myeloid	1.8011281	0.2352956	0.8981448825562531	0.23222748815165878	0.42379752
CALR	LRP1	Ferroptosis-ICD	Myeloid	Myeloid	1.2699193	0.329323	0.7903755012759752	0.32701421800947866	0.4182136
HMGB1	TLR4	Ferroptosis-Inflammation	Epithelial	Endothelial	1.7271955	0.24123007	0.9024355163486432	0.239966142343232	0.4166515
HMGB1	TLR4	Ferroptosis-Inflammation	Epithelial	Myeloid	1.7271955	0.2352956	0.9024355163486432	0.23222748815165878	0.4064015
CALR	LRP1	Ferroptosis-ICD	Epithelial	SMCs	1.3272663	0.30350152	0.7760092051011602	0.2787300640930094	0.40282735
HMGB1	TLR4	Ferroptosis-Inflammation	T-cells	Endothelial	1.6633775	0.24123007	0.8165291861503704	0.239966142343232	0.40125668
VEGFA	KDR	VEGF signaling	Epithelial	Endothelial	0.6726069	0.5913432	0.4833157541470898	0.4503773717993934	0.39774153
CALR	LRP1	Ferroptosis-ICD	Plasma_cells	Myeloid	1.1890006	0.329323	0.7692307692307693	0.32701421800947866	0.39156523
HMGB1	TLR4	Ferroptosis-Inflammation	T-cells	Myeloid	1.6633775	0.2352956	0.8165291861503704	0.23222748815165878	0.3913854
TGFB1	TGFBR2	TGF-beta	T-cells	CAFs	0.86331123	0.45071694	0.5117427625702727	0.38557993730407525	0.389109
CALR	LRP1	Ferroptosis-ICD	CAFs	Myeloid	1.1731853	0.329323	0.7394200626959248	0.32701421800947866	0.38635692
CALR	LRP1	Ferroptosis-ICD	Myeloid	SMCs	1.2699193	0.30350152	0.7903755012759752	0.2787300640930094	0.38542244
VEGFA	KDR	VEGF signaling	CAFs	Endothelial	0.6421476	0.5913432	0.45297805642633227	0.4503773717993934	0.37972963
TGFB1	TGFBR2	TGF-beta	CAFs	Endothelial	0.27683243	1.3526477	0.25313479623824453	0.777526980320237	0.37445673
TGFB1	TGFBR2	TGF-beta	Endothelial	Endothelial	0.27613375	1.3526477	0.27079071735910276	0.777526980320237	0.37351167
HMGB1	TLR4	Ferroptosis-Inflammation	B-cells	Endothelial	1.5238831	0.24123007	0.78328611898017	0.239966142343232	0.36760643
HMGB1	TLR4	Ferroptosis-Inflammation	Myeloid	Endothelial	1.5212611	0.24123007	0.8935472110827561	0.239966142343232	0.3669739
CALR	LRP1	Ferroptosis-ICD	T-cells	Myeloid	1.1026629	0.329323	0.6314821625597646	0.32701421800947866	0.36313227
CALR	LRP1	Ferroptosis-ICD	Plasma_cells	SMCs	1.1890006	0.30350152	0.7692307692307693	0.2787300640930094	0.36086348
CALR	LRP1	Ferroptosis-ICD	SMCs	Myeloid	1.0900102	0.329323	0.7322998956625428	0.32701421800947866	0.3589654
HMGB1	TLR4	Ferroptosis-Inflammation	B-cells	Myeloid	1.5238831	0.2352956	0.78328611898017	0.23222748815165878	0.35856298
HMGB1	TLR4	Ferroptosis-Inflammation	Myeloid	Myeloid	1.5212611	0.2352956	0.8935472110827561	0.23222748815165878	0.35794604
CALR	LRP1	Ferroptosis-ICD	CAFs	SMCs	1.1731853	0.30350152	0.7394200626959248	0.2787300640930094	0.35606354
CALR	LRP1	Ferroptosis-ICD	Endothelial	Myeloid	1.043716	0.329323	0.6904845877124921	0.32701421800947866	0.34371966
CALR	LRP1	Ferroptosis-ICD	B-cells	Myeloid	1.0295714	0.329323	0.6005665722379604	0.32701421800947866	0.33906153
CALR	LRP1	Ferroptosis-ICD	T-cells	SMCs	1.1026629	0.30350152	0.6314821625597646	0.2787300640930094	0.33465987
TGFB1	TGFBR2	TGF-beta	Myeloid	CAFs	0.7375052	0.45071694	0.6292380605176814	0.38557993730407525	0.33240607
CALR	LRP1	Ferroptosis-ICD	SMCs	SMCs	1.0900102	0.30350152	0.7322998956625428	0.2787300640930094	0.33081973
CALR	LRP1	Ferroptosis-ICD	PNS_glial	Myeloid	0.9829877	0.329323	0.5301094890510949	0.32701421800947866	0.32372046
CXCL12	CXCR4	SDF-1/CXCR4	SMCs	Plasma_cells	0.4672753	0.69120926	0.36428677895364436	0.4835164835164835	0.322985
CALR	LRP1	Ferroptosis-ICD	Endothelial	SMCs	1.043716	0.30350152	0.6904845877124921	0.2787300640930094	0.31676936
CALR	LRP1	Ferroptosis-ICD	B-cells	SMCs	1.0295714	0.30350152	0.6005665722379604	0.2787300640930094	0.3124765
TGFB1	TGFBR2	TGF-beta	CAFs	PNS_glial	0.27683243	1.0840595	0.25313479623824453	0.5656934306569343	0.30010283
TGFB1	TGFBR2	TGF-beta	Endothelial	PNS_glial	0.27613375	1.0840595	0.27079071735910276	0.5656934306569343	0.2993454
CALR	LRP1	Ferroptosis-ICD	PNS_glial	SMCs	0.9829877	0.30350152	0.5301094890510949	0.2787300640930094	0.29833826
TGFB1	TGFBR2	TGF-beta	T-cells	T-cells	0.86331123	0.32250276	0.5117427625702727	0.2302317028319235	0.27842027
TGFB1	TGFBR2	TGF-beta	B-cells	CAFs	0.6106812	0.45071694	0.415014164305949	0.38557993730407525	0.27524436
TGFB1	TGFBR2	TGF-beta	SMCs	Endothelial	0.20298447	1.3526477	0.20330898792666569	0.777526980320237	0.27456647
TGFB1	TGFBR2	TGF-beta	T-cells	Myeloid	0.86331123	0.298375	0.5117427625702727	0.3131607728764127	0.2575905
VEGFA	KDR	VEGF signaling	SMCs	Endothelial	0.42012796	0.5913432	0.3636905649128037	0.4503773717993934	0.24843982
TGFB1	TGFBR2	TGF-beta	T-cells	B-cells	0.86331123	0.2783228	0.5117427625702727	0.21104815864022664	0.24027918
FGF2	FGFR1	FGF signaling	Endothelial	CAFs	0.2723778	0.8798565	0.25724765465190097	0.6202978056426333	0.23965338
HMGB1	TLR4	Ferroptosis-Inflammation	Plasma_cells	Endothelial	0.9923778	0.24123007	0.7912087912087912	0.239966142343232	0.23939137
TGFB1	TGFBR2	TGF-beta	Myeloid	T-cells	0.7375052	0.32250276	0.6292380605176814	0.2302317028319235	0.23784746
TGFB1	TGFBR2	TGF-beta	T-cells	SMCs	0.86331123	0.2754512	0.5117427625702727	0.2760471009092264	0.23780012
VEGFA	FLT1	VEGF signaling	PNS_glial	Endothelial	0.18067276	1.3130087	0.14507299270072993	0.7350638357903647	0.2372249
HMGB1	TLR4	Ferroptosis-Inflammation	Plasma_cells	Myeloid	0.9923778	0.2352956	0.7912087912087912	0.23222748815165878	0.23350213
TGFB1	TGFBR2	TGF-beta	Plasma_cells	CAFs	0.48956516	0.45071694	0.4835164835164835	0.38557993730407525	0.2206553
TGFB1	TGFBR2	TGF-beta	Myeloid	Myeloid	0.7375052	0.298375	0.6292380605176814	0.3131607728764127	0.22005312
TGFB1	TGFBR2	TGF-beta	SMCs	PNS_glial	0.20298447	1.0840595	0.20330898792666569	0.5656934306569343	0.22004724
VEGFA	FLT1	VEGF signaling	Plasma_cells	Endothelial	0.16570619	1.3130087	0.23076923076923078	0.7350638357903647	0.21757366
LGALS9	HAVCR2	Galectin-9/TIM-3	Myeloid	Myeloid	0.4318457	0.5009538	0.44950783813343054	0.47466277798031353	0.21633475
TGFB1	TGFBR1	TGF-beta	T-cells	CAFs	0.86331123	0.24839659	0.5117427625702727	0.23550156739811912	0.21444356
VEGFA	FLT1	VEGF signaling	Myeloid	Myeloid	1.1004691	0.19230846	0.6416332482683194	0.17900109369303682	0.21162951
TGFB1	TGFBR1	TGF-beta	T-cells	Myeloid	0.86331123	0.24213654	0.5117427625702727	0.26759022967553775	0.2090392
TGFB1	TGFBR2	TGF-beta	Myeloid	B-cells	0.7375052	0.2783228	0.6292380605176814	0.21104815864022664	0.20526451
TGFB1	TGFBR2	TGF-beta	Myeloid	SMCs	0.7375052	0.2754512	0.6292380605176814	0.2760471009092264	0.2031467
TGFB1	TGFBR2	TGF-beta	B-cells	T-cells	0.6106812	0.32250276	0.415014164305949	0.2302317028319235	0.19694637
FGF2	FGFR1	FGF signaling	PNS_glial	SMCs	0.61645716	0.31856635	0.375	0.3122671038902966	0.19638251
CXCL12	CXCR4	SDF-1/CXCR4	Endothelial	Plasma_cells	0.2691081	0.69120926	0.1587783028849545	0.4835164835164835	0.18601
TGFB1	TGFBR1	TGF-beta	Myeloid	CAFs	0.7375052	0.24839659	0.6292380605176814	0.23550156739811912	0.18319377
TGFB1	TGFBR2	TGF-beta	B-cells	Myeloid	0.6106812	0.298375	0.415014164305949	0.3131607728764127	0.182212
FGF2	FGFR1	FGF signaling	PNS_glial	Endothelial	0.61645716	0.2903055	0.375	0.28299358115257106	0.1789609
TGFB1	TGFBR1	TGF-beta	Myeloid	Myeloid	0.7375052	0.24213654	0.6292380605176814	0.26759022967553775	0.17857696
VEGFA	FLT1	VEGF signaling	Endothelial	Endothelial	0.1358381	1.3130087	0.1422726952105523	0.7350638357903647	0.17835662
FGF2	FGFR1	FGF signaling	CAFs	CAFs	0.1969094	0.8798565	0.20023510971786834	0.6202978056426333	0.17325202
TGFB1	TGFBR2	TGF-beta	B-cells	B-cells	0.6106812	0.2783228	0.415014164305949	0.21104815864022664	0.16996649
TGFB1	TGFBR2	TGF-beta	B-cells	SMCs	0.6106812	0.2754512	0.415014164305949	0.2760471009092264	0.16821288
CALR	LRP1	Ferroptosis-ICD	Epithelial	Epithelial	1.3272663	0.12104398	0.7760092051011602	0.15317863649439065	0.1606576
TGFB1	TGFBR2	TGF-beta	Plasma_cells	T-cells	0.48956516	0.32250276	0.4835164835164835	0.2302317028319235	0.15788612
CALR	LRP1	Ferroptosis-ICD	Myeloid	Epithelial	1.2699193	0.12104398	0.7903755012759752	0.15317863649439065	0.15371609
TGFB1	TGFBR1	TGF-beta	B-cells	CAFs	0.6106812	0.24839659	0.415014164305949	0.23550156739811912	0.15169112
TGFB1	TGFBR1	TGF-beta	B-cells	Myeloid	0.6106812	0.24213654	0.415014164305949	0.26759022967553775	0.14786823
TGFB1	TGFBR2	TGF-beta	Plasma_cells	Myeloid	0.48956516	0.298375	0.4835164835164835	0.3131607728764127	0.14607401
CALR	LRP1	Ferroptosis-ICD	Plasma_cells	Epithelial	1.1890006	0.12104398	0.7692307692307693	0.15317863649439065	0.14392136
CALR	LRP1	Ferroptosis-ICD	CAFs	Epithelial	1.1731853	0.12104398	0.7394200626959248	0.15317863649439065	0.14200702
TGFB1	TGFBR2	TGF-beta	Epithelial	Endothelial	0.10170166	1.3526477	0.12992616741777735	0.777526980320237	0.13756652
TGFB1	TGFBR2	TGF-beta	Plasma_cells	B-cells	0.48956516	0.2783228	0.4835164835164835	0.21104815864022664	0.13625714
VEGFA	FLT1	VEGF signaling	Myeloid	SMCs	1.1004691	0.122715145	0.6416332482683194	0.10433745714711581	0.13504423
TGFB1	TGFBR2	TGF-beta	Plasma_cells	SMCs	0.48956516	0.2754512	0.4835164835164835	0.2760471009092264	0.13485132
CALR	LRP1	Ferroptosis-ICD	T-cells	Epithelial	1.1026629	0.12104398	0.6314821625597646	0.15317863649439065	0.13347071
CD86	CTLA4	B7-2/CTLA-4	Myeloid	T-cells	0.5394321	0.24692889	0.5038279256288735	0.14075552986917458	0.13320138
TGFB1	TGFBR1	TGF-beta	T-cells	PNS_glial	0.86331123	0.15394095	0.5117427625702727	0.12317518248175183	0.13289894
CALR	LRP1	Ferroptosis-ICD	SMCs	Epithelial	1.0900102	0.12104398	0.7322998956625428	0.15317863649439065	0.13193917
VEGFA	FLT1	VEGF signaling	Epithelial	Myeloid	0.6726069	0.19230846	0.4833157541470898	0.17900109369303682	0.129348
CALR	LRP1	Ferroptosis-ICD	Endothelial	Epithelial	1.043716	0.12104398	0.6904845877124921	0.15317863649439065	0.12633553
TGFB1	TGFBR2	TGF-beta	CAFs	CAFs	0.27683243	0.45071694	0.25313479623824453	0.38557993730407525	0.12477307
CALR	LRP1	Ferroptosis-ICD	B-cells	Epithelial	1.0295714	0.12104398	0.6005665722379604	0.15317863649439065	0.124623425
TGFB1	TGFBR2	TGF-beta	Endothelial	CAFs	0.27613375	0.45071694	0.27079071735910276	0.38557993730407525	0.12445816
VEGFA	FLT1	VEGF signaling	CAFs	Myeloid	0.6421476	0.19230846	0.45297805642633227	0.17900109369303682	0.123490416
FGF2	FGFR1	FGF signaling	PNS_glial	PNS_glial	0.61645716	0.20005569	0.375	0.15145985401459855	0.123325765
TGFB1	TGFBR1	TGF-beta	Plasma_cells	CAFs	0.48956516	0.24839659	0.4835164835164835	0.23550156739811912	0.12160632
CALR	LRP1	Ferroptosis-ICD	PNS_glial	Epithelial	0.9829877	0.12104398	0.5301094890510949	0.15317863649439065	0.118984744
TGFB1	TGFBR1	TGF-beta	Plasma_cells	Myeloid	0.48956516	0.24213654	0.4835164835164835	0.26759022967553775	0.11854161
CXCL12	CXCR4	SDF-1/CXCR4	CAFs	SMCs	1.0331368	0.11368162	0.6030564263322884	0.10597704575942764	0.11744867
TGFB1	TGFBR1	TGF-beta	Myeloid	PNS_glial	0.7375052	0.15394095	0.6292380605176814	0.12317518248175183	0.113532245
FGF2	FGFR1	FGF signaling	SMCs	CAFs	0.12897433	0.8798565	0.13578774780146072	0.6202978056426333	0.11347891
CXCL12	CXCR4	SDF-1/CXCR4	CAFs	Endothelial	1.0331368	0.10856986	0.6030564263322884	0.10524088312054737	0.11216752
TGFB1	TGFBR2	TGF-beta	Epithelial	PNS_glial	0.10170166	1.0840595	0.12992616741777735	0.5656934306569343	0.11025065
VEGFA	KDR	VEGF signaling	PNS_glial	Endothelial	0.18067276	0.5913432	0.14507299270072993	0.4503773717993934	0.10683961
VEGFA	KDR	VEGF signaling	Plasma_cells	Endothelial	0.16570619	0.5913432	0.23076923076923078	0.4503773717993934	0.09798923
TGFB1	TGFBR2	TGF-beta	T-cells	Epithelial	0.86331123	0.10958597	0.5117427625702727	0.14339821651165022	0.0946068
TGFB1	TGFBR1	TGF-beta	B-cells	PNS_glial	0.6106812	0.15394095	0.415014164305949	0.12317518248175183	0.09400884
TGFB1	TGFBR2	TGF-beta	SMCs	CAFs	0.20298447	0.45071694	0.20330898792666569	0.38557993730407525	0.09148854
TGFB1	TGFBR2	TGF-beta	CAFs	T-cells	0.27683243	0.32250276	0.25313479623824453	0.2302317028319235	0.08927923
TGFB1	TGFBR2	TGF-beta	Endothelial	T-cells	0.27613375	0.32250276	0.27079071735910276	0.2302317028319235	0.0890539
LGALS9	HAVCR2	Galectin-9/TIM-3	Endothelial	Myeloid	0.17719012	0.5009538	0.1871340904281583	0.47466277798031353	0.088764064
FGF2	FGFR1	FGF signaling	Endothelial	SMCs	0.2723778	0.31856635	0.25724765465190097	0.3122671038902966	0.0867704
TGFB1	TGFBR1	TGF-beta	T-cells	SMCs	0.86331123	0.096338965	0.5117427625702727	0.1065732598002683	0.08317051
TGFB1	TGFBR2	TGF-beta	CAFs	Myeloid	0.27683243	0.298375	0.25313479623824453	0.3131607728764127	0.08259988
VEGFA	FLT1	VEGF signaling	Epithelial	SMCs	0.6726069	0.122715145	0.4833157541470898	0.10433745714711581	0.08253905
TGFB1	TGFBR2	TGF-beta	Endothelial	Myeloid	0.27613375	0.298375	0.27079071735910276	0.3131607728764127	0.08239141
CXCL12	CXCR4	SDF-1/CXCR4	CAFs	Epithelial	1.0331368	0.0789228	0.6030564263322884	0.10058490746955605	0.08153805
TGFB1	TGFBR2	TGF-beta	Myeloid	Epithelial	0.7375052	0.10958597	0.6292380605176814	0.14339821651165022	0.080820225
VEGFA	FLT1	VEGF signaling	SMCs	Myeloid	0.42012796	0.19230846	0.3636905649128037	0.17900109369303682	0.080794156
VEGFA	KDR	VEGF signaling	Endothelial	Endothelial	0.1358381	0.5913432	0.1422726952105523	0.4503773717993934	0.080326945
FGF2	FGFR1	FGF signaling	Endothelial	Endothelial	0.2723778	0.2903055	0.25724765465190097	0.28299358115257106	0.079072766
VEGFA	FLT1	VEGF signaling	CAFs	SMCs	0.6421476	0.122715145	0.45297805642633227	0.10433745714711581	0.07880124
TGFB1	TGFBR2	TGF-beta	CAFs	B-cells	0.27683243	0.2783228	0.25313479623824453	0.21104815864022664	0.07704877
TGFB1	TGFBR2	TGF-beta	Endothelial	B-cells	0.27613375	0.2783228	0.27079071735910276	0.21104815864022664	0.07685431
TGFB1	TGFBR2	TGF-beta	CAFs	SMCs	0.27683243	0.2754512	0.25313479623824453	0.2760471009092264	0.07625383
TGFB1	TGFBR2	TGF-beta	Endothelial	SMCs	0.27613375	0.2754512	0.27079071735910276	0.2760471009092264	0.076061375
TGFB1	TGFBR1	TGF-beta	Plasma_cells	PNS_glial	0.48956516	0.15394095	0.4835164835164835	0.12317518248175183	0.07536413
TGFB1	TGFBR2	TGF-beta	T-cells	Plasma_cells	0.86331123	0.08391773	0.5117427625702727	0.12087912087912088	0.07244712
TGFB1	TGFBR1	TGF-beta	Myeloid	SMCs	0.7375052	0.096338965	0.6292380605176814	0.1065732598002683	0.07105049
TGFB1	TGFBR1	TGF-beta	CAFs	CAFs	0.27683243	0.24839659	0.25313479623824453	0.23550156739811912	0.06876423
TGFB1	TGFBR1	TGF-beta	Endothelial	CAFs	0.27613375	0.24839659	0.27079071735910276	0.23550156739811912	0.06859068
TGFB1	TGFBR1	TGF-beta	CAFs	Myeloid	0.27683243	0.24213654	0.25313479623824453	0.26759022967553775	0.06703125
TGFB1	TGFBR2	TGF-beta	B-cells	Epithelial	0.6106812	0.10958597	0.415014164305949	0.14339821651165022	0.06692209
TGFB1	TGFBR1	TGF-beta	Endothelial	Myeloid	0.27613375	0.24213654	0.27079071735910276	0.26759022967553775	0.06686207
TGFB1	TGFBR1	TGF-beta	T-cells	Epithelial	0.86331123	0.076677285	0.5117427625702727	0.12100872566880813	0.06619636
TGFB1	TGFBR2	TGF-beta	SMCs	T-cells	0.20298447	0.32250276	0.20330898792666569	0.2302317028319235	0.06546305
FGF2	FGFR1	FGF signaling	CAFs	SMCs	0.1969094	0.31856635	0.20023510971786834	0.3122671038902966	0.06272871
TGFB1	TGFBR2	TGF-beta	Myeloid	Plasma_cells	0.7375052	0.08391773	0.6292380605176814	0.12087912087912088	0.06188976
TGFB1	TGFBR2	TGF-beta	SMCs	Myeloid	0.20298447	0.298375	0.20330898792666569	0.3131607728764127	0.060565494
TGFB1	TGFBR1	TGF-beta	B-cells	SMCs	0.6106812	0.096338965	0.415014164305949	0.1065732598002683	0.058832392
FGF2	FGFR1	FGF signaling	PNS_glial	Epithelial	0.61645716	0.09275417	0.375	0.11981014478857033	0.057178974
FGF2	FGFR1	FGF signaling	CAFs	Endothelial	0.1969094	0.2903055	0.20023510971786834	0.28299358115257106	0.05716388
TGFB1	TGFBR1	TGF-beta	Myeloid	Epithelial	0.7375052	0.076677285	0.6292380605176814	0.12100872566880813	0.056549896
TGFB1	TGFBR2	TGF-beta	SMCs	B-cells	0.20298447	0.2783228	0.20330898792666569	0.21104815864022664	0.0564952
TGFB1	TGFBR2	TGF-beta	SMCs	SMCs	0.20298447	0.2754512	0.20330898792666569	0.2760471009092264	0.05591232
FGF2	FGFR1	FGF signaling	Endothelial	PNS_glial	0.2723778	0.20005569	0.25724765465190097	0.15145985401459855	0.054490726
TGFB1	TGFBR2	TGF-beta	Plasma_cells	Epithelial	0.48956516	0.10958597	0.4835164835164835	0.14339821651165022	0.053649474
CXCL12	CXCR4	SDF-1/CXCR4	SMCs	SMCs	0.4672753	0.11368162	0.36428677895364436	0.10597704575942764	0.053120613
VEGFA	FLT1	VEGF signaling	SMCs	SMCs	0.42012796	0.122715145	0.3636905649128037	0.10433745714711581	0.051556062
TGFB1	TGFBR2	TGF-beta	B-cells	Plasma_cells	0.6106812	0.08391773	0.415014164305949	0.12087912087912088	0.05124698
CXCL12	CXCR4	SDF-1/CXCR4	SMCs	Endothelial	0.4672753	0.10856986	0.36428677895364436	0.10524088312054737	0.050732013
TGFB1	TGFBR1	TGF-beta	SMCs	CAFs	0.20298447	0.24839659	0.20330898792666569	0.23550156739811912	0.05042065
TGFB1	TGFBR1	TGF-beta	SMCs	Myeloid	0.20298447	0.24213654	0.20330898792666569	0.26759022967553775	0.049149957
TGFB1	TGFBR1	TGF-beta	Plasma_cells	SMCs	0.48956516	0.096338965	0.4835164835164835	0.1065732598002683	0.0471642
TGFB1	TGFBR1	TGF-beta	B-cells	Epithelial	0.6106812	0.076677285	0.415014164305949	0.12100872566880813	0.046825375
TGFB1	TGFBR2	TGF-beta	Epithelial	CAFs	0.10170166	0.45071694	0.12992616741777735	0.38557993730407525	0.04583866
TGFB1	TGFBR1	TGF-beta	CAFs	PNS_glial	0.27683243	0.15394095	0.25313479623824453	0.12317518248175183	0.042615846
TGFB1	TGFBR1	TGF-beta	Endothelial	PNS_glial	0.27613375	0.15394095	0.27079071735910276	0.12317518248175183	0.04250829
FGF2	FGFR1	FGF signaling	SMCs	SMCs	0.12897433	0.31856635	0.13578774780146072	0.3122671038902966	0.041086882
TGFB1	TGFBR2	TGF-beta	Plasma_cells	Plasma_cells	0.48956516	0.08391773	0.4835164835164835	0.12087912087912088	0.041083198
FGF2	FGFR1	FGF signaling	CAFs	PNS_glial	0.1969094	0.20005569	0.20023510971786834	0.15145985401459855	0.039392844
TGFB1	TGFBR1	TGF-beta	Plasma_cells	Epithelial	0.48956516	0.076677285	0.4835164835164835	0.12100872566880813	0.03753853
FGF2	FGFR1	FGF signaling	SMCs	Endothelial	0.12897433	0.2903055	0.13578774780146072	0.28299358115257106	0.037441958
CXCL12	CXCR4	SDF-1/CXCR4	SMCs	Epithelial	0.4672753	0.0789228	0.36428677895364436	0.10058490746955605	0.036878675
VEGFA	FLT1	VEGF signaling	PNS_glial	Myeloid	0.18067276	0.19230846	0.14507299270072993	0.17900109369303682	0.0347449
TGFB1	TGFBR2	TGF-beta	Epithelial	T-cells	0.10170166	0.32250276	0.12992616741777735	0.2302317028319235	0.032799065
VEGFA	FLT1	VEGF signaling	Plasma_cells	Myeloid	0.16570619	0.19230846	0.23076923076923078	0.17900109369303682	0.0318667
TGFB1	TGFBR1	TGF-beta	SMCs	PNS_glial	0.20298447	0.15394095	0.20330898792666569	0.12317518248175183	0.031247621
CXCL12	CXCR4	SDF-1/CXCR4	Endothelial	SMCs	0.2691081	0.11368162	0.1587783028849545	0.10597704575942764	0.030592645
TGFB1	TGFBR2	TGF-beta	Epithelial	Myeloid	0.10170166	0.298375	0.12992616741777735	0.3131607728764127	0.030345235
TGFB1	TGFBR2	TGF-beta	CAFs	Epithelial	0.27683243	0.10958597	0.25313479623824453	0.14339821651165022	0.03033695
TGFB1	TGFBR2	TGF-beta	Endothelial	Epithelial	0.27613375	0.10958597	0.27079071735910276	0.14339821651165022	0.030260384
CXCL12	CXCR4	SDF-1/CXCR4	Endothelial	Endothelial	0.2691081	0.10856986	0.1587783028849545	0.10524088312054737	0.029217027
TGFB1	TGFBR2	TGF-beta	Epithelial	B-cells	0.10170166	0.2783228	0.12992616741777735	0.21104815864022664	0.02830589
TGFB1	TGFBR2	TGF-beta	Epithelial	SMCs	0.10170166	0.2754512	0.12992616741777735	0.2760471009092264	0.028013846
TGFB1	TGFBR1	TGF-beta	CAFs	SMCs	0.27683243	0.096338965	0.25313479623824453	0.1065732598002683	0.02666975
TGFB1	TGFBR1	TGF-beta	Endothelial	SMCs	0.27613375	0.096338965	0.27079071735910276	0.1065732598002683	0.02660244
VEGFA	FLT1	VEGF signaling	Endothelial	Myeloid	0.1358381	0.19230846	0.1422726952105523	0.17900109369303682	0.026122816
FGF2	FGFR1	FGF signaling	SMCs	PNS_glial	0.12897433	0.20005569	0.13578774780146072	0.15145985401459855	0.02580205
FGF2	FGFR1	FGF signaling	Endothelial	Epithelial	0.2723778	0.09275417	0.25724765465190097	0.11981014478857033	0.025264176
TGFB1	TGFBR1	TGF-beta	Epithelial	CAFs	0.10170166	0.24839659	0.12992616741777735	0.23550156739811912	0.025262346
TGFB1	TGFBR1	TGF-beta	Epithelial	Myeloid	0.10170166	0.24213654	0.12992616741777735	0.26759022967553775	0.024625689
TGFB1	TGFBR2	TGF-beta	CAFs	Plasma_cells	0.27683243	0.08391773	0.25313479623824453	0.12087912087912088	0.023231149
TGFB1	TGFBR2	TGF-beta	Endothelial	Plasma_cells	0.27613375	0.08391773	0.27079071735910276	0.12087912087912088	0.023172516
TGFB1	TGFBR2	TGF-beta	SMCs	Epithelial	0.20298447	0.10958597	0.20330898792666569	0.14339821651165022	0.02224425
VEGFA	FLT1	VEGF signaling	PNS_glial	SMCs	0.18067276	0.122715145	0.14507299270072993	0.10433745714711581	0.022171285
CXCL12	CXCR4	SDF-1/CXCR4	Endothelial	Epithelial	0.2691081	0.0789228	0.1587783028849545	0.10058490746955605	0.021238765
TGFB1	TGFBR1	TGF-beta	CAFs	Epithelial	0.27683243	0.076677285	0.25313479623824453	0.12100872566880813	0.02122676
TGFB1	TGFBR1	TGF-beta	Endothelial	Epithelial	0.27613375	0.076677285	0.27079071735910276	0.12100872566880813	0.021173187
VEGFA	FLT1	VEGF signaling	Plasma_cells	SMCs	0.16570619	0.122715145	0.23076923076923078	0.10433745714711581	0.02033466
TGFB1	TGFBR1	TGF-beta	SMCs	SMCs	0.20298447	0.096338965	0.20330898792666569	0.1065732598002683	0.019555314
FGF2	FGFR1	FGF signaling	CAFs	Epithelial	0.1969094	0.09275417	0.20023510971786834	0.11981014478857033	0.018264167
TGFB1	TGFBR2	TGF-beta	SMCs	Plasma_cells	0.20298447	0.08391773	0.20330898792666569	0.12087912087912088	0.017033996
VEGFA	FLT1	VEGF signaling	Endothelial	SMCs	0.1358381	0.122715145	0.1422726952105523	0.10433745714711581	0.016669393
TGFB1	TGFBR1	TGF-beta	Epithelial	PNS_glial	0.10170166	0.15394095	0.12992616741777735	0.12317518248175183	0.01565605
TGFB1	TGFBR1	TGF-beta	SMCs	Epithelial	0.20298447	0.076677285	0.20330898792666569	0.12100872566880813	0.015564298
WNT5A	FZD5	Wnt signaling	CAFs	Epithelial	0.11905737	0.10533789	0.1042319749216301	0.1561990603125899	0.012541252
FGF2	FGFR1	FGF signaling	SMCs	Epithelial	0.12897433	0.09275417	0.13578774780146072	0.11981014478857033	0.011962907
TGFB1	TGFBR2	TGF-beta	Epithelial	Epithelial	0.10170166	0.10958597	0.12992616741777735	0.14339821651165022	0.011145076
TGFB1	TGFBR1	TGF-beta	Epithelial	SMCs	0.10170166	0.096338965	0.12992616741777735	0.1065732598002683	0.009797833
TGFB1	TGFBR2	TGF-beta	Epithelial	Plasma_cells	0.10170166	0.08391773	0.12992616741777735	0.12087912087912088	0.008534573
TGFB1	TGFBR1	TGF-beta	Epithelial	Epithelial	0.10170166	0.076677285	0.12992616741777735	0.12100872566880813	0.0077982075
