# Supplementary material for: NFE2L2-Associated Ferroptosis Resistance Reshapes the Tumor Immune Microenvironment and Guides Therapeutic Strategies in Prostate Cancer
Source: Int J Mol Sci. 2026 May 15;27(10):4448. doi: 10.3390/ijms27104448 (PMC13207672; doi:10.3390/ijms27104448)
Supplement: Supplementary file 1 [file ijms-27-04448-s001.zip › Supplemental Tables/Table_S13_TF_activity_by_celltype.csv]

celltype_major_v2	TF_NFE2L2_mean	TF_NFE2L2_std	TF_TP53_mean	TF_TP53_std	TF_HIF1A_mean	TF_HIF1A_std	TF_STAT3_mean	TF_STAT3_std	TF_AR_mean	TF_AR_std	TF_MYC_mean	TF_MYC_std	TF_NFKB1_mean	TF_NFKB1_std	TF_FOXP3_mean	TF_FOXP3_std	TF_ATF4_mean	TF_ATF4_std	TF_FOXA1_mean	TF_FOXA1_std	ferro_Ferroptosis_all_mean	ferro_Ferroptosis_all_std
B-cells	0.3278046952693163	0.13257123871292806	0.2769402195238864	0.23870590893273874	-0.043039751381554386	0.15995930736563607	0.06219823760030627	0.22679054158461173	-0.13365235296978442	0.2143436752752086	0.2640639458789291	0.22349801400691802	-0.08535149268290514	0.16180220893974726	-0.06738784550639536	0.13291717394844202	-0.026259564061847016	0.18494772506454837	-0.23440688549000838	0.1485451717965003	0.18872511874958203	0.06723987375324708
CAFs	0.40677512519053777	0.1875651132311809	0.17819985846313616	0.21210032063627862	0.08415361479677334	0.21168554241620366	0.38063016154561014	0.36274261695860577	-0.12442622369740022	0.2242613602527844	0.26519685848929747	0.24013465764290925	-0.04830424030824266	0.2893071647403851	-0.16952005465949965	0.08736983741343439	0.13574957004532825	0.23671785578561702	-0.2257756181697887	0.16397832915552385	0.27564468451189067	0.09066981631542657
Cycling	0.30490693640501343	0.18590509237085737	0.2211262632013638	0.21266010863106466	0.1847409881396871	0.2120567393975775	0.0070279991501636455	0.22599293160861636	-0.031280413366266406	0.4785958445935639	0.6436840570827028	0.2990223533529077	-0.09930916545798332	0.3051658488786921	-0.1364430531007903	0.15714800949321583	0.017040500294361542	0.19131586257377176	-0.03385494662119127	0.38777704368599564	0.26762743597065974	0.09053465318759163
Endothelial	0.2583007628698621	0.18179752335214427	0.28278299755293523	0.2385551525677469	0.10499998701892839	0.20371281908607614	0.3466943820970237	0.29873829184259876	-0.18438641231138397	0.21505670725344478	0.3245862596012263	0.2476672384751085	-0.042138776915529315	0.30302140433074176	-0.1696409144587035	0.08280855496504302	0.05490268284500322	0.2164757233770718	-0.3120922407543603	0.15330135426528624	0.22449405439967277	0.0877426105014248
Epithelial	0.3236329003444099	0.1619154989117871	0.1839536946858166	0.2439046584258353	0.09687527696454808	0.19250023917681092	0.06010094080089963	0.25499076504925977	0.45099382125922316	0.9053057366007123	0.3589015231952764	0.25646508501817017	-0.15210268291060755	0.2249527268072231	-0.17686494769154287	0.08666418066085377	0.07589594978483596	0.2406617639575585	0.33413011254408526	0.5247800774966633	0.2659365364594945	0.09401481421364928
Myeloid	0.6557647078879506	0.19635658953583474	0.4532613935926781	0.2077305259935626	0.26167497225953523	0.24457345704479105	0.3002242251151763	0.2800954659126968	-0.13554656049546013	0.1893175004139734	0.3516760776194274	0.22497267904115387	0.4094805646404614	0.5178623877350486	-0.03550991226701197	0.1518326257790797	0.0829708029648226	0.22135126852267914	-0.31288963591370766	0.11510350511330336	0.3540891969578962	0.07998079997891477
PNS_glial	0.35228840271051787	0.1728884980195708	0.08894177917736787	0.20953420896404376	-0.030795725797698056	0.17623128928811727	0.21750871623573947	0.3263533968333349	-0.08644664474088035	0.24843361679329293	0.1779136972742069	0.2625612958954388	-0.06680595557093137	0.2190257162228764	-0.16226991334002303	0.10130992320999514	0.09335873868468687	0.2780098764931379	-0.2132057830090008	0.17629935619589526	0.23642798774391893	0.09629705812887271
Plasma_cells	0.2632521011453845	0.11357509510948556	0.22342035141620006	0.22026341332821547	0.029325851730374625	0.13436806345708707	0.10251831248075098	0.16727888877883412	-0.09863734630718711	0.18869844614870632	0.1353238963446192	0.16719769762535644	-0.08216696109396197	0.11971188785549466	-0.0024209604049340258	0.14377227753506547	0.0646626148066678	0.18202653630838192	-0.13555389614550623	0.18137070693870844	0.1864240371973165	0.07022318956476725
SMCs	0.32067108325046845	0.12050474704158391	0.20922993812351265	0.22146611926703264	0.08814310208648807	0.17738962658804558	0.41271481687336037	0.3566743613717282	-0.1456838276258429	0.19605547638514906	0.43743251845106984	0.23876068351151522	-0.015558824331398996	0.31360857069399267	-0.1766444556739918	0.0743368917521567	0.21863846501870615	0.25043725700772945	-0.32478317944967666	0.1388758410252139	0.24584239539645902	0.07418561555496153
T-cells	0.29387905765403183	0.15186302539017726	0.21601771602388603	0.22660412370562066	0.06718130359669311	0.19836379919150932	0.12456494662545667	0.2249220023190001	-0.07544219042288676	0.22187619344409304	0.3515009798443189	0.24411692739119192	-0.12141821045625908	0.1649282488044696	0.02072966614011187	0.22070376916784956	0.007056404711572832	0.2032601620405933	-0.1931478861445334	0.16260983858418357	0.17367899936586964	0.06671277658563643
Unassigned	0.34676351999968624	0.21313733714770583	0.2872281480753977	0.26911135766329813	0.048115006981419864	0.19784954731768092	0.21928231947207716	0.33794222286895004	-0.041794645430379654	0.2860094220032763	0.2525963674454802	0.258819791641125	-0.04442943345592561	0.3033988212707759	-0.1182356573669205	0.13979182846352153	0.12215965756271663	0.25894130128333415	-0.10276826635409703	0.21806011227909036	0.23407043667446462	0.08987250980903451
