# Supplementary material for: NFE2L2-Associated Ferroptosis Resistance Reshapes the Tumor Immune Microenvironment and Guides Therapeutic Strategies in Prostate Cancer
Source: Int J Mol Sci. 2026 May 15;27(10):4448. doi: 10.3390/ijms27104448 (PMC13207672; doi:10.3390/ijms27104448)
Supplement: Supplementary file 1 [file ijms-27-04448-s001.zip › Supplemental Tables/Table_S14_spatial_ferro_scores.csv]

sample	n_spots	n_ferro_genes	ferro_score_mean	ferro_score_std	ferro_score_min	ferro_score_max	n_clusters
Human_Prostate_Cancer_Acinar_Cell_Carcinoma_FFPE_09102021_10x_Visium	4992	79	0.33483165086909283	0.07522797786313211	-0.03626511821816692	0.65284527293851	9
Human_Prostate_Cancer_Adenocarcinoma_with_Invasive_Carcinoma_10xvisium	4371	77	0.330163442774018	0.05815322013539055	-0.004287622702091348	0.5157865112463944	11
P1.1	432	74	0.06927688436992592	0.04254919598049574	-0.035340616184303134	0.23580883125904178	8
P1.2	406	79	0.257041713804851	0.05546157218355549	0.06740403073985313	0.4191453936733778	6
P1.3	629	77	0.14544265257220565	0.05520617170090424	-0.051766332054715584	0.3132307102210068	8
P2.1	547	76	0.22656486052193892	0.049888298876215126	0.0	0.4602489998117525	6
P2.3	483	69	0.03214214567980835	0.03434682288494688	-0.023218491485330454	0.195203879179969	10
P2.4	448	76	0.07980841365126752	0.05296759421669597	-0.05980643965382991	0.2261241621672208	7
P3.1	627	76	0.12460633667836389	0.037692443739062685	-0.006439154373120402	0.23589233101568646	9
P3.2	523	74	0.03423228897534704	0.02351636794112974	-0.02598816510204855	0.12592413012486806	7
P3.3	501	76	0.13780383889633313	0.055408297249118874	-0.030987129333543785	0.3123631284773698	6
P4.1	688	74	0.042682795885748775	0.038288221237340596	-0.040661006651089425	0.1948758282960497	10
P4.2	324	78	0.16696025991285862	0.04173882305887922	0.04208916680425659	0.28438419865149506	6
P4.3	302	74	0.03623758669474456	0.0251889123005604	-0.023446166215829515	0.1039847009923169	7
Patient2_E2	506	74	0.07758607641756557	0.030518068113296038	-0.016317105837988843	0.1835853393286453	7
Patient3_D1	244	72	0.03835597336776936	0.026776783281015976	-0.0254900496620917	0.1282904963244693	7
Visium_FFPE_Human_Prostate_IF_10xvisium	3460	77	0.3087274260749871	0.058134307295240266	0.006714233083137192	0.4895151539820119	14
