# Supplementary material for: NFE2L2-Associated Ferroptosis Resistance Reshapes the Tumor Immune Microenvironment and Guides Therapeutic Strategies in Prostate Cancer
Source: Int J Mol Sci. 2026 May 15;27(10):4448. doi: 10.3390/ijms27104448 (PMC13207672; doi:10.3390/ijms27104448)
Supplement: Supplementary file 1 [file ijms-27-04448-s001.zip › Supplemental Tables/Table_S16_crossmodal_summary.csv]

modality	samples	key_finding	ferroptosis_genes	clinical_relevance
Bulk RNA-seq	502	12-gene LASSO-Cox model (C-index=0.752)	NFE2L2, AIFM2, FANCD2, CISD2, FTH1, MT1G (top)	Risk score predicts BCR (p=2.75e-07)
Single-cell RNA-seq	68322	Epithelial cells: ferroptosis lower in cancer (padj=1.87e-112)	79/80 ferroptosis genes detected	Cell-type-specific ferroptosis regulation
Spatial Transcriptomics	17 tissue sections	Mean ferroptosis score: 0.144	Spatial heterogeneity mapped	Ferroptosis activity varies spatially
