# Supplementary material for: NFE2L2-Associated Ferroptosis Resistance Reshapes the Tumor Immune Microenvironment and Guides Therapeutic Strategies in Prostate Cancer
Source: Int J Mol Sci. 2026 May 15;27(10):4448. doi: 10.3390/ijms27104448 (PMC13207672; doi:10.3390/ijms27104448)
Supplement: Supplementary file 1 [file ijms-27-04448-s001.zip › Supplemental Tables/Table_S17_signature_genes_DE_LASSO.csv]

Gene	baseMean	log2FC	padj	abs_log2FC_gt_1	DE_significant_padj005	LASSO_coefficient	LASSO_role
NFE2L2	4715.6	-0.674	5.04e-22	No	Yes	-0.376	Protective
AIFM2	627.4	-0.904	1.17e-20	No	Yes	0.3316	Risk
FANCD2	374.3	0.545	1.58e-10	No	Yes	0.2924	Risk
TXNRD1	4239.9	-0.355	6.79e-05	No	Yes	0.2633	Risk
FTH1	2609.4	0.625	3.13e-06	No	Yes	0.2392	Risk
GCH1	576.9	-0.19	7.28e-02	No	No	-0.2033	Protective
CISD2	1112.8	0.106	1.05e-01	No	No	-0.1649	Protective
NOX4	117.2	1.967	3.09e-22	Yes	Yes	0.1613	Risk
MT1G	4167.7	-0.168	5.72e-01	No	No	-0.1373	Protective
ALDH3A2	8141.8	-0.466	6.59e-08	No	Yes	0.0936	Risk
ALDH1A1	5547.7	-0.618	1.20e-02	No	Yes	0.0918	Risk
AKR1C3	344.9	0.317	1.59e-01	No	No	0.0775	Risk
ATF3	6791.5	-0.851	1.02e-03	No	Yes	-0.0739	Protective
SLC11A2	4568.6	0.085	2.33e-01	No	No	-0.0606	Protective
PTGS2	3581.2	-3.073	2.38e-37	Yes	Yes	-0.0336	Protective
ALOX15B	14216.5	0.223	5.24e-01	No	No	0.0	Risk
