# Supplementary material for: NFE2L2-Associated Ferroptosis Resistance Reshapes the Tumor Immune Microenvironment and Guides Therapeutic Strategies in Prostate Cancer
Source: Int J Mol Sci. 2026 May 15;27(10):4448. doi: 10.3390/ijms27104448 (PMC13207672; doi:10.3390/ijms27104448)
Supplement: Supplementary file 1 [file ijms-27-04448-s001.zip › Supplemental Tables/Table_S18_GEO_validation_expression.csv]

Dataset	Gene	Detected	Probe_ID	N_samples	Mean	SD	Median	Q1	Q3	Min	Max
GSE116918	NFE2L2	Yes	PC3P.12839.C1_s_at	248	5.516	1.115	5.682	4.906	6.298	2.272	8.497
GSE116918	AIFM2	No	NA	NA	NA	NA	NA	NA	NA	NA	NA
GSE116918	FANCD2	Yes	PCADA.8152_at	248	3.613	0.636	3.474	3.221	3.893	2.57	7.439
GSE116918	TXNRD1	Yes	PC3P.265.C1_s_at	248	6.338	1.073	6.589	5.803	7.085	2.682	8.354
GSE116918	FTH1	Yes	PCRS2.7440_s_at	248	8.286	0.903	8.439	7.954	8.838	3.087	10.468
GSE116918	GCH1	No	NA	NA	NA	NA	NA	NA	NA	NA	NA
GSE116918	CISD2	Yes	PC3P.10099.C1_s_at	248	6.981	0.736	7.077	6.642	7.385	3.728	8.938
GSE116918	NOX4	Yes	PCADNP.18304_at	248	4.44	1.108	4.295	3.624	5.124	2.21	7.987
GSE116918	MT1G	Yes	PC3P.2692.C12_s_at	248	8.363	1.994	8.635	7.136	9.727	2.774	12.498
GSE116918	ALDH3A2	Yes	PC3P.5741.C2_s_at	248	5.21	1.226	5.405	4.303	6.029	2.653	8.917
GSE116918	ALDH1A1	Yes	PC3P.7676.C1_s_at	248	6.786	1.276	6.692	5.978	7.49	3.465	11.794
GSE116918	AKR1C3	Yes	PCHP.24_s_at	248	3.732	0.633	3.656	3.412	3.916	2.117	6.744
GSE116918	ATF3	Yes	PC3P.2240.C1_s_at	248	5.763	0.602	5.697	5.341	6.083	4.669	9.289
GSE116918	SLC11A2	Yes	PCADNP.19312_at	248	3.27	1.096	3.031	2.47	3.732	1.514	6.867
GSE116918	PTGS2	Yes	PCHPRC.486_at	248	6.482	1.463	6.727	5.589	7.487	2.439	10.992
GSE116918	ALOX15B	Yes	PC3P.5617.C1_s_at	248	5.986	1.151	5.742	5.089	6.742	4.262	9.59
GSE70769	NFE2L2	Yes	ILMN_1790909	94	8.932	0.315	8.935	8.776	9.125	7.71	9.772
GSE70769	AIFM2	Yes	ILMN_1712639	94	6.076	0.123	6.06	5.995	6.151	5.836	6.647
GSE70769	FANCD2	Yes	ILMN_2235137	94	7.213	0.357	7.165	6.955	7.492	6.484	8.035
GSE70769	TXNRD1	Yes	ILMN_1717056	94	8.388	0.342	8.443	8.18	8.583	7.566	9.27
GSE70769	FTH1	Yes	ILMN_1683146	94	9.452	0.423	9.448	9.159	9.694	8.671	10.571
GSE70769	GCH1	Yes	ILMN_1812759	94	6.672	0.266	6.641	6.527	6.799	6.046	7.481
GSE70769	CISD2	Yes	ILMN_1796397	94	8.296	0.27	8.294	8.102	8.489	7.675	8.85
GSE70769	NOX4	Yes	ILMN_1735996	94	7.253	0.696	7.094	6.76	7.778	6.073	9.097
GSE70769	MT1G	Yes	ILMN_1715401	94	10.725	1.856	10.784	9.33	12.19	6.727	14.186
GSE70769	ALDH3A2	Yes	ILMN_1794825	94	10.166	0.446	10.171	9.851	10.503	8.48	11.04
GSE70769	ALDH1A1	Yes	ILMN_1709348	94	9.573	0.976	9.291	8.949	9.878	8.42	13.284
GSE70769	AKR1C3	Yes	ILMN_1713124	94	8.025	0.689	7.986	7.55	8.462	6.706	11.011
GSE70769	ATF3	Yes	ILMN_2374865	94	7.556	0.957	7.261	6.976	7.799	6.363	12.052
GSE70769	SLC11A2	Yes	ILMN_1745034	94	9.911	0.447	9.95	9.606	10.276	8.519	10.915
GSE70769	PTGS2	Yes	ILMN_2054297	94	8.479	1.183	8.251	7.523	9.064	6.419	11.711
GSE70769	ALOX15B	Yes	ILMN_2393149	94	8.732	1.947	8.747	6.767	10.509	6.089	12.656
