# Supplementary material for: NFE2L2-Associated Ferroptosis Resistance Reshapes the Tumor Immune Microenvironment and Guides Therapeutic Strategies in Prostate Cancer
Source: Int J Mol Sci. 2026 May 15;27(10):4448. doi: 10.3390/ijms27104448 (PMC13207672; doi:10.3390/ijms27104448)
Supplement: Supplementary file 1 [file ijms-27-04448-s001.zip › Supplemental Tables/Table_S19b_TF_cancer_vs_benign.csv]

TF	Cancer_N	Cancer_Median	Cancer_Q1	Cancer_Q3	Benign_N	Benign_Median	Benign_Q1	Benign_Q3	Delta_Median	Wilcoxon_p
NFE2L2	10897	0.2919	0.2096	0.3824	9961	0.3446	0.2437	0.4467	-0.0527	1.42e-127
TP53	10897	0.0932	-0.0349	0.2723	9961	0.2147	0.0494	0.4154	-0.1214	3.31e-220
HIF1A	10897	0.082	-0.0434	0.2131	9961	0.1019	-0.0318	0.2385	-0.0199	6.78e-12
STAT3	10897	-0.027	-0.1694	0.1458	9961	0.1038	-0.084	0.2948	-0.1308	1.21e-222
AR	10897	0.2402	-0.1544	1.6349	9961	-0.1394	-0.2873	0.2156	0.3796	0.00e+00
MYC	10897	0.3439	0.186	0.5025	9961	0.3699	0.1814	0.5605	-0.026	3.47e-13
NFKB1	10897	-0.2543	-0.318	-0.1297	9961	-0.181	-0.2764	-0.0132	-0.0733	1.39e-183
FOXP3	10897	-0.2077	-0.2396	-0.1618	9961	-0.1896	-0.2253	-0.1391	-0.0182	2.98e-91
ATF4	10897	-0.0065	-0.1428	0.1896	9961	0.0833	-0.0719	0.2565	-0.0898	1.03e-101
FOXA1	10897	0.3376	-0.0361	0.9357	9961	0.0974	-0.1198	0.4304	0.2402	4.88e-193
