# Supplementary material for: NFE2L2-Associated Ferroptosis Resistance Reshapes the Tumor Immune Microenvironment and Guides Therapeutic Strategies in Prostate Cancer
Source: Int J Mol Sci. 2026 May 15;27(10):4448. doi: 10.3390/ijms27104448 (PMC13207672; doi:10.3390/ijms27104448)
Supplement: Supplementary file 1 [file ijms-27-04448-s001.zip › Supplemental Tables/Table_S19_TF_activity_statistics.csv]

Cell_Type	TF	N_cells	Median	Q1	Q3	IQR	Mean	SD
Epithelial	NFE2L2	20858	0.316	0.2229	0.4155	0.1926	0.3236	0.1619
Epithelial	TP53	20858	0.1468	-0.002	0.3488	0.3508	0.184	0.2439
Epithelial	HIF1A	20858	0.09	-0.039	0.225	0.264	0.0969	0.1925
Epithelial	STAT3	20858	0.0288	-0.1395	0.2239	0.3634	0.0601	0.255
Epithelial	AR	20858	-0.004	-0.2378	1.2863	1.5241	0.451	0.9053
Epithelial	MYC	20858	0.3554	0.184	0.5257	0.3417	0.3589	0.2565
Epithelial	NFKB1	20858	-0.2204	-0.3038	-0.0671	0.2367	-0.1521	0.225
Epithelial	FOXP3	20858	-0.1991	-0.2336	-0.151	0.0826	-0.1769	0.0867
Epithelial	ATF4	20858	0.0397	-0.1175	0.2256	0.343	0.0759	0.2407
Epithelial	FOXA1	20858	0.1944	-0.0854	0.7114	0.7967	0.3341	0.5248
T-cells	NFE2L2	19033	0.2951	0.1987	0.3927	0.194	0.2939	0.1519
T-cells	TP53	19033	0.2047	0.052	0.3637	0.3117	0.216	0.2266
T-cells	HIF1A	19033	0.0587	-0.0735	0.2035	0.2771	0.0672	0.1984
T-cells	STAT3	19033	0.1172	-0.0286	0.2722	0.3008	0.1246	0.2249
T-cells	AR	19033	-0.1069	-0.2544	0.0506	0.305	-0.0754	0.2219
T-cells	MYC	19033	0.3636	0.1914	0.5216	0.3302	0.3515	0.2441
T-cells	NFKB1	19033	-0.1564	-0.2525	-0.0289	0.2236	-0.1214	0.1649
T-cells	FOXP3	19033	1e-04	-0.1747	0.1261	0.3008	0.0207	0.2207
T-cells	ATF4	19033	-0.0207	-0.1769	0.1275	0.3044	0.0071	0.2033
T-cells	FOXA1	19033	-0.2345	-0.316	-0.0968	0.2192	-0.1931	0.1626
Endothelial	NFE2L2	14177	0.2544	0.1433	0.3675	0.2241	0.2583	0.1818
Endothelial	TP53	14177	0.2922	0.119	0.4483	0.3293	0.2828	0.2386
Endothelial	HIF1A	14177	0.0963	-0.0353	0.2311	0.2665	0.105	0.2037
Endothelial	STAT3	14177	0.3742	0.1428	0.5583	0.4155	0.3467	0.2987
Endothelial	AR	14177	-0.2268	-0.34	-0.0695	0.2705	-0.1844	0.2151
Endothelial	MYC	14177	0.3419	0.1556	0.4972	0.3416	0.3246	0.2477
Endothelial	NFKB1	14177	-0.1239	-0.2703	0.1093	0.3797	-0.0421	0.303
Endothelial	FOXP3	14177	-0.194	-0.223	-0.1474	0.0756	-0.1696	0.0828
Endothelial	ATF4	14177	0.0463	-0.1391	0.2084	0.3474	0.0549	0.2165
Endothelial	FOXA1	14177	-0.3416	-0.4218	-0.239	0.1828	-0.3121	0.1533
SMCs	NFE2L2	6709	0.3134	0.2436	0.3905	0.1469	0.3207	0.1205
SMCs	TP53	6709	0.2127	0.0492	0.3625	0.3132	0.2092	0.2215
SMCs	HIF1A	6709	0.0868	-0.0321	0.2052	0.2373	0.0881	0.1774
SMCs	STAT3	6709	0.445	0.1597	0.667	0.5073	0.4127	0.3567
SMCs	AR	6709	-0.1659	-0.2888	-0.0388	0.25	-0.1457	0.1961
SMCs	MYC	6709	0.456	0.2912	0.6004	0.3092	0.4374	0.2388
SMCs	NFKB1	6709	-0.1015	-0.2741	0.1751	0.4492	-0.0156	0.3136
SMCs	FOXP3	6709	-0.1979	-0.2241	-0.1578	0.0663	-0.1766	0.0743
SMCs	ATF4	6709	0.2343	0.0454	0.403	0.3576	0.2186	0.2504
SMCs	FOXA1	6709	-0.3543	-0.4239	-0.2613	0.1626	-0.3248	0.1389
Myeloid	NFE2L2	2743	0.6416	0.5305	0.773	0.2425	0.6558	0.1964
Myeloid	TP53	2743	0.4556	0.3183	0.5924	0.2741	0.4533	0.2077
Myeloid	HIF1A	2743	0.2585	0.0881	0.4217	0.3336	0.2617	0.2446
Myeloid	STAT3	2743	0.2906	0.0972	0.5014	0.4042	0.3002	0.2801
Myeloid	AR	2743	-0.1583	-0.2704	-0.0344	0.236	-0.1355	0.1893
Myeloid	MYC	2743	0.3553	0.206	0.5034	0.2974	0.3517	0.225
Myeloid	NFKB1	2743	0.3187	-0.0165	0.7679	0.7844	0.4095	0.5179
Myeloid	FOXP3	2743	-0.0559	-0.1581	0.0451	0.2032	-0.0355	0.1518
Myeloid	ATF4	2743	0.0549	-0.0881	0.2244	0.3125	0.083	0.2214
Myeloid	FOXA1	2743	-0.3354	-0.3938	-0.2613	0.1325	-0.3129	0.1151
CAFs	NFE2L2	2552	0.4088	0.295	0.5265	0.2316	0.4068	0.1876
CAFs	TP53	2552	0.1671	0.0307	0.3175	0.2868	0.1782	0.2121
CAFs	HIF1A	2552	0.066	-0.0681	0.2204	0.2886	0.0842	0.2117
CAFs	STAT3	2552	0.3843	0.1185	0.6452	0.5267	0.3806	0.3627
CAFs	AR	2552	-0.1534	-0.2888	-0.0057	0.283	-0.1244	0.2243
CAFs	MYC	2552	0.2712	0.1002	0.4401	0.3399	0.2652	0.2401
CAFs	NFKB1	2552	-0.1164	-0.2688	0.0967	0.3655	-0.0483	0.2893
CAFs	FOXP3	2552	-0.1967	-0.2266	-0.1391	0.0875	-0.1695	0.0874
CAFs	ATF4	2552	0.1382	-0.0405	0.2991	0.3395	0.1357	0.2367
CAFs	FOXA1	2552	-0.2564	-0.3448	-0.1328	0.2119	-0.2258	0.164
PNS_glial	NFE2L2	1096	0.371	0.2637	0.4608	0.1972	0.3523	0.1729
PNS_glial	TP53	1096	0.074	-0.0675	0.2207	0.2882	0.0889	0.2095
PNS_glial	HIF1A	1096	-0.0534	-0.1816	0.0859	0.2676	-0.0308	0.1762
PNS_glial	STAT3	1096	0.2011	-0.0399	0.4531	0.4929	0.2175	0.3264
PNS_glial	AR	1096	-0.153	-0.2714	0.0636	0.3349	-0.0864	0.2484
PNS_glial	MYC	1096	0.171	-0.0209	0.3595	0.3804	0.1779	0.2626
PNS_glial	NFKB1	1096	-0.1167	-0.2342	0.0515	0.2857	-0.0668	0.219
PNS_glial	FOXP3	1096	-0.1857	-0.2199	-0.1431	0.0768	-0.1623	0.1013
PNS_glial	ATF4	1096	0.0579	-0.1626	0.2762	0.4388	0.0934	0.278
PNS_glial	FOXA1	1096	-0.2457	-0.3317	-0.1455	0.1862	-0.2132	0.1763
B-cells	NFE2L2	706	0.3317	0.2493	0.4188	0.1696	0.3278	0.1326
B-cells	TP53	706	0.2646	0.108	0.4362	0.3282	0.2769	0.2387
B-cells	HIF1A	706	-0.0638	-0.1784	0.0455	0.2239	-0.043	0.16
B-cells	STAT3	706	0.0438	-0.1033	0.205	0.3082	0.0622	0.2268
B-cells	AR	706	-0.183	-0.2935	-0.0294	0.2641	-0.1337	0.2143
B-cells	MYC	706	0.2748	0.1011	0.4162	0.3151	0.2641	0.2235
B-cells	NFKB1	706	-0.1121	-0.2203	0.0039	0.2242	-0.0854	0.1618
B-cells	FOXP3	706	-0.1131	-0.1743	0.0227	0.1971	-0.0674	0.1329
B-cells	ATF4	706	-0.0589	-0.1842	0.076	0.2601	-0.0263	0.1849
B-cells	FOXA1	706	-0.2773	-0.3299	-0.172	0.158	-0.2344	0.1485
Cycling	NFE2L2	268	0.2982	0.1821	0.4072	0.2251	0.3049	0.1859
Cycling	TP53	268	0.2067	0.0822	0.3746	0.2924	0.2211	0.2127
Cycling	HIF1A	268	0.1842	0.0509	0.3254	0.2745	0.1847	0.2121
Cycling	STAT3	268	-0.0135	-0.1501	0.163	0.3131	0.007	0.226
Cycling	AR	268	-0.1885	-0.3376	0.0287	0.3663	-0.0313	0.4786
Cycling	MYC	268	0.6446	0.4504	0.851	0.4006	0.6437	0.299
Cycling	NFKB1	268	-0.1702	-0.2811	-0.0194	0.2617	-0.0993	0.3052
Cycling	FOXP3	268	-0.1807	-0.2245	-0.1019	0.1226	-0.1364	0.1571
Cycling	ATF4	268	0.0071	-0.1583	0.1544	0.3127	0.017	0.1913
Cycling	FOXA1	268	-0.1505	-0.3295	0.208	0.5375	-0.0339	0.3878
Plasma_cells	NFE2L2	91	0.2566	0.1984	0.3442	0.1458	0.2633	0.1136
Plasma_cells	TP53	91	0.1998	0.0489	0.3549	0.306	0.2234	0.2203
Plasma_cells	HIF1A	91	0.0122	-0.0692	0.0971	0.1663	0.0293	0.1344
Plasma_cells	STAT3	91	0.0969	-0.0272	0.2117	0.2388	0.1025	0.1673
Plasma_cells	AR	91	-0.1588	-0.2056	-0.0617	0.1438	-0.0986	0.1887
Plasma_cells	MYC	91	0.1208	-6e-04	0.2437	0.2443	0.1353	0.1672
Plasma_cells	NFKB1	91	-0.0927	-0.1445	-0.0548	0.0897	-0.0822	0.1197
Plasma_cells	FOXP3	91	-0.0461	-0.119	0.1072	0.2262	-0.0024	0.1438
Plasma_cells	ATF4	91	0.0414	-0.0753	0.1638	0.2391	0.0647	0.182
Plasma_cells	FOXA1	91	-0.1753	-0.2173	-0.1092	0.108	-0.1356	0.1814
Unassigned	NFE2L2	89	0.3638	0.2194	0.4617	0.2422	0.3468	0.2131
Unassigned	TP53	89	0.2494	0.1019	0.4383	0.3364	0.2872	0.2691
Unassigned	HIF1A	89	0.0475	-0.102	0.1867	0.2887	0.0481	0.1978
Unassigned	STAT3	89	0.1686	1e-04	0.3961	0.396	0.2193	0.3379
Unassigned	AR	89	-0.1167	-0.2733	0.1195	0.3928	-0.0418	0.286
Unassigned	MYC	89	0.2535	0.0642	0.3798	0.3156	0.2526	0.2588
Unassigned	NFKB1	89	-0.1711	-0.2478	0.0985	0.3463	-0.0444	0.3034
Unassigned	FOXP3	89	-0.1649	-0.2011	-0.1083	0.0927	-0.1182	0.1398
Unassigned	ATF4	89	0.1538	-0.1377	0.263	0.4007	0.1222	0.2589
Unassigned	FOXA1	89	-0.1715	-0.2677	0.0557	0.3234	-0.1028	0.2181
