# Supplementary material for: NFE2L2-Associated Ferroptosis Resistance Reshapes the Tumor Immune Microenvironment and Guides Therapeutic Strategies in Prostate Cancer
Source: Int J Mol Sci. 2026 May 15;27(10):4448. doi: 10.3390/ijms27104448 (PMC13207672; doi:10.3390/ijms27104448)
Supplement: Supplementary file 1 [file ijms-27-04448-s001.zip › Supplemental Tables/Table_S20b_NFE2L2_targets_by_celltype.csv]

Cell_Type	Gene	Spearman_rho	p_value	n_cells
B cell	GCLC	0.0549	0.1447312393916066	706
B cell	GCLM	0.0717	0.056920545880924635	706
B cell	HMOX1	0.0036	0.9247884875552923	706
B cell	GSS	0.0076	0.8395031004558299	706
B cell	NQO1	0.0166	0.6604752233307954	706
B cell	AKR1C1	-0.0395	0.2942724328052475	706
B cell	TXNRD1	-0.04	0.28852271289801684	706
B cell	SLC7A11	-0.0279	0.4587300370293125	706
B cell	ACSL4	0.0116	0.7587040826543574	706
B cell	LPCAT3	0.0434	0.24989919851354453	706
T cell	GCLC	0.0116	0.255359475919873	9587
T cell	GCLM	0.0482	2.366748978825769e-06	9587
T cell	HMOX1	0.0167	0.1017963661535575	9587
T cell	GSS	0.0123	0.22941143171459752	9587
T cell	NQO1	0.0024	0.8134471550715674	9587
T cell	AKR1C1	0.003	0.7698160802014067	9587
T cell	TXNRD1	0.0473	3.684543213121209e-06	9587
T cell	SLC7A11	0.0061	0.5527735082845417	9587
T cell	ACSL4	0.0283	0.00560368398823176	9587
T cell	LPCAT3	0.0123	0.22803102734179895	9587
basal cell of prostate epithelium	GCLC	0.1206	5.449204046664524e-28	8220
basal cell of prostate epithelium	GCLM	0.1678	5.350650809287751e-53	8220
basal cell of prostate epithelium	HMOX1	0.0897	3.7501898395153544e-16	8220
basal cell of prostate epithelium	GSS	0.0834	3.532299820293781e-14	8220
basal cell of prostate epithelium	NQO1	0.0763	4.217958241445218e-12	8220
basal cell of prostate epithelium	AKR1C1	0.0654	2.86456306129373e-09	8220
basal cell of prostate epithelium	TXNRD1	0.1706	9.605230812688024e-55	8220
basal cell of prostate epithelium	SLC7A11	0.0485	1.09196643275825e-05	8220
basal cell of prostate epithelium	ACSL4	0.1094	2.6255247695330332e-23	8220
basal cell of prostate epithelium	LPCAT3	0.0739	2.0033308327143865e-11	8220
club-like cell of the urethral epithelium	GCLC	0.1465	3.1706033635608652e-25	4966
club-like cell of the urethral epithelium	GCLM	0.2135	2.7558885257666865e-52	4966
club-like cell of the urethral epithelium	HMOX1	0.1306	2.4091254445692273e-20	4966
club-like cell of the urethral epithelium	GSS	0.0826	5.661001560485033e-09	4966
club-like cell of the urethral epithelium	NQO1	0.0699	8.19624248052688e-07	4966
club-like cell of the urethral epithelium	AKR1C1	0.1057	8.231422782399225e-14	4966
club-like cell of the urethral epithelium	TXNRD1	0.1771	2.7346512673620077e-36	4966
club-like cell of the urethral epithelium	SLC7A11	0.0875	6.626153636801896e-10	4966
club-like cell of the urethral epithelium	ACSL4	0.1506	1.3718869707434044e-26	4966
club-like cell of the urethral epithelium	LPCAT3	0.0739	1.8851201325047766e-07	4966
cytotoxic T cell	GCLC	0.0103	0.3764978871749259	7314
cytotoxic T cell	GCLM	0.0393	0.0007706367297119369	7314
cytotoxic T cell	HMOX1	-0.0141	0.22761153177631427	7314
cytotoxic T cell	GSS	0.0117	0.3172164670218992	7314
cytotoxic T cell	NQO1	0.0028	0.8115205624226517	7314
cytotoxic T cell	AKR1C1	-0.0068	0.5598566396565797	7314
cytotoxic T cell	TXNRD1	0.0428	0.0002522625331226716	7314
cytotoxic T cell	SLC7A11	0.0155	0.1858040687117597	7314
cytotoxic T cell	ACSL4	0.0138	0.23677615485129128	7314
cytotoxic T cell	LPCAT3	0.0247	0.034489699361006154	7314
endothelial cell	GCLC	0.0914	6.998603610467324e-08	3469
endothelial cell	GCLM	0.1517	2.5685349018355937e-19	3469
endothelial cell	HMOX1	0.149	1.104124569590924e-18	3469
endothelial cell	GSS	0.0605	0.0003618683741013423	3469
endothelial cell	NQO1	0.0706	3.18468853111989e-05	3469
endothelial cell	AKR1C1	0.0471	0.005510140526931133	3469
endothelial cell	TXNRD1	0.127	6.09801173696085e-14	3469
endothelial cell	SLC7A11	0.0426	0.012134306667290316	3469
endothelial cell	ACSL4	0.1025	1.4254391827245405e-09	3469
endothelial cell	LPCAT3	0.06	0.0004032722686540439	3469
endothelial cell of lymphatic vessel	GCLC	-0.0475	0.720716670519891	59
endothelial cell of lymphatic vessel	GCLM	0.1651	0.21134400536827816	59
endothelial cell of lymphatic vessel	HMOX1	0.2216	0.09162413471186504	59
endothelial cell of lymphatic vessel	GSS	0.255	0.05127215774509939	59
endothelial cell of lymphatic vessel	NQO1	-0.0258	0.8464911082184502	59
endothelial cell of lymphatic vessel	AKR1C1	0.199	0.1307039650086049	59
endothelial cell of lymphatic vessel	TXNRD1	0.0433	0.7444416021247887	59
endothelial cell of lymphatic vessel	SLC7A11			59
endothelial cell of lymphatic vessel	ACSL4	0.0459	0.7297584028502136	59
endothelial cell of lymphatic vessel	LPCAT3	-0.1419	0.2836308936484328	59
epithelial cell of prostate	GCLC	0.0801	6.483414280567245e-06	3165
epithelial cell of prostate	GCLM	0.1185	2.2877507390476762e-11	3165
epithelial cell of prostate	HMOX1	0.0393	0.027144370607940366	3165
epithelial cell of prostate	GSS	0.1025	7.46444481493419e-09	3165
epithelial cell of prostate	NQO1	0.084	2.228964549354618e-06	3165
epithelial cell of prostate	AKR1C1	0.0167	0.34688725002053566	3165
epithelial cell of prostate	TXNRD1	0.1102	5.103350943202245e-10	3165
epithelial cell of prostate	SLC7A11	0.0673	0.00015194863163769598	3165
epithelial cell of prostate	ACSL4	0.0689	0.00010530870928914241	3165
epithelial cell of prostate	LPCAT3	0.1519	8.644970538544352e-18	3165
fibroblast of connective tissue of prostate	GCLC	0.0486	0.014125123532834783	2552
fibroblast of connective tissue of prostate	GCLM	0.0265	0.18000670213827763	2552
fibroblast of connective tissue of prostate	HMOX1	0.073	0.00022191635895702706	2552
fibroblast of connective tissue of prostate	GSS	0.0305	0.12348557850963036	2552
fibroblast of connective tissue of prostate	NQO1	0.0523	0.00822170273580081	2552
fibroblast of connective tissue of prostate	AKR1C1	0.0393	0.047118184850257594	2552
fibroblast of connective tissue of prostate	TXNRD1	0.0623	0.0016524520445115867	2552
fibroblast of connective tissue of prostate	SLC7A11	0.0389	0.04940744409670219	2552
fibroblast of connective tissue of prostate	ACSL4	0.0635	0.001338599971436632	2552
fibroblast of connective tissue of prostate	LPCAT3	0.0096	0.6261007288289285	2552
glial cell	GCLC	0.0818	0.007566714958298755	1064
glial cell	GCLM	0.0989	0.0012403408202230567	1064
glial cell	HMOX1	0.1267	3.383298307420903e-05	1064
glial cell	GSS	0.0295	0.3359067913079368	1064
glial cell	NQO1	0.0908	0.0030425287062178083	1064
glial cell	AKR1C1	-0.003	0.9209899236875225	1064
glial cell	TXNRD1	0.1135	0.00020687311627143708	1064
glial cell	SLC7A11	-0.003	0.9217100731742682	1064
glial cell	ACSL4	0.0419	0.17208336569873234	1064
glial cell	LPCAT3	0.0913	0.0028698417557716013	1064
luminal cell of prostate epithelium	GCLC	0.1392	2.9625349263316564e-21	4582
luminal cell of prostate epithelium	GCLM	0.1058	6.912399466182105e-13	4582
luminal cell of prostate epithelium	HMOX1	0.0644	1.2808345181368764e-05	4582
luminal cell of prostate epithelium	GSS	0.0605	4.114710079612637e-05	4582
luminal cell of prostate epithelium	NQO1	0.0704	1.8571938434857272e-06	4582
luminal cell of prostate epithelium	AKR1C1	0.0156	0.2897482745257479	4582
luminal cell of prostate epithelium	TXNRD1	0.0561	0.00014395471300854694	4582
luminal cell of prostate epithelium	SLC7A11	0.1352	3.8173893603769687e-20	4582
luminal cell of prostate epithelium	ACSL4	0.0525	0.0003766376658250536	4582
luminal cell of prostate epithelium	LPCAT3	0.0862	5.071755444625445e-09	4582
macrophage	GCLC	-0.0161	0.6086450125357035	1019
macrophage	GCLM	0.1839	3.361095030161323e-09	1019
macrophage	HMOX1	0.1072	0.0006055763734540532	1019
macrophage	GSS	0.0248	0.428656075135898	1019
macrophage	NQO1	0.0124	0.693258147015412	1019
macrophage	AKR1C1	0.002	0.9493550661711823	1019
macrophage	TXNRD1	0.1493	1.7051885789343096e-06	1019
macrophage	SLC7A11	0.0246	0.4330072112667801	1019
macrophage	ACSL4	0.0229	0.4653153682266044	1019
macrophage	LPCAT3	-0.0337	0.28286435923762904	1019
mast cell	GCLC	0.0218	0.8174864317574595	115
mast cell	GCLM	-0.109	0.2462843259561088	115
mast cell	HMOX1	0.1002	0.2866177122313764	115
mast cell	GSS	0.1152	0.2201493686679623	115
mast cell	NQO1	0.0748	0.4270560109135331	115
mast cell	AKR1C1			115
mast cell	TXNRD1	0.0262	0.7812763773924143	115
mast cell	SLC7A11			115
mast cell	ACSL4	-0.0071	0.9395888701629376	115
mast cell	LPCAT3	0.2173	0.01966755000672494	115
monocyte	GCLC	0.0202	0.5522614972295765	865
monocyte	GCLM	0.1217	0.0003329583456048479	865
monocyte	HMOX1	-0.1255	0.00021406947248485086	865
monocyte	GSS	0.002	0.9534890527947648	865
monocyte	NQO1	0.023	0.49891087430826	865
monocyte	AKR1C1	0.0058	0.8647939305850081	865
monocyte	TXNRD1	0.0285	0.40197945250862654	865
monocyte	SLC7A11	-0.0894	0.008504992214299224	865
monocyte	ACSL4	0.05	0.14188192357571294	865
monocyte	LPCAT3	0.0085	0.8022819967654217	865
myeloid cell	GCLC	-0.1157	0.0010784871375067848	795
myeloid cell	GCLM	0.1086	0.002177317815740672	795
myeloid cell	HMOX1	0.0999	0.004826761018379147	795
myeloid cell	GSS	-0.0537	0.13000045275512642	795
myeloid cell	NQO1	-0.0372	0.29447554659794006	795
myeloid cell	AKR1C1	0.0214	0.5466900636153941	795
myeloid cell	TXNRD1	0.1504	2.058438325296405e-05	795
myeloid cell	SLC7A11	0.1079	0.0023221952574198935	795
myeloid cell	ACSL4	0.0302	0.39498059889991666	795
myeloid cell	LPCAT3	-0.0128	0.7193373509921323	795
natural killer cell	GCLC	0.0107	0.7331896496089537	1012
natural killer cell	GCLM	0.0927	0.0031483963911110194	1012
natural killer cell	HMOX1	0.0388	0.21768490298298004	1012
natural killer cell	GSS	-0.0117	0.7112443174152634	1012
natural killer cell	NQO1	0.0007	0.9814523964444075	1012
natural killer cell	AKR1C1	0.0171	0.5871758327645878	1012
natural killer cell	TXNRD1	0.0791	0.011851576002487067	1012
natural killer cell	SLC7A11	0.0274	0.3838567200846352	1012
natural killer cell	ACSL4	0.0135	0.6678957984806165	1012
natural killer cell	LPCAT3	0.0435	0.16685101527718033	1012
pericyte	GCLC	0.0147	0.4557467158096377	2573
pericyte	GCLM	0.1278	7.793731649195419e-11	2573
pericyte	HMOX1	0.0775	8.293085550356379e-05	2573
pericyte	GSS	0.0336	0.08839528174880053	2573
pericyte	NQO1	-0.0094	0.6319420859543223	2573
pericyte	AKR1C1	-0.0075	0.7019515025950341	2573
pericyte	TXNRD1	0.0738	0.00017815655922099824	2573
pericyte	SLC7A11	0.0121	0.5398605047899047	2573
pericyte	ACSL4	0.0223	0.25834974986753045	2573
pericyte	LPCAT3	0.0203	0.30378170517135744	2573
plasma cell	GCLC	0.0904	0.39398694190149264	91
plasma cell	GCLM	0.1824	0.083475464962889	91
plasma cell	HMOX1	0.1131	0.2855743661186371	91
plasma cell	GSS	0.0919	0.38648323810172525	91
plasma cell	NQO1	-0.0785	0.4592493745450426	91
plasma cell	AKR1C1			91
plasma cell	TXNRD1	0.0608	0.5668666581123581	91
plasma cell	SLC7A11	0.0325	0.7594107991655611	91
plasma cell	ACSL4	-0.0222	0.8347129518776367	91
plasma cell	LPCAT3	0.0209	0.8438022336365516	91
regulatory T cell	GCLC	0.0306	0.29767676313142527	1162
regulatory T cell	GCLM	0.0188	0.5221082852555009	1162
regulatory T cell	HMOX1	0.0393	0.18078038278878558	1162
regulatory T cell	GSS	0.0346	0.23849460331492503	1162
regulatory T cell	NQO1	0.0038	0.8972178759721854	1162
regulatory T cell	AKR1C1	-0.0045	0.8770325153268934	1162
regulatory T cell	TXNRD1	0.031	0.291502716527619	1162
regulatory T cell	SLC7A11	0.0324	0.2691162778305809	1162
regulatory T cell	ACSL4	0.0321	0.27484837572582826	1162
regulatory T cell	LPCAT3	-0.0053	0.8562819799418013	1162
smooth muscle cell of prostate	GCLC	-0.0051	0.9708142887188781	54
smooth muscle cell of prostate	GCLM	-0.002	0.9884503882497352	54
smooth muscle cell of prostate	HMOX1	-0.1422	0.3050212910034185	54
smooth muscle cell of prostate	GSS	-0.0019	0.9893456327704003	54
smooth muscle cell of prostate	NQO1	0.0358	0.7970420365247062	54
smooth muscle cell of prostate	AKR1C1	-0.1607	0.2457539440030317	54
smooth muscle cell of prostate	TXNRD1	-0.0558	0.6884579859233438	54
smooth muscle cell of prostate	SLC7A11			54
smooth muscle cell of prostate	ACSL4	-0.011	0.9372551846788344	54
smooth muscle cell of prostate	LPCAT3	0.0611	0.6608608518185065	54
unknown	GCLC	0.1015	0.3437755767385909	89
unknown	GCLM	0.0539	0.615769704610987	89
unknown	HMOX1	0.1747	0.10144055567525713	89
unknown	GSS	0.1475	0.16774612078094286	89
unknown	NQO1	0.0482	0.6540873436550914	89
unknown	AKR1C1			89
unknown	TXNRD1	0.3014	0.004096622665514219	89
unknown	SLC7A11	0.1139	0.287742832397362	89
unknown	ACSL4	0.1602	0.13361096297476993	89
unknown	LPCAT3	-0.1414	0.18634683919810036	89
vascular associated smooth muscle cell	GCLC	0.0397	0.011282710160768587	4082
vascular associated smooth muscle cell	GCLM	0.149	1.0803715169521704e-21	4082
vascular associated smooth muscle cell	HMOX1	0.0175	0.262970666337115	4082
vascular associated smooth muscle cell	GSS	0.0276	0.07775623516025629	4082
vascular associated smooth muscle cell	NQO1	0.0101	0.5189392890890292	4082
vascular associated smooth muscle cell	AKR1C1	0.0174	0.26690533697534713	4082
vascular associated smooth muscle cell	TXNRD1	0.1143	2.4134978157691997e-13	4082
vascular associated smooth muscle cell	SLC7A11	0.0413	0.008304255704935537	4082
vascular associated smooth muscle cell	ACSL4	0.0298	0.056763769168978406	4082
vascular associated smooth muscle cell	LPCAT3	0.0053	0.7358812953492792	4082
vein endothelial cell	GCLC	0.0632	6.47698581458093e-11	10649
vein endothelial cell	GCLM	0.1483	1.9707031940335706e-53	10649
vein endothelial cell	HMOX1	0.1852	8.316066389113759e-83	10649
vein endothelial cell	GSS	0.0545	1.8327429041123705e-08	10649
vein endothelial cell	NQO1	0.043	9.142829136642077e-06	10649
vein endothelial cell	AKR1C1	0.0862	5.107437660554746e-19	10649
vein endothelial cell	TXNRD1	0.1142	2.957344288357206e-32	10649
vein endothelial cell	SLC7A11	0.0154	0.11119893599172084	10649
vein endothelial cell	ACSL4	0.0832	7.971763983741135e-18	10649
vein endothelial cell	LPCAT3	0.0578	2.3603003500912814e-09	10649
