# Supplementary material for: NFE2L2-Associated Ferroptosis Resistance Reshapes the Tumor Immune Microenvironment and Guides Therapeutic Strategies in Prostate Cancer
Source: Int J Mol Sci. 2026 May 15;27(10):4448. doi: 10.3390/ijms27104448 (PMC13207672; doi:10.3390/ijms27104448)
Supplement: Supplementary file 1 [file ijms-27-04448-s001.zip › Supplemental Tables/Table_S20c_NRF2_targets_bulk_DE.csv]

Gene	Protein	log2FC	padj	Significant_padj005	Large_Effect_log2FC_gt1	Interpretation
NFE2L2	NRF2	-0.674	5.04e-22	Yes	No	Downregulated (significant but modest FC)
GCLC	GCL catalytic subunit	-0.327	9.86e-06	Yes	No	Downregulated (significant but modest FC)
GCLM	GCL modifier subunit	-0.187	0.016	Yes	No	Downregulated (significant but modest FC)
HMOX1	Heme oxygenase 1	0.176	0.258	No	No	Not significant
GSS	Glutathione synthetase	0.106	0.180	No	No	Not significant
NQO1	NAD(P)H quinone oxidoreductase 1	0.051	0.774	No	No	Not significant
AKR1C1	Aldo-keto reductase 1C1	-0.491	0.016	Yes	No	Downregulated (significant but modest FC)
TXNRD1	Thioredoxin reductase 1	-0.355	6.79e-05	Yes	No	Downregulated (significant but modest FC)
SLC7A11	xCT (cystine/glutamate antiporter)	1.595	3.20e-22	Yes	Yes	Upregulated (significant and large FC)
