# Supplementary material for: NFE2L2-Associated Ferroptosis Resistance Reshapes the Tumor Immune Microenvironment and Guides Therapeutic Strategies in Prostate Cancer
Source: Int J Mol Sci. 2026 May 15;27(10):4448. doi: 10.3390/ijms27104448 (PMC13207672; doi:10.3390/ijms27104448)
Supplement: Supplementary file 1 [file ijms-27-04448-s001.zip › Supplemental Tables/Table_S20_NFE2L2_targets_correlation.csv]

Gene	Category	Spearman_rho	p_value	p_value_formatted	Significant_Bonferroni	Pct_cells_NFE2L2_positive	Pct_cells_gene_positive	n_cells
HMOX1	Classical NRF2 target	0.148	0.0	< 1e-300	Yes	48.6	9.2	68322
GCLM	Classical NRF2 target	0.1285	2.2510250389024466e-249	2.25e-249	Yes	48.6	17.7	68322
TXNRD1	Classical NRF2 target	0.1262	2.077789297144271e-240	2.08e-240	Yes	48.6	16.5	68322
ACSL4	Ferroptosis promoter	0.1165	7.219331188789573e-205	7.22e-205	Yes	48.6	13.7	68322
AKR1C1	Classical NRF2 target	0.0954	8.085921291115814e-138	8.09e-138	Yes	48.6	5.7	68322
GCLC	Classical NRF2 target	0.0874	4.7807858359944935e-116	4.78e-116	Yes	48.6	14.5	68322
GSS	Classical NRF2 target	0.0467	2.6580020587838905e-34	2.66e-34	Yes	48.6	13.2	68322
NQO1	Classical NRF2 target	0.0418	8.870861392252445e-28	8.87e-28	Yes	48.6	8.1	68322
LPCAT3	Ferroptosis promoter	0.0346	1.4694598123587825e-19	1.47e-19	Yes	48.6	13.0	68322
SLC7A11	Classical NRF2 target	0.0322	3.581845857850231e-17	3.58e-17	Yes	48.6	2.1	68322
