# Supplementary material for: NFE2L2-Associated Ferroptosis Resistance Reshapes the Tumor Immune Microenvironment and Guides Therapeutic Strategies in Prostate Cancer
Source: Int J Mol Sci. 2026 May 15;27(10):4448. doi: 10.3390/ijms27104448 (PMC13207672; doi:10.3390/ijms27104448)
Supplement: Supplementary file 1 [file ijms-27-04448-s001.zip › Supplemental Tables/Table_S21_ferroptosis_subpathway_stats.csv]

Cell_Type	Subpathway	N_cells	Median	Q1	Q3	IQR	Mean	SD
Epithelial	Ferroptosis_all	20858	0.2637	0.1977	0.334	0.1363	0.2659	0.094
Epithelial	Iron_metabolism	20858	0.4385	0.3337	0.5522	0.2185	0.4432	0.1719
Epithelial	Lipid_peroxidation	20858	0.0192	-0.066	0.1031	0.1691	0.0225	0.1344
Epithelial	Antioxidant_defense	20858	0.2264	0.1186	0.3451	0.2265	0.2396	0.1748
Epithelial	GPX4_axis	20858	0.0934	-0.0262	0.2205	0.2467	0.1002	0.1939
T-cells	Ferroptosis_all	19033	0.1757	0.1308	0.2188	0.088	0.1737	0.0667
T-cells	Iron_metabolism	19033	0.426	0.3141	0.537	0.2229	0.4232	0.1768
T-cells	Lipid_peroxidation	19033	-0.0703	-0.172	0.0299	0.202	-0.059	0.1297
T-cells	Antioxidant_defense	19033	0.2147	0.0948	0.3453	0.2505	0.2251	0.1859
T-cells	GPX4_axis	19033	-0.0066	-0.1613	0.1325	0.2938	0.0047	0.1973
Endothelial	Ferroptosis_all	14177	0.2276	0.1614	0.2905	0.1291	0.2245	0.0877
Endothelial	Iron_metabolism	14177	0.3244	0.2147	0.4316	0.217	0.3206	0.1785
Endothelial	Lipid_peroxidation	14177	-0.0798	-0.1669	0.012	0.1789	-0.0676	0.1263
Endothelial	Antioxidant_defense	14177	0.1598	0.0495	0.2786	0.2291	0.1719	0.1868
Endothelial	GPX4_axis	14177	0.014	-0.1059	0.1352	0.241	0.0185	0.1808
SMCs	Ferroptosis_all	6709	0.2508	0.1954	0.2988	0.1034	0.2458	0.0742
SMCs	Iron_metabolism	6709	0.4475	0.3616	0.5411	0.1795	0.4546	0.1441
SMCs	Lipid_peroxidation	6709	-0.0257	-0.1142	0.0537	0.1679	-0.0226	0.1242
SMCs	Antioxidant_defense	6709	0.2089	0.1342	0.2992	0.1651	0.2243	0.1279
SMCs	GPX4_axis	6709	-0.0334	-0.14	0.0762	0.2162	-0.0237	0.1646
Myeloid	Ferroptosis_all	2743	0.3575	0.305	0.4057	0.1007	0.3541	0.08
Myeloid	Iron_metabolism	2743	0.8486	0.6982	1.0234	0.3252	0.8692	0.2565
Myeloid	Lipid_peroxidation	2743	0.0504	-0.0343	0.1466	0.1809	0.0631	0.1516
Myeloid	Antioxidant_defense	2743	0.5257	0.371	0.6779	0.3068	0.5337	0.2338
Myeloid	GPX4_axis	2743	0.1236	-0.0037	0.2498	0.2535	0.1237	0.1916
CAFs	Ferroptosis_all	2552	0.2769	0.2173	0.3384	0.1211	0.2756	0.0907
CAFs	Iron_metabolism	2552	0.5047	0.3919	0.6184	0.2264	0.5026	0.1901
CAFs	Lipid_peroxidation	2552	0.0115	-0.0879	0.1073	0.1952	0.0161	0.149
CAFs	Antioxidant_defense	2552	0.25	0.1404	0.3592	0.2188	0.257	0.175
CAFs	GPX4_axis	2552	0.0156	-0.1034	0.1429	0.2463	0.019	0.1833
PNS_glial	Ferroptosis_all	1096	0.2399	0.1719	0.3068	0.1349	0.2364	0.0963
PNS_glial	Iron_metabolism	1096	0.5105	0.3833	0.6244	0.2412	0.4893	0.2031
PNS_glial	Lipid_peroxidation	1096	-0.0727	-0.1682	0.0649	0.2331	-0.0399	0.1558
PNS_glial	Antioxidant_defense	1096	0.2657	0.1655	0.3689	0.2034	0.2697	0.1669
PNS_glial	GPX4_axis	1096	-0.0276	-0.1999	0.1083	0.3082	-0.0193	0.2032
B-cells	Ferroptosis_all	706	0.1926	0.1442	0.23	0.0858	0.1887	0.0672
B-cells	Iron_metabolism	706	0.4625	0.3687	0.5744	0.2057	0.4635	0.1677
B-cells	Lipid_peroxidation	706	-0.0428	-0.1533	0.053	0.2063	-0.0333	0.1378
B-cells	Antioxidant_defense	706	0.2011	0.1105	0.3219	0.2115	0.2169	0.1602
B-cells	GPX4_axis	706	-0.0352	-0.1784	0.0804	0.2588	-0.0286	0.1752
Cycling	Ferroptosis_all	268	0.2636	0.2008	0.3365	0.1357	0.2676	0.0905
Cycling	Iron_metabolism	268	0.4046	0.2805	0.5412	0.2608	0.4199	0.2098
Cycling	Lipid_peroxidation	268	0.0402	-0.0441	0.0994	0.1435	0.0407	0.1303
Cycling	Antioxidant_defense	268	0.2276	0.1277	0.3464	0.2187	0.2392	0.1679
Cycling	GPX4_axis	268	0.1282	0.0185	0.2321	0.2135	0.1185	0.1632
Plasma_cells	Ferroptosis_all	91	0.1921	0.147	0.2336	0.0866	0.1864	0.0702
Plasma_cells	Iron_metabolism	91	0.3793	0.2774	0.4588	0.1814	0.3703	0.1337
Plasma_cells	Lipid_peroxidation	91	-0.0064	-0.0676	0.041	0.1087	-0.0111	0.0846
Plasma_cells	Antioxidant_defense	91	0.0782	0.0129	0.1426	0.1297	0.0807	0.1019
Plasma_cells	GPX4_axis	91	0.0347	-0.0443	0.1189	0.1632	0.0373	0.1278
Unassigned	Ferroptosis_all	89	0.2452	0.1822	0.2909	0.1087	0.2341	0.0899
Unassigned	Iron_metabolism	89	0.4724	0.3455	0.6099	0.2644	0.482	0.2541
Unassigned	Lipid_peroxidation	89	-0.0154	-0.1398	0.1029	0.2427	0	0.1809
Unassigned	Antioxidant_defense	89	0.2792	0.1299	0.4142	0.2843	0.2829	0.2326
Unassigned	GPX4_axis	89	0.0272	-0.1734	0.14	0.3134	0.0222	0.212
